# Supplementary material for: High‐resolution serum proteome trajectories in COVID‐19 reveal patient‐specific seroconversion
Source: EMBO Mol Med. 2021 Jul 7;13(8):e14167. doi: 10.15252/emmm.202114167 (PMC8687121; doi:10.15252/emmm.202114167)
Supplement: Supplementary file 4 — Dataset EV1 [file EMMM-13-e14167-s011.xlsx]

## Sheet: Datasets EV 1
		COVID-19 patients	PCR-negative controls
	Number of patients	31	262
	Samples per patient (±STD)	14.8 (±7.0)	1 (±0)
	Age (±STD)	70.0 (±14.2)	69.5 (±18.3)
	Sex (W/M)	7/24	118/144
	BMI (±STD)	23.7 (±6.4)	24.2 (±5.9)
	Height (±STD)	173.0 (±6.4)	171.0 (±10.2)
	Weight (±STD)	71.0 (±19.8)	71.5 (±19.7)
	CRP [mg/dl]	9.9 (±11.2)	5.0 (±7.4)
	Fibrinogen (Clauss) [mg/dl]	532 (±179)	479 (±192)
	GOT [AST][U/l]	47 (±19)	30 (±61)
	GPT [ALT][U/l]	29 (±25)	23 (±61)
	Kreatinin (Jaffé) [mg/dl]	0.9 (±1.3)	1.0 (±1.5)
	WBC [G/l]	5.1 (±4.0)	8.5 (±16.7)
	Lymphocytes [G/l]	0.4 (±0.3)	0.9 (±0.6)
	Thrombocytes [G/l]	190 (±128)	224 (±117)
	Troponin T (hs) [ng/ml]	0.024 (±0.065)	0.028 (±0.617)

## Sheet: Legend
	Datasets EV 1: Patient characterisitcs of COVID-19 patients and PCR-negative controls. Medians of numerical data and standard deviations are shown. Only the first time point of sampling has been used for the table to make the data comparable between COVID-19 patients and PCR-negative controls
