# Supplementary material for: High‐resolution serum proteome trajectories in COVID‐19 reveal patient‐specific seroconversion
Source: EMBO Mol Med. 2021 Jul 7;13(8):e14167. doi: 10.15252/emmm.202114167 (PMC8687121; doi:10.15252/emmm.202114167)
Supplement: Supplementary file 5 — Dataset EV2 [file EMMM-13-e14167-s014.xlsx]

## Sheet: Datasets EV 2
	Median	COVID	Ctrl	Gene names	Majority protein IDs	Protein IDs	Protein names	Biomarker	RNA tissue specificity	RNA tissue specificity according to HPA	RNA tissue specific NX according to HPA		Sex related	Age related	Weight loss effected
	5.09571	5.23846	4.85987	SERPINA1	A0A024R6I7;A0A0G2JRN3	A0A024R6I7;A0A0G2JRN3;G3V2B9;G3V544;G3V5R8;G3V387		+							+
	5.11404	5.10356	5.13473	IGKV3-7	A0A075B6H7;P04434	A0A075B6H7;P04434	Ig kappa chain V-III region VH
	3.87205	3.79078	4.01157	IGLV8-61	A0A075B6I0	A0A075B6I0
	4.22167	4.23618	4.1983	IGLV1-51	A0A075B6I5;P01702;P06316	A0A075B6I5;P01702;P06316	Ig lambda chain V-I region NIG-64;Ig lambda chain V-I region BL2
	4.48905	4.46967	4.53367	IGLV7-46	A0A075B6I9	A0A075B6I9
	3.46292	3.48971	3.40524	IGLV5-37	A0A075B6J1	A0A075B6J1
	5.27639	5.38121	5.13208	IGLV3-25;IGLV3-27	A0A075B6J4;A0A075B6J3	A0A075B6J4;A0A075B6J3
	3.72092	3.71497	3.75927	IGLV2-23	A0A075B6J5	A0A075B6J5
	5.55604	5.63009	5.43852	IGLV3-21	A0A075B6J7	A0A075B6J7									+
	4.89423	4.98378	4.76057	IGLV3-19	A0A075B6J8	A0A075B6J8
	4.49812	4.48564	4.50852	IGLV2-18	A0A075B6J9	A0A075B6J9
	4.12603	4.14755	4.03625	IGLV2-11	A0A075B6K3	A0A075B6K3
	5.04638	5.16942	4.85373	IGLV3-10	A0A075B6K4	A0A075B6K4									+
	4.63941	4.69592	4.5238	IGLV3-9	A0A075B6K5	A0A075B6K5									+
	4.54793	4.5117	4.58871	IGLC2;IGLC6	A0A075B6K9;P0CG05;P0CF74	A0A075B6K9;P0CG05;P0CF74	Ig lambda-2 chain C regions;Ig lambda-6 chain C region								+
	4.59831	4.73887	4.3355	IGHA2	A0A075B6N7	A0A075B6N7
	3.9192	3.93377	3.90399	IGHV3-64	A0A075B6Q5	A0A075B6Q5
	5.15999	5.14431	5.18856	IGKV2D-24;IGKV2-24	A0A075B6R9;A0A0C4DH68	A0A075B6R9;A0A0C4DH68
	3.68521	3.80243	3.58078	IGHV1OR15-1	A0A075B7D0	A0A075B7D0
	3.86965	3.87365	3.25653	IGHV3-53;IGHV3-66	A0A087WSX4;A0A0C4DH42	A0A087WSX4;A0A0C4DH42
	3.83924	3.83924	3.79802	IGHV4-31	A0A087WSY4	A0A087WSY4
	4.17696	4.17301	4.18259	IGKV3D-15	A0A087WSY6	A0A087WSY6
	3.94985	3.99312	3.91775	APOB	A0A087WTM7	A0A087WTM7;A8MUN2
	5.20765	5.24666	5.16054	IGKC	A0A087WTX5;A0A087X1V9;P01834;A0A075B6H6	A0A087WTX5;A0A087X1V9;P01834;A0A075B6H6;A0A0C4DH73;A0A0B4J2E7	Ig kappa chain C region
	4.92679	4.94152	4.91154	IGHV3-49	A0A087WU91;A0A0A0MS15	A0A087WU91;A0A0A0MS15
	4.43868	4.41216	4.53676	IGHD	A0A087WUS7;A0A0A0MS09	A0A087WUS7;A0A0A0MS09
	4.23188	4.11463	4.34506	IGHG1	A0A087WV47;P01857;A0A0A0MS08;A0A0A0MS07	A0A087WV47;P01857;A0A0A0MS08;A0A0A0MS07;A0A0B4J1U8	Ig gamma-1 chain C region								+
	3.91006	3.91423	3.89698	IGHG3	A0A087WVW2;P01860;A0A075B6N8	A0A087WVW2;P01860;A0A075B6N8;A0A0A0MS10	Ig gamma-3 chain C region								+
	6.01787	6.02543	6.00363	IGHV3-72	A0A087WW89;A0A0B4J1Y9	A0A087WW89;A0A0B4J1Y9
	6.85835	6.87603	6.83384	IGLL5;IGLC1	A0A087WWC9;A0A087WXC3;A0A087WWU7;A0A087WYN7;A0A087WWT5;A0A087WX49;B9A064;A0A0B4J231;A0A087WU42;A0A087X2A1;A0A075B6K8;P0CG04	A0A087WWC9;A0A087WXC3;A0A087WWU7;A0A087WYN7;A0A087WWT5;A0A087WX49;B9A064;A0A0B4J231;A0A087WU42;A0A087X2A1;A0A075B6K8;P0CG04;A0A075B6K7	Immunoglobulin lambda-like polypeptide 5;Ig lambda-1 chain C regions		Tissue enhanced	blood: 87.9;lymphoid tissue: 102.9
	6.18674	6.18463	6.18928	IGHG3	A0A087WXL8	A0A087WXL8;A0A0C4DH29
	4.54743	4.59989	4.44376	IGHG1	A0A087WYC5	A0A087WYC5;A0A087WSX2
	7.05329	7.07186	7.02288	IGHG1	A0A087WYE1	A0A087WYE1
	3.89658	3.90015	3.89317	IGHM	A0A087WYJ9;P01871;A0A0G2JQL4;A0A075B6N9;P01871-2	A0A087WYJ9;P01871;A0A0G2JQL4;A0A075B6N9;P01871-2;A0A0B4J1U7	Ig mu chain C region								+
	7.26595	7.28234	7.23642	IGKC;IGKV1-8	A0A087WYL9;A0A087WWV8	A0A087WYL9;A0A087WWV8;A0A0C4DH67;A0A0C4DH69
	4.43792	4.49142	4.38193	IGLL5	A0A087WYR4	A0A087WYR4;A0A087WZW9									+
	5.53878	5.56696	5.493	IGKV1D-33	A0A087WZH9;A0A0B4J1U0	A0A087WZH9;A0A0B4J1U0;P01593
	4.84997	4.8879	4.76884	IGKV3-11	A0A087WZW8	A0A087WZW8;A0A087WUS2;A0A0A0MRZ8;P04433									+
	4.34147	4.3471	4.33041	IGHG1	A0A087X010	A0A087X010
	4.4705	4.48105	4.4484	IGKV2D-29	A0A087X0P6;A0A075B6S2	A0A087X0P6;A0A075B6S2;A0A0A0MRZ7
	4.1407	4.17935	4.05365	IGKV2-40;IGKV2D-40	A0A087X0Q4;A0A087WW87;A0A075B6R1	A0A087X0Q4;A0A087WW87;A0A075B6R1									+
	5.18345	5.18451	5.18044	IGKC	A0A087X130	A0A087X130
	6.14806	6.13792	6.18005	IGHM	A0A087X2C0	A0A087X2C0;A0A0B4J1U9									+
	5.01945	5.02127	5.01945	SAA2-SAA4;SAA4	A0A096LPE2;P35542	A0A096LPE2;P35542;E9PR14;G3V1D9;P0DJI9-2	Serum amyloid A-4 protein		Tissue enriched	liver: 263.3					+
	4.09644	4.31077	3.87118	IGHV3-13	A0A0A0MS11	A0A0A0MS11									+
	4.99357	4.93506	5.06528	HADH	A0A0A0MSE2;Q16836-2;Q16836;E9PF18;Q16836-3	A0A0A0MSE2;Q16836-2;Q16836;E9PF18;Q16836-3	Hydroxyacyl-coenzyme A dehydrogenase, mitochondrial		Tissue enhanced	heart muscle: 98.3
	3.93758	3.91377	4.01038	IGKV6D-21	A0A0A0MT36	A0A0A0MT36;A0A0C4DH26
	4.33708	4.37563	4.28867	IGKV1-16	A0A0A0MT74	A0A0A0MT74
	4.32866	4.3188	4.34734	RBP1	A0A0A0MTB9;H0YAK8;P09455;P09455-3;A0A0A0MQT0;P09455-2	A0A0A0MTB9;H0YAK8;P09455;P09455-3;A0A0A0MQT0;P09455-2	Retinol-binding protein 1		Tissue enhanced	ovary: 161.0;pancreas: 107.4;retina: 85.3
	5.94282	5.93072	5.97219	IGKV2D-28	A0A0A0MTQ6;A0A075B6P5;P06309	A0A0A0MTQ6;A0A075B6P5;P06309	Ig kappa chain V-II region GM607								+
	4.71361	4.69308	4.74928	LOC93432	A0A0A6YYI8;Q2M2H8	A0A0A6YYI8;Q2M2H8;P14410	Probable maltase-glucoamylase-like protein LOC93432;Glucoamylase		Group enriched;Tissue enriched	intestine: 61.2;pancreas: 15.6;salivary gland: 35.4;intestine: 181.4
	4.02938	4.02861	4.03246	IGKV3-15	A0A0B4J1T9	A0A0B4J1T9
	4.29462	4.33157	4.21471	IGHV3-15	A0A0B4J1V0	A0A0B4J1V0
	3.73253	3.76391	3.54494	IGHV3-21	A0A0B4J1V1	A0A0B4J1V1									+
	3.8425	3.85756	3.84197	IGHV2-26	A0A0B4J1V2	A0A0B4J1V2
	3.67051	3.78628	3.32488	IGHV3-33	A0A0B4J1V3	A0A0B4J1V3
	4.495	4.61409	4.29248	IGHV1-46	A0A0B4J1V4	A0A0B4J1V4
	4.59826	4.73594	4.31649	IGHV1-69	A0A0B4J1V5	A0A0B4J1V5
	3.98793	4.01578	3.93621	IGHV3-74;IGHV3OR16-13	A0A0B4J1X5;A0A075B7E8	A0A0B4J1X5;A0A075B7E8									+
	4.02218	4.02059	4.02861	IGLV9-49	A0A0B4J1Y8	A0A0B4J1Y8
	4.85376	4.88717	4.82469	IGKV1-17	A0A0B4J1Z4	A0A0B4J1Z4
	4.60089	4.60996	4.57623	LYZ	A0A0B4J259;P61626;F8VV32	A0A0B4J259;P61626;F8VV32	Lysozyme;Lysozyme C	+	Tissue enhanced	blood: 490.0;salivary gland: 1017.8					+
	3.95992	4.1972	3.55956	IGHV3-30	A0A0B4J2B7	A0A0B4J2B7
	4.51407	4.49328	4.5567	IGKV1D-13	A0A0B4J2D9	A0A0B4J2D9
	4.5317	4.64419	4.38504	IGHV1-69-2	A0A0B4J2H0	A0A0B4J2H0
	4.00958	4.00696	4.12156	IGHV2-70	A0A0B4J2H3	A0A0B4J2H3
	3.92928	3.90484	3.99341	IGKV6-21	A0A0C4DH24	A0A0C4DH24
	5.0277	4.98535	5.11759	IGKV3D-20	A0A0C4DH25	A0A0C4DH25
	4.5132	4.60923	4.42155	IGHV1-18	A0A0C4DH31	A0A0C4DH31
	4.18449	4.39286	3.91891	IGHV1-24	A0A0C4DH33	A0A0C4DH33
	5.15643	5.18939	5.09715	IGHV5-51	A0A0C4DH38;A0A0G2JP91	A0A0C4DH38;A0A0G2JP91
	3.6258	3.71341	3.39783	IGHV1-58	A0A0C4DH39	A0A0C4DH39
	4.44039	4.46587	4.34885	IGLV1-36	A0A0G2JLQ1;A0A0B4J1U3	A0A0G2JLQ1;A0A0B4J1U3
	3.71319	3.76951	3.65581	IGKV3OR2-268;IGKV3D-7	A0A0G2JMV0;A0A0C4DH90;A0A0C4DH55	A0A0G2JMV0;A0A0C4DH90;A0A0C4DH55
	4.73294	4.75444	4.70966	IGHV4-59;IGHV4-61	A0A0G2JPU1;A0A0C4DH40;A0A0C4DH41	A0A0G2JPU1;A0A0C4DH40;A0A0C4DH41
	3.688	3.69622	3.67622		A0A0G2JRQ6	A0A0G2JRQ6
	3.52014	3.51244	3.73062	FITM1	A5D6W6;H0YL77	A5D6W6;H0YL77	Fat storage-inducing transmembrane protein 1		Group enriched	heart muscle: 56.1;skeletal muscle: 94.7;tongue: 79.9
	5.80637	5.79136	5.82952	CFB	B4E1Z4;E7ETN3;P00751;A0A0G2JH38	B4E1Z4;E7ETN3;P00751;A0A0G2JH38;H7C5H1;P00751-2;C9JRT3;A0A0G2JHM4;A0A0G2JJ82;H7C526;F8WCJ9;A0A0G2JJM0;Q5ST52;F2Z3N2	Complement factor B;Complement factor B Ba fragment;Complement factor B Bb fragment	+	Tissue enriched	liver: 461.5
	5.68132	5.71807	5.6314	ITIH4	B7ZKJ8;Q14624-2;Q14624-3;Q14624-4;H7C0L5	B7ZKJ8;Q14624-2;Q14624-3;Q14624-4;H7C0L5	Inter-alpha-trypsin inhibitor heavy chain H4;70 kDa inter-alpha-trypsin inhibitor heavy chain H4;35 kDa inter-alpha-trypsin inhibitor heavy chain H4								+
	5.09611	5.00022	5.21205	APOD	C9JF17;P05090;C9JX71	C9JF17;P05090;C9JX71;F8WBT9	Apolipoprotein D		Tissue enriched	breas840.7
	4.90929	4.80749	5.00061	FAM153A	D6REE0	D6REE0
	5.80362	5.81729	5.7874	GC	D6RF35;D6RBJ7	D6RF35;D6RBJ7;D6RF20;CON__Q3MHN5;CON__ENSEMBL:ENSBTAP00000018229									+
	4.92083	4.85178	5.01465	CP	E9PFZ2	E9PFZ2
	4.64353	4.57565	4.78601	CLEC3B	E9PHK0;P05452	E9PHK0;P05452;CON__Q2KIS7	Tetranectin		Tissue enhanced	breas185.2;lung: 216.5					+
	5.03812	5.03812	5.03804	C1R	F5H2D0;B4DPQ0;P00736	F5H2D0;B4DPQ0;P00736;F5H1V0;F5H6Y3;F5H3N3;F5H3A3	Complement C1r subcomponent;Complement C1r subcomponent heavy chain;Complement C1r subcomponent light chain	+	Tissue enhanced	liver: 370.2
	4.66235	4.65464	4.66649	LILRB1;LILRA1	F6TER3;A0A087WSV6;A8MVE2;D9IDM5;F6RVM3;A0A087WSX8;A0A0B4J1W1;Q8NHL6;A0A0G2JLS4;A0A0G2JQ15;A0A0G2JP64;A0A0G2JNM2;A0A0G2JNQ6;A0A0G2JP80;D9IDM6;A0A0G2JQ44;Q8NHL6-3;A0A0G2JNR3;A0A0G2JNK9;Q8NHL6-5;Q8NHL6-2;Q8NHL6-4;A0A0G2JQ46;O75019;A0A0G2JP96;A0A0D9SES5;A0A0G2JM99;O75019-2;A0A087WVJ8	F6TER3;A0A087WSV6;A8MVE2;D9IDM5;F6RVM3;A0A087WSX8;A0A0B4J1W1;Q8NHL6;A0A0G2JLS4;A0A0G2JQ15;A0A0G2JP64;A0A0G2JNM2;A0A0G2JNQ6;A0A0G2JP80;D9IDM6;A0A0G2JQ44;Q8NHL6-3;A0A0G2JNR3;A0A0G2JNK9;Q8NHL6-5;Q8NHL6-2;Q8NHL6-4;A0A0G2JQ46;O75019;A0A0G2JP96;A0A0D9SES5;A0A0G2JM99;O75019-2;A0A087WVJ8;A0A0G2JS62;A0A0G2JQS6;A0A0G2JLV5	Leukocyte immunoglobulin-like receptor subfamily B member 1;Leukocyte immunoglobulin-like receptor subfamily A member 1		Group enriched	blood: 22.2;lymphoid tissue: 21.0
	5.05021	5.12195	5.01174	SERPINA6	G3V350	G3V350									+
	3.74282	3.75005	3.52166	SFTPB	H0Y7V6;D6W5L6;P07988	H0Y7V6;D6W5L6;P07988;U3KQT2	Pulmonary surfactant-associated protein B		Tissue enriched	lung: 757.8
	3.90961	3.89069	3.94186	EIF4A1	J3QL43;J3QR64;J3QLN6;J3KS25	J3QL43;J3QR64;J3QLN6;J3KS25;J3QKZ9
	5.54226	5.57491	5.49787	APOC4-APOC2;APOC2	K7ER74;P02655;Q6P163	K7ER74;P02655;Q6P163;K7EMC3	Apolipoprotein C-II;Proapolipoprotein C-II		Tissue enriched	liver: 506.5
	5.54738	5.53345	5.56862	APOC1	K7ERI9;P02654	K7ERI9;P02654;K7EKP1;K7EJI9;K7ELM9;K7EPF9	Apolipoprotein C-I;Truncated apolipoprotein C-I		Tissue enriched	liver: 702.7
	3.93412	3.9343	3.93273	ZNF256	M0R2X0	M0R2X0
	4.13859	4.23012	4.00971	MASP2	O00187;O00187-2	O00187;O00187-2	Mannan-binding lectin serine protease 2;Mannan-binding lectin serine protease 2 A chain;Mannan-binding lectin serine protease 2 B chain		Tissue enriched	liver: 185.1					+
	3.87362	3.88262	3.86941	QSOX1	O00391;O00391-2	O00391;O00391-2;A8MXT8	Sulfhydryl oxidase 1		Tissue enhanced	placenta: 172.2
	4.32786	4.37153	4.21392	MANBA	O00462;E9PFW2	O00462;E9PFW2	Beta-mannosidase
	6.01085	5.97524	6.07375	COPE	O14579;O14579-2;A0A087X0I4;M0QXB4;M0R061;O14579-3	O14579;O14579-2;A0A087X0I4;M0QXB4;M0R061;O14579-3	Coatomer subunit epsilon
	4.80971	4.77264	4.88971	APOL1	O14791;O14791-2;O14791-3	O14791;O14791-2;O14791-3;B1AH96;B1AH94;B1AH95;F8WCH3	Apolipoprotein L1							+
	4.67138	4.68138	4.6572	CD5L	O43866	O43866	CD5 antigen-like		Tissue enriched	lymphoid tissue: 178.3					+
	4.76813	4.71386	4.83932	NRP2	O60462;O60462-5;A0A024R412;A0A024R3W6;Q7LBX6;X5D2Q8;O60462-6;O60462-4;O60462-2;O60462-3	O60462;O60462-5;A0A024R412;A0A024R3W6;Q7LBX6;X5D2Q8;O60462-6;O60462-4;O60462-2;O60462-3	Neuropilin-2
	3.89681	3.87119	3.95204	CUBN	O60494	O60494;B0YIZ6;H7C480	Cubilin		Group enriched	intestine: 28.9;kidney: 79.7
	5.15582	5.28074	4.91648	ERN1	O75460	O75460	Serine/threonine-protein kinase/endoribonuclease IRE1;Serine/threonine-protein kinase;Endoribonuclease
	3.9256	3.90689	3.97953	ERLIN1	O75477;B0QZ43	O75477;B0QZ43;O94905-2;O94905-3	Erlin-1		Tissue enhanced	liver: 81.4
	4.63676	4.66689	4.59281	FCN3	O75636;O75636-2	O75636;O75636-2	Ficolin-3		Group enriched	liver: 83.2;lung: 153.7					+
	4.28479	4.23055	4.3853	ATRN	O75882;O75882-3;O75882-2	O75882;O75882-3;O75882-2	Attractin
	5.27546	5.24977	5.3137	MYO1D	O94832;J3QRN6;K7EIG7;J3KRL0	O94832;J3QRN6;K7EIG7;J3KRL0	Unconventional myosin-Id
	4.97448	4.93233	5.05067	APOM	O95445;Q5SRP5;O95445-2	O95445;Q5SRP5;O95445-2	Apolipoprotein M		Tissue enriched	liver: 94.6
	3.4019	3.37341	3.66042	VNN1	O95497	O95497;F5GYM6;Q9NY84-5;Q9NY84-2;Q9NY84	Pantetheinase		Group enriched;Group enriched	intestine: 131.9;liver: 112.2;blood: 39.5;bone marrow: 29.8;liver: 29.4
	4.72077	4.72505	4.71234	RECK	O95980	O95980	Reversion-inducing cysteine-rich protein with Kazal motifs
	2.75826	2.79127	2.74625	LDHA	P00338;P00338-3;P00338-2;P00338-5;P00338-4;F5GYU2;F5GXY2;F5GXH2	P00338;P00338-3;P00338-2;P00338-5;P00338-4;F5GYU2;F5GXY2;F5GXH2;F5H5J4;F5H6W8;F5GZQ4;F5H8H6;F5GXC7;F5GWW2;F5GXU1	L-lactate dehydrogenase A chain	+	Tissue enhanced	liver: 249.1
	3.72999	3.78148	3.52064	ALDH1A1	P00352	P00352;Q5SYQ9;Q5SYQ8;Q5SYQ7	Retinal dehydrogenase 1		Tissue enhanced	liver: 207.2
	4.7907	4.79511	4.77775	GLUD1	P00367;P00367-3;P00367-2	P00367;P00367-3;P00367-2	Glutamate dehydrogenase 1, mitochondrial	+	Tissue enhanced	liver: 182.4
	6.08591	6.07611	6.09714	CP	P00450	P00450;H7C5N5	Ceruloplasmin	+	Tissue enriched	liver: 311.1					+
	5.47861	5.47978	5.47662	F2	P00734;E9PIT3	P00734;E9PIT3;C9JV37;CON__P00735	Prothrombin;Activation peptide fragment 1;Activation peptide fragment 2;Thrombin light chain;Thrombin heavy chain	+	Tissue enriched	liver: 324.8
	6.69175	6.71409	6.66002	HP	P00738;A0A0C4DGL8;J3QR68;H0Y300;P00738-2;J3QLC9;A0A087WU08;H3BS21	P00738;A0A0C4DGL8;J3QR68;H0Y300;P00738-2;J3QLC9;A0A087WU08;H3BS21;J3KRH2;J3KSV1;J3QQI8;H3BMJ7	Haptoglobin;Haptoglobin alpha chain;Haptoglobin beta chain	+	Tissue enriched	liver: 1156.9					+
	4.81202	4.76997	4.92658	HPR	P00739;P00739-2;A0A0A0MRD9	P00739;P00739-2;A0A0A0MRD9;J3KTC3	Haptoglobin-related protein		Tissue enriched	liver: 151.4
	4.14143	4.15068	4.12864	F9	P00740;P00740-2	P00740;P00740-2	Coagulation factor IX;Coagulation factor IXa light chain;Coagulation factor IXa heavy chain	+	Tissue enriched	liver: 233.6
	4.40553	4.4322	4.36467	F10	P00742	P00742	Coagulation factor X;Factor X light chain;Factor X heavy chain;Activated factor Xa heavy chain	+	Tissue enriched	liver: 116.7					+
	4.16192	4.21675	4.05467	CFD	P00746;K7ERG9	P00746;K7ERG9	Complement factor D								+
	5.3467	5.35108	5.33669	PLG	P00747	P00747;Q5TEH5;A6PVI2;Q15195;Q02325;CON__P06868	Plasminogen;Plasmin heavy chain A;Activation peptide;Angiostatin;Plasmin heavy chain A, short form;Plasmin light chain B	+	Tissue enriched;Tissue enriched;Tissue enriched	liver: 269.9;liver: 66.8;liver: 105.2
	4.87257	4.88558	4.84098	F12	P00748	P00748	Coagulation factor XII;Coagulation factor XIIa heavy chain;Beta-factor XIIa part 1;Coagulation factor XIIa light chain	+	Tissue enriched	liver: 180.1
	3.54532	3.36562	3.72135	CA1	P00915;E5RHP7;E5RH81;E5RFE7;E5RIF9;E5RG43;H0YBE2	P00915;E5RHP7;E5RH81;E5RFE7;E5RIF9;E5RG43;H0YBE2;E5RJI8;E5RFL2;E5RJF6;E5RGU8;E5RG81;E5RII2	Carbonic anhydrase 1	+	Group enriched	bone marrow: 156.0;intestine: 203.6
	3.24356	3.22776	3.24356	CA2	P00918	P00918;E5RID5;E5RK37	Carbonic anhydrase 2		Tissue enhanced	intestine: 108.1;stomach 1: 171.5
	5.48902	5.47236	5.50176	SERPINC1	P01008	P01008;Q8TCE1	Antithrombin-III	+	Tissue enriched	liver: 450.5					+
	6.67581	6.66155	6.69774	SERPINA1	P01009;P01009-2;P01009-3	P01009;P01009-2;P01009-3	Alpha-1-antitrypsin;Short peptide from AAT	+	Tissue enriched	liver: 3314.2					+
	6.34494	6.36188	6.29525	SERPINA3	P01011;G3V595	P01011;G3V595;P01011-2;P01011-3	Alpha-1-antichymotrypsin;Alpha-1-antichymotrypsin His-Pro-less		Tissue enriched	liver: 1244.8					+
	5.75619	5.79279	5.70121	AGT	P01019	P01019	Angiotensinogen;Angiotensin-1;Angiotensin-2;Angiotensin-3;Angiotensin-4;Angiotensin 1-9;Angiotensin 1-7;Angiotensin 1-5;Angiotensin 1-4		Tissue enriched	liver: 309.0
	6.43132	6.40537	6.49244	A2M	P01023	P01023;H0YFH1;F8W7L3;F5H1E8	Alpha-2-macroglobulin	+	Tissue enhanced	liver: 231.0;lung: 227.4				+	+
	6.59477	6.60043	6.58657	C3	P01024	P01024;M0QYC8;M0R0Q9;M0QXZ3;O95568	Complement C3;Complement C3 beta chain;C3-beta-c;Complement C3 alpha chain;C3a anaphylatoxin;Acylation stimulating protein;Complement C3b alpha chain;Complement C3c alpha chain fragment 1;Complement C3dg fragment;Complement C3g fragment;Complement C3d fragment;Complement C3f fragment;Complement C3c alpha chain fragment 2	+	Tissue enriched	liver: 611.7					+
	5.39792	5.42168	5.35755	C5	P01031	P01031;CON__Q1A7A4	Complement C5;Complement C5 beta chain;Complement C5 alpha chain;C5a anaphylatoxin;Complement C5 alpha chain	+	Tissue enriched	liver: 259.9					+
	3.35691	3.33502	3.43295	TIMP1	P01033;Q5H9A7;Q5H9B4;Q5H9B5	P01033;Q5H9A7;Q5H9B4;Q5H9B5	Metalloproteinase inhibitor 1	+	Tissue enhanced	lymphoid tissue: 293.3
	4.16099	4.35634	4.02457	CST3	P01034	P01034	Cystatin-C	+
	5.87142	5.8737	5.86659	KNG1	P01042	P01042;CON__P01045-1;CON__Q2KJ62;CON__P01044-1	Kininogen-1;Kininogen-1 heavy chain;T-kinin;Bradykinin;Lysyl-bradykinin;Kininogen-1 light chain;Low molecular weight growth-promoting factor		Tissue enriched	liver: 323.8				+	+
	5.2569	5.26714	5.24646	IGJ;JCHAIN	P01591;D6RD17;D6RHJ6;C9JA05	P01591;D6RD17;D6RHJ6;C9JA05	Immunoglobulin J chain		Tissue enhanced	blood: 213.0;intestine: 403.3;lymphoid tissue: 209.3;salivary gland: 220.1					+
	5.76403	5.75401	5.80712		P01598	P01598	Ig kappa chain V-I region EU								+
	4.03979	4.10212	3.98977		P01600	P01600	Ig kappa chain V-I region Hau
	4.01366	4.02971	3.99084		P01601	P01601	Ig kappa chain V-I region HK101
	4.88873	4.90901	4.8611	IGKV1-5	P01602	P01602	Ig kappa chain V-I region HK102								+
	5.22513	5.23962	5.20279		P01603	P01603	Ig kappa chain V-I region Ka
	3.89975	3.87339	3.9245		P01604	P01604	Ig kappa chain V-I region Kue
	4.61505	4.60253	4.63635		P01605	P01605	Ig kappa chain V-I region Lay
	4.66619	4.65179	4.68598		P01608	P01608	Ig kappa chain V-I region Roy
	3.62742	3.69118	3.53804		P01609	P01609	Ig kappa chain V-I region Scw
	6.20067	6.21502	6.19126		P01610	P01610	Ig kappa chain V-I region WEA
	5.15735	5.14255	5.18438		P01611	P01611	Ig kappa chain V-I region Wes
	4.44841	4.44129	4.47608		P01612	P01612	Ig kappa chain V-I region Mev								+
	4.93674	4.93127	4.96774		P01613	P01613	Ig kappa chain V-I region Ni
	4.39312	4.35562	4.45852		P01615	P01615	Ig kappa chain V-II region FR
	4.58033	4.55039	4.61878		P01619	P01619	Ig kappa chain V-III region B6
	6.37286	6.38179	6.35626		P01620	P01620	Ig kappa chain V-III region SIE
	5.27372	5.34199	5.19054		P01621	P01621	Ig kappa chain V-III region NG9
	4.30603	4.28084	4.35612		P01622	P01622	Ig kappa chain V-III region Ti
	3.56393	3.39508	3.61771		P01623	P01623	Ig kappa chain V-III region WOL								+
	4.38001	4.37074	4.3927		P01624	P01624	Ig kappa chain V-III region POM
	5.8599	5.8613	5.85193		P01625	P01625	Ig kappa chain V-IV region Len								+
	4.42994	4.40382	4.453		P01701	P01701	Ig lambda chain V-I region NEW
	5.23144	5.23992	5.18893		P01703	P01703	Ig lambda chain V-I region NEWM
	3.90564	3.92621	3.86756		P01707	P01707	Ig lambda chain V-II region TRO
	4.73163	4.6966	4.76765		P01708	P01708	Ig lambda chain V-II region BUR
	3.61173	3.71462	3.57429		P01712	P01712	Ig lambda chain V-II region WIN
	5.53952	5.58911	5.46202		P01714	P01714	Ig lambda chain V-III region SH								+
	5.79408	5.86036	5.70073		P01717	P01717	Ig lambda chain V-IV region Hil
	4.71141	4.72362	4.67779		P01719	P01719	Ig lambda chain V-V region DEL								+
	3.01918	3.02032	3.01515		P01721	P01721;P06317	Ig lambda chain V-VI region AR
	3.33175	3.32443	3.40056		P01742	P01742	Ig heavy chain V-I region EU
	3.84749	3.86638	3.81671		P01761	P01761	Ig heavy chain V-I region SIE
	4.54486	4.52234	4.56641		P01763	P01763	Ig heavy chain V-III region WEA
	4.26482	4.38824	4.15461	IGHV3-23	P01764	P01764	Ig heavy chain V-III region 23
	4.44028	4.39891	4.48461		P01767	P01767	Ig heavy chain V-III region BUT
	4.01557	4.04212	4.0057		P01772	P01772	Ig heavy chain V-III region KOL
	3.84879	3.83376	3.97325		P01775	P01775	Ig heavy chain V-III region LAY
	5.72265	5.73323	5.71054		P01776	P01776	Ig heavy chain V-III region WAS
	3.96611	3.99527	3.8517		P01778	P01778	Ig heavy chain V-III region ZAP
	4.87581	4.87224	4.881		P01780	P01780	Ig heavy chain V-III region JON
	4.53179	4.51142	4.55751		P01781	P01781;P01782	Ig heavy chain V-III region GAL
	3.6601	3.68284	3.63742		P01824	P01824	Ig heavy chain V-II region WAH
	3.8455	3.91538	3.6345	PIGR	P01833	P01833	Polymeric immunoglobulin receptor;Secretory component		Tissue enhanced	gallbladder: 139.0;intestine: 320.1;salivary gland: 398.1
	6.62605	6.58249	6.72388	IGHG2	P01859;A0A0G2JN06	P01859;A0A0G2JN06	Ig gamma-2 chain C region
	5.7154	5.621	5.90075	IGHG4	P01861;A0A0G2JPD4	P01861;A0A0G2JPD4	Ig gamma-4 chain C region
	6.56483	6.57441	6.54785	IGHA1	P01876	P01876	Ig alpha-1 chain C region								+
	5.74902	5.76153	5.68516	IGHA2	P01877;A0A0G2JMB2	P01877;A0A0G2JMB2	Ig alpha-2 chain C region								+
	4.47741	4.33261	4.6866	HBD	P02042;E9PFT6	P02042;E9PFT6	Hemoglobin subunit delta		Tissue enriched	bone marrow: 233.7
	4.05061	3.88961	4.33925	MB	P02144;B0QYF8;F2Z2F1;F2Z337;Q8WVH6	P02144;B0QYF8;F2Z2F1;F2Z337;Q8WVH6;B0QYF7	Myoglobin	+	Group enriched	heart muscle: 366.6;skeletal muscle: 871.2;tongue: 310.7
	4.26604	4.26062	4.28046	CRYAB	P02511;E9PR44;E9PJL7;E9PRA8;E9PRS4;E9PS12;E9PNH7;A0A024R3B9	P02511;E9PR44;E9PJL7;E9PRA8;E9PRS4;E9PS12;E9PNH7;A0A024R3B9;H0YCW8	Alpha-crystallin B chain		Tissue enhanced	heart muscle: 743.1;skeletal muscle: 581.1
	4.76012	4.76301	4.75989	SPTA1	P02549;A0A087WZE4;P02549-2	P02549;A0A087WZE4;P02549-2;V9GY79	Spectrin alpha chain, erythrocytic 1		Tissue enriched	bone marrow: 41.0
	6.85278	6.82362	6.92472	APOA1	P02647;F8W696	P02647;F8W696;CON__P15497	Apolipoprotein A-I;Proapolipoprotein A-I;Truncated apolipoprotein A-I	+	Tissue enriched	liver: 573.5					+
	5.62523	5.64306	5.59924	APOE	P02649;H0Y7L5;E9PEV4;E7ERP7	P02649;H0Y7L5;E9PEV4;E7ERP7;CON__Q03247	Apolipoprotein E	+	Tissue enhanced	adrenal gland: 226.8;liver: 508.1
	5.44643	5.38375	5.55035	APOA2	P02652;V9GYM3;V9GYE3;V9GYG9	P02652;V9GYM3;V9GYE3;V9GYG9;V9GYC1;V9GYS1	Apolipoprotein A-II;Proapolipoprotein A-II;Truncated apolipoprotein A-II	+	Tissue enriched	liver: 932.2					+
	6.19166	6.22548	6.12825	APOC3	P02656;B0YIW2	P02656;B0YIW2	Apolipoprotein C-III		Tissue enriched	liver: 714.1					+
	4.56493	4.58049	4.54821	FGA	P02671;P02671-2	P02671;P02671-2;A0A087WUA0;CON__P02672	Fibrinogen alpha chain;Fibrinopeptide A;Fibrinogen alpha chain	+	Tissue enriched	liver: 2009.3					+
	3.59399	3.50199	3.7013	FGB	P02675;D6REL8	P02675;D6REL8;CON__P02676	Fibrinogen beta chain;Fibrinopeptide B;Fibrinogen beta chain	+	Tissue enriched	liver: 1908.6					+
	3.65223	3.61534	3.70618	FGG	P02679;C9JEU5;C9JC84;P02679-2	P02679;C9JEU5;C9JC84;P02679-2	Fibrinogen gamma chain	+	Tissue enriched	liver: 2225.7
	5.32379	5.27669	5.46728	CRP	P02741;Q5VVP7;P02741-2	P02741;Q5VVP7;P02741-2;C9JRE9	C-reactive protein;C-reactive protein(1-205)	+	Tissue enriched	liver: 1139.7
	5.38267	5.40243	5.35372	APCS	P02743	P02743	Serum amyloid P-component;Serum amyloid P-component(1-203)		Tissue enriched	liver: 316.6					+
	4.65888	4.65413	4.66656	C1QA	P02745;X6RLJ0	P02745;X6RLJ0	Complement C1q subcomponent subunit A	+	Tissue enhanced	lymphoid tissue: 204.0
	5.03687	5.04133	5.0268	C1QB	P02746;D6R934;A0A0A0MSV6	P02746;D6R934;A0A0A0MSV6;D6RGJ1	Complement C1q subcomponent subunit B	+	Tissue enhanced	lymphoid tissue: 262.8
	5.35096	5.34435	5.36507	C1QC	P02747	P02747	Complement C1q subcomponent subunit C	+	Tissue enhanced	lymphoid tissue: 192.2
	5.75165	5.75976	5.74275	C9	P02748	P02748	Complement component C9;Complement component C9a;Complement component C9b		Tissue enriched	liver: 419.5			+		+
	5.25728	5.244	5.27185	APOH	P02749;J3QRN2	P02749;J3QRN2;J3KS17;J3QLI0	Beta-2-glycoprotein 1		Tissue enriched	liver: 823.7
	5.75502	5.73331	5.83664	LRG1	P02750	P02750	Leucine-rich alpha-2-glycoprotein		Tissue enriched	liver: 636.5					+
	5.51783	5.52589	5.506	FN1	P02751;P02751-8;P02751-3;P02751-15;P02751-7;P02751-14;P02751-17;P02751-5;P02751-9;P02751-10;P02751-6;P02751-11;P02751-13;P02751-4;P02751-12;H0Y7Z1	P02751;P02751-8;P02751-3;P02751-15;P02751-7;P02751-14;P02751-17;P02751-5;P02751-9;P02751-10;P02751-6;P02751-11;P02751-13;P02751-4;P02751-12;H0Y7Z1;H0Y4K8;P02751-16;P02751-2	Fibronectin;Anastellin;Ugl-Y1;Ugl-Y2;Ugl-Y3	+	Tissue enhanced	ductus deferens: 235.4;placenta: 433.0					+
	5.4136	5.47037	5.35535	RBP4	P02753;Q5VY30;A0A0C4DGV7	P02753;Q5VY30;A0A0C4DGV7	Retinol-binding protein 4;Plasma retinol-binding protein(1-182);Plasma retinol-binding protein(1-181);Plasma retinol-binding protein(1-179);Plasma retinol-binding protein(1-176)	+	Tissue enriched	liver: 897.1					+
	5.52145	5.55919	5.48083	AMBP	P02760;S4R471;S4R3Y4	P02760;S4R471;S4R3Y4	Protein AMBP;Alpha-1-microglobulin;Inter-alpha-trypsin inhibitor light chain;Trypstatin	+	Tissue enriched	liver: 592.2
	6.29809	6.31323	6.27901	ORM1	P02763	P02763	Alpha-1-acid glycoprotein 1	+	Tissue enriched	liver: 834.6	x		+
	5.90644	5.8432	6.02702	AHSG	P02765;C9JV77	P02765;C9JV77	Alpha-2-HS-glycoprotein;Alpha-2-HS-glycoprotein chain A;Alpha-2-HS-glycoprotein chain B	+	Tissue enriched	liver: 402.0				+
	5.00253	4.9918	5.03953	TTR	P02766;A0A087WT59;A0A087WV45	P02766;A0A087WT59;A0A087WV45	Transthyretin	+	Group enriched	brain: 1008.0;liver: 680.8;retina: 332.4					+
	7.23418	7.19702	7.2915	ALB	P02768;CON__P02768-1;A0A0C4DGB6;H0YA55;B7WNR0;D6RHD5;C9JKR2;P02768-2;A0A087WWT3;P02768-3	P02768;CON__P02768-1;A0A0C4DGB6;H0YA55;B7WNR0;D6RHD5;C9JKR2;P02768-2;A0A087WWT3;P02768-3;H7C013	Serum albumin	+	Tissue enriched	liver: 3075.8					+
	5.54021	5.55862	5.48404	AFP	P02771;J3KMX3	P02771;J3KMX3;CON__Q3SZ57	Alpha-fetoprotein	+	Group enriched	heart muscle: 4.3;liver: 9.6;lung: 2.9
	5.20888	5.212	5.20652	PPBP	P02775	P02775	Platelet basic protein;Connective tissue-activating peptide III;TC-2;Connective tissue-activating peptide III(1-81);Beta-thromboglobulin;Neutrophil-activating peptide 2(74);Neutrophil-activating peptide 2(73);Neutrophil-activating peptide 2;TC-1;Neutrophil-activating peptide 2(1-66);Neutrophil-activating peptide 2(1-63)	+	Tissue enhanced	blood: 206.7;bone marrow: 67.0;lymphoid tissue: 60.0
	3.70466	3.75958	3.62597	TFRC	P02786;G3V0E5	P02786;G3V0E5;H7C3V5	Transferrin receptor protein 1;Transferrin receptor protein 1, serum form	+	Tissue enhanced	placenta: 110.0
	6.56472	6.52505	6.62109	TF	P02787	P02787;C9JVG0;F8WCI6;C9JB55;H7C5E8;F8WEK9;F8WC57;CON__Q2HJF0	Serotransferrin	+	Tissue enriched	liver: 711.5
	3.6049	3.54632	3.68002	LTF	P02788;E7EQB2;E7ER44;P02788-2	P02788;E7EQB2;E7ER44;P02788-2;C9JCF5;CON__Q29443;CON__Q0IIK2	Lactotransferrin;Lactoferricin-H;Kaliocin-1;Lactoferroxin-A;Lactoferroxin-B;Lactoferroxin-C	+	Tissue enhanced	bone marrow: 277.8;salivary gland: 181.9;seminal vesicle: 177.1
	6.44585	6.41518	6.49128	HPX	P02790;Q9BS19	P02790;Q9BS19	Hemopexin	+	Tissue enriched	liver: 528.6
	3.94615	3.95744	3.88507	F11	P03951;P03951-2	P03951;P03951-2;X6R3B1;D6RB32	Coagulation factor XI;Coagulation factor XIa heavy chain;Coagulation factor XIa light chain	+	Tissue enriched	liver: 88.9					+
	4.77239	4.74391	4.82454	KLKB1	P03952;H0YAC1;E9PBC5	P03952;H0YAC1;E9PBC5;C9JCT1;C9J075	Plasma kallikrein;Plasma kallikrein heavy chain;Plasma kallikrein light chain		Tissue enriched	liver: 102.9				+
	5.81543	5.85259	5.73411	C4BPA	P04003	P04003;CON__Q28065	C4b-binding protein alpha chain		Tissue enriched	liver: 377.2
	5.74285	5.72686	5.7539	VTN	P04004	P04004;CON__Q3ZBS7;F5GX75	Vitronectin;Vitronectin V65 subunit;Vitronectin V10 subunit;Somatomedin-B		Tissue enriched	liver: 321.7				+	+
	4.10965	4.21176	3.72321	CAT	P04040	P04040	Catalase		Tissue enhanced	blood: 258.3;liver: 184.8
	4.6527	4.64181	4.67442	GBA	P04062;A0A0G2JNZ5;A0A0G2JNZ0;A0A0G2JLB3;P04062-4;P04062-5;P04062-2;P04062-3	P04062;A0A0G2JNZ5;A0A0G2JNZ0;A0A0G2JLB3;P04062-4;P04062-5;P04062-2;P04062-3	Glucosylceramidase		Tissue enhanced	parathyroid gland: 101.2
	4.07686	4.08732	4.05434	PROC	P04070;E7END6;P04070-2;H7BYX9	P04070;E7END6;P04070-2;H7BYX9	Vitamin K-dependent protein C;Vitamin K-dependent protein C light chain;Vitamin K-dependent protein C heavy chain;Activation peptide	+	Tissue enriched	liver: 137.5
	3.26437	3.26274	3.27921	ALDOA	P04075;J3KPS3;H3BQN4;P04075-2;H3BUH7;H3BR04;H3BPS8;H3BMQ8;H3BU78	P04075;J3KPS3;H3BQN4;P04075-2;H3BUH7;H3BR04;H3BPS8;H3BMQ8;H3BU78;H3BR68	Fructose-bisphosphate aldolase A;Fructose-bisphosphate aldolase	+	Tissue enriched	skeletal muscle: 1296.2
	5.79919	5.82041	5.77203	APOB	P04114	P04114	Apolipoprotein B-100;Apolipoprotein B-48	+	Group enriched	intestine: 224.8;liver: 442.2					+
	3.999	3.95853	4.05469	LCAT	P04180;J3QSE5;J3QKT0	P04180;J3QSE5;J3QKT0;I3L1Q6;I3L0J6	Phosphatidylcholine-sterol acyltransferase		Group enriched	brain: 64.4;liver: 154.2
	5.37975	5.33776	5.46947	HRG	P04196	P04196	Histidine-rich glycoprotein		Tissue enriched	liver: 425.4
	3.54918	3.52758	3.63967		P04206	P04206	Ig kappa chain V-III region GOL
	4.98175	4.95533	5.02024		P04207	P04207	Ig kappa chain V-III region CLL
	5.53404	5.54322	5.52277		P04208	P04208	Ig lambda chain V-I region WAH
	5.6853	5.68756	5.68355	A1BG	P04217	P04217	Alpha-1B-glycoprotein		Tissue enriched	liver: 299.6					+
	4.77898	4.8471	4.62888	VWF	P04275	P04275;P04275-2	von Willebrand factor;von Willebrand antigen 2	+	Tissue enhanced	adipose tissue: 91.7
	4.01115	3.9863	4.05306	SHBG	P04278;I3L145;P04278-5;B4DYU0;P04278-3;P04278-2;I3L2X4;P04278-4;A0A0C4DGN2;I3L1J1;I3L2F1;B0FWH5	P04278;I3L145;P04278-5;B4DYU0;P04278-3;P04278-2;I3L2X4;P04278-4;A0A0C4DGN2;I3L1J1;I3L2F1;B0FWH5;B0FWH6;I3L4B9;I3L1C1;B0FWH7;I3L1G4;I3L0M1	Sex hormone-binding globulin	+	Group enriched	intestine: 14.2;liver: 51.1			+		+
	3.53802	3.49213	3.59982	GAPDH	P04406;P04406-2;E7EUT5	P04406;P04406-2;E7EUT5	Glyceraldehyde-3-phosphate dehydrogenase		Tissue enriched	skeletal muscle: 1236.8
	5.00522	4.97838	5.04208		P04430	P04430	Ig kappa chain V-I region BAN
	3.75836	3.78295	3.71498	ALDOB	P05062;A0A087WXX2	P05062;A0A087WXX2	Fructose-bisphosphate aldolase B;Fructose-bisphosphate aldolase	+	Group enriched	intestine: 804.1;kidney: 253.1;liver: 598.8
	3.799	3.84732	3.70036	SERPINA5	P05154;G3V5Q9	P05154;G3V5Q9;G3V264;G3V2M1;G3V482;G3V265;G3V4B4;G3V3F5;G3V5I3	Plasma serine protease inhibitor		Tissue enhanced	adrenal gland: 100.4;ductus deferens: 126.6;liver: 112.4;seminal vesicle: 106.7;testis: 146.5
	6.1208	6.16662	6.03846	SERPING1	P05155;P05155-2;P05155-3;E9PGN7;H9KV48	P05155;P05155-2;P05155-3;E9PGN7;H9KV48;H0YCA1;CON__P50448	Plasma protease C1 inhibitor	+	Tissue enriched	liver: 693.2
	5.3375	5.33765	5.33586	CFI	P05156;G3XAM2;E7ETH0	P05156;G3XAM2;E7ETH0;A0A087X0I2;D6R9Z8	Complement factor I;Complement factor I heavy chain;Complement factor I light chain		Group enriched	kidney: 90.7;liver: 198.4					+
	4.3298	4.31904	4.35585	F13B	P05160	P05160	Coagulation factor XIII B chain	+	Tissue enriched	liver: 76.3
	3.43427	3.36829	3.53673	MPO	P05164;P05164-2;P05164-3	P05164;P05164-2;P05164-3;P11678	Myeloperoxidase;Myeloperoxidase;89 kDa myeloperoxidase;84 kDa myeloperoxidase;Myeloperoxidase light chain;Myeloperoxidase heavy chain	+	Tissue enhanced;Tissue enriched	bone marrow: 27.2;lymphoid tissue: 15.5;bone marrow: 315.2
	3.63	3.79486	3.35399	PCCA	P05165;P05165-3;P05165-2	P05165;P05165-3;P05165-2	Propionyl-CoA carboxylase alpha chain, mitochondrial		Tissue enhanced	epididymis: 106.7
	3.24143	3.28109	3.22294	ICAM1	P05362;K7EKL8	P05362;K7EKL8;E7ESS4	Intercellular adhesion molecule 1		Tissue enhanced	liver: 68.3;lung: 91.3
	3.28182	3.28182	3.27076	REG1A	P05451	P05451	Lithostathine-1-alpha		Tissue enriched	pancreas: 1772.6
	3.52864	3.53363	3.42429	HLA-A;HLA-H	P05534;P13746-2;Q5SRN7;P04439;A0A0G2JL56;A0A0G2JIF2;P30443;P13746;A0A0G2JI36;P30447;P30455;Q5SRN5;P16188;P01893;Q09160	P05534;P13746-2;Q5SRN7;P04439;A0A0G2JL56;A0A0G2JIF2;P30443;P13746;A0A0G2JI36;P30447;P30455;Q5SRN5;P16188;P01893;Q09160;A0A0G2JPD3;Q9GJ45;A0A0G2JNY4;P30456;P01892;P30453;P10316;P16190;B0UXQ0;P30457;P30459;P30512;P30450;P01891;P16189;P18462;P10314	HLA class I histocompatibility antigen, A-24 alpha chain;HLA class I histocompatibility antigen, A-11 alpha chain;HLA class I histocompatibility antigen, A-3 alpha chain;HLA class I histocompatibility antigen, A-1 alpha chain;HLA class I histocompatibility antigen, A-23 alpha chain;HLA class I histocompatibility antigen, A-36 alpha chain;HLA class I histocompatibility antigen, A-30 alpha chain;Pu…
	4.68051	4.6725	4.69268	SERPINA7	P05543	P05543;CON__Q9TT36	Thyroxine-binding globulin	+	Tissue enriched	liver: 101.8
	5.17557	5.18763	5.16239	SERPIND1	P05546	P05546;CON__ENSEMBL:ENSBTAP00000018574	Heparin cofactor 2		Tissue enriched	liver: 170.8					+
	4.3163	4.26696	4.4127	BCHE	P06276;F8WF14;F8WEX7	P06276;F8WF14;F8WEX7;H0Y885;H7C4Y0	Cholinesterase;Carboxylic ester hydrolase	+	Tissue enriched	liver: 145.4
	4.34453	4.31591	4.39508		P06311	P06311	Ig kappa chain V-III region IARC/BL41
	4.42646	4.42718	4.42646		P06331	P06331	Ig heavy chain V-II region ARH-77
	5.25886	5.18969	5.42324	GSN	P06396;A0A0A0MS51;A0A0A0MT01;P06396-4;P06396-3;Q5T0H9;CON__Q3SX14	P06396;A0A0A0MS51;A0A0A0MT01;P06396-4;P06396-3;Q5T0H9;CON__Q3SX14;Q5T0H8;Q5T0I1	Gelsolin
	4.68909	4.71466	4.64991	C2	P06681;A0A0G2JL69;P06681-3;B4DQI1;P06681-2;A0A0G2JIE7;H0Y3H6;E9PDZ0;A0A0G2JK28	P06681;A0A0G2JL69;P06681-3;B4DQI1;P06681-2;A0A0G2JIE7;H0Y3H6;E9PDZ0;A0A0G2JK28;H0Y868;Q8N6L6	Complement C2;Complement C2b fragment;Complement C2a fragment		Tissue enriched	liver: 132.7
	3.80215	3.68187	3.89902	S100A9	P06702	P06702	Protein S100-A9	+	Tissue enhanced	blood: 638.3;bone marrow: 820.1;esophagus: 642.6;tongue: 477.6
	5.49092	5.43494	5.55234	APOA4	P06727	P06727	Apolipoprotein A-IV		Tissue enriched	intestine: 593.6					+
	4.58569	4.40647	5.08991	CKM	P06732	P06732	Creatine kinase M-type;Creatine kinase M-type, N-terminally processed	+	Group enriched	skeletal muscle: 1374.7;tongue: 354.9
	3.51264	3.35018	3.57125	ENO1	P06733;P06733-2	P06733;P06733-2;K7EM90	Alpha-enolase
	4.06498	4.01043	4.13389	HEXA	P06865;H3BS10;H3BP20;H3BU85;H3BTD4	P06865;H3BS10;H3BP20;H3BU85;H3BTD4;A0A087WUJ7;P06865-2	Beta-hexosaminidase subunit alpha;Beta-hexosaminidase
	3.75295	3.73298	3.77204		P06889	P06889	Ig lambda chain V-IV region MOL
	3.49049	3.45851	3.64487	LDHB	P07195;A8MW50;C9J7H8;F5H793	P07195;A8MW50;C9J7H8;F5H793;P07864;Q6ZMR3;F5H5G7;F5H155;A0A087WUM2;G3XAP5;F5H245	L-lactate dehydrogenase B chain;L-lactate dehydrogenase	+	Tissue enriched;Tissue enhanced;Tissue enriched	testis: 18.9;heart muscle: 255.8;kidney: 233.1;testis: 143.9
	4.95057	4.95416	4.94799	PROS1	P07225;G5E9F8	P07225;G5E9F8;H7BXT0;CON__P07224	Vitamin K-dependent protein S	+	Tissue enhanced	liver: 114.6
	3.57348	3.54705	3.60216	CTSD	P07339;F8WD96;C9JH19	P07339;F8WD96;C9JH19;H7C1V0;H7C469;F8W787	Cathepsin D;Cathepsin D light chain;Cathepsin D heavy chain
	4.78268	4.75661	4.85438	C8A	P07357	P07357	Complement component C8 alpha chain		Tissue enriched	liver: 210.3
	4.78897	4.76957	4.82044	C8B	P07358;F5GY80;F5H7G1	P07358;F5GY80;F5H7G1	Complement component C8 beta chain		Tissue enriched	liver: 240.9
	3.9499	3.98166	3.86696	GP1BA	P07359;A0A0C4DGZ8	P07359;A0A0C4DGZ8	Platelet glycoprotein Ib alpha chain;Glycocalicin		Tissue enriched	lymphoid tissue: 37.8					+
	4.93311	4.93228	4.93692	C8G	P07360;Q5SQ08	P07360;Q5SQ08	Complement component C8 gamma chain		Tissue enriched	liver: 165.8
	3.99732	4.01691	3.59191	PRSS2	P07478	P07478	Trypsin-2		Tissue enriched	pancreas: 6267.9
	3.85352	3.82675	3.95291	PFN1	P07737;K7EJ44;I3L3D5	P07737;K7EJ44;I3L3D5;CON__P02584	Profilin-1		Tissue enhanced	blood: 509.4
	2.45567	2.46774	2.35208	HSP90AA1	P07900;P07900-2	P07900;P07900-2;Q14568;G3V2J8;Q58FG0	Heat shock protein HSP 90-alpha		Tissue enhanced	vagina: 519.3
	4.62985	4.61518	4.64666	THBS1	P07996;CON__Q28194;P07996-2	P07996;CON__Q28194;P07996-2;A8MZG1;P35442;P49746;Q2HIZ1;F5H4Z8;P49746-2	Thrombospondin-1		Tissue enhanced	breas84.6;urinary bladder: 67.4
	5.16954	5.17186	5.16664	SERPINA6	P08185	P08185;G3V4V7	Corticosteroid-binding globulin		Tissue enriched	liver: 223.9					+
	4.37363	4.39417	4.33842	SLC3A2	P08195;F5GZS6;P08195-3;J3KPF3;P08195-2;P08195-4	P08195;F5GZS6;P08195-3;J3KPF3;P08195-2;P08195-4;H0YFX4;F5H0E2;H0YFS2;F5GZI0	4F2 cell-surface antigen heavy chain
	3.45897	3.4659	3.39714	MMP2	P08253;H3BR66;P08253-2;P08253-3;H3BV48	P08253;H3BR66;P08253-2;P08253-3;H3BV48	72 kDa type IV collagenase;PEX
	3.69202	3.69202	3.70579	SOD3	P08294	P08294;M0R1V4	Extracellular superoxide dismutase [Cu-Zn]
	3.86513	3.69932	4.03395	LPA	P08519	P08519;A0A087WWY0	Apolipoprotein(a)	+	Tissue enriched	liver: 43.4
	4.43881	4.49635	4.34969	CD14	P08571;D6RFL4	P08571;D6RFL4	Monocyte differentiation antigen CD14;Monocyte differentiation antigen CD14, urinary form;Monocyte differentiation antigen CD14, membrane-bound form		Group enriched	blood: 189.4;liver: 165.8					+
	5.66939	5.6709	5.66674	CFH	P08603;A0A0D9SG88;P08603-2	P08603;A0A0D9SG88;P08603-2;Q5TFM2	Complement factor H		Tissue enriched	liver: 295.2				+
	3.77163	3.78148	3.76397	FCGR3A	P08637;H0Y755;M9MML0	P08637;H0Y755;M9MML0;C9JC71	Low affinity immunoglobulin gamma Fc region receptor III-A		Tissue enhanced	blood: 223.6;lymphoid tissue: 60.8
	5.27899	5.27774	5.2797	SERPINF2	P08697;P08697-2;A0A0G2JPA8;C9JMH6	P08697;P08697-2;A0A0G2JPA8;C9JMH6;C9JPV4;CON__P28800	Alpha-2-antiplasmin	+	Tissue enriched	liver: 417.7					+
	3.51025	3.53521	3.43459	F7	P08709;F5H8B0;P08709-2	P08709;F5H8B0;P08709-2	Coagulation factor VII;Factor VII light chain;Factor VII heavy chain	+	Tissue enriched	liver: 68.0
	3.43514	3.37989	3.48552	DBH	P09172	P09172	Dopamine beta-hydroxylase;Soluble dopamine beta-hydroxylase		Group enriched	adrenal gland: 86.6;brain: 36.2;liver: 35.6
	5.30928	5.31987	5.29164	C1S	P09871;F8WCZ6	P09871;F8WCZ6;H0Y5D1;F5H7T4	Complement C1s subcomponent;Complement C1s subcomponent heavy chain;Complement C1s subcomponent light chain	+	Tissue enhanced	liver: 351.6
	5.47558	5.48326	5.46499	C4A	P0C0L4;P0C0L4-2	P0C0L4;P0C0L4-2	Complement C4-A;Complement C4 beta chain;Complement C4-A alpha chain;C4a anaphylatoxin;C4b-A;C4d-A;Complement C4 gamma chain	+	Tissue enhanced	liver: 49.5
	6.05048	6.0577	6.04281	C4B	P0C0L5;F5GXS0	P0C0L5;F5GXS0	Complement C4-B;Complement C4 beta chain;Complement C4-B alpha chain;C4a anaphylatoxin;C4b-B;C4d-B;Complement C4 gamma chain	+	Group enriched	adrenal gland: 30.7;liver: 52.4
	3.23267	3.23947	3.22141	UBC;UBB;RPS27A;UBA52;UBBP4	P0CG48;F5H6Q2;Q96C32;Q5PY61;J3QKN0;F5GXK7;F5H747;F5H388;B4DV12;F5H265;P0CG47;F5H2Z3;J3QTR3;J3QS39;F5GYU3;P62987;P62979;M0R1V7;J3QLP7;J3QRK5;M0R1M6;F5GZ39;J3QSA3	P0CG48;F5H6Q2;Q96C32;Q5PY61;J3QKN0;F5GXK7;F5H747;F5H388;B4DV12;F5H265;P0CG47;F5H2Z3;J3QTR3;J3QS39;F5GYU3;P62987;P62979;M0R1V7;J3QLP7;J3QRK5;M0R1M6;F5GZ39;J3QSA3;K7EMA8;J3KSM4	Polyubiquitin-C;Ubiquitin;Polyubiquitin-B;Ubiquitin;Ubiquitin-60S ribosomal protein L40;Ubiquitin;60S ribosomal protein L40;Ubiquitin-40S ribosomal protein S27a;Ubiquitin;40S ribosomal protein S27a								+
	5.31486	5.17513	5.52251	SAA1	P0DJI8;E9PQD6	P0DJI8;E9PQD6	Serum amyloid A-1 protein;Amyloid protein A;Serum amyloid protein A(2-104);Serum amyloid protein A(3-104);Serum amyloid protein A(2-103);Serum amyloid protein A(2-102);Serum amyloid protein A(4-101);Serum amyloid A protein	+	Group enriched	adipose tissue: 216.6;liver: 849.2					+
	5.35805	5.25331	5.56909	SAA2	P0DJI9	P0DJI9	Serum amyloid A-2 protein		Tissue enriched	liver: 752.1
	5.53924	5.37652	5.73949	CSH2;CSH1	P0DML3;P0DML2;A0A087WX75;H0YM39;P0DML3-2;A0A087WUG6;A6NFB4	P0DML3;P0DML2;A0A087WX75;H0YM39;P0DML3-2;A0A087WUG6;A6NFB4;P01241;B1A4H2;P0DML3-3;P01241-2;P01242-3;P01242;Q14406-2;P01241-3;Q14406;P01242-4;P01241-5;P01241-4;A0A087X0G4;J3QT06;Q14406-3;Q14406-4;A0A0B4J1R0;P01242-2	Chorionic somatomammotropin hormone 2;Chorionic somatomammotropin hormone 1		Tissue enriched;Tissue enriched;Group enriched;Tissue enriched;Group enriched	placenta: 450.4;placenta: 246.2;pituitary gland: 334.1;placenta: 293.7;pituitary gland: 994.5;pituitary gland: 47.3;placenta: 138.4
	4.11598	4.14931	4.07588	SRGN	P10124	P10124	Serglycin		Tissue enhanced	blood: 259.2;bone marrow: 657.4
	3.77194	3.79637	3.72153	SPP1	P10451;P10451-4;P10451-2	P10451;P10451-4;P10451-2;CON__P31096	Osteopontin		Tissue enhanced	gallbladder: 303.9;kidney: 700.7;placenta: 331.0
	5.84394	5.80527	5.91481	PTPRF	P10586;P10586-2;H0Y4H1;H0Y6Z7	P10586;P10586-2;H0Y4H1;H0Y6Z7;A2A437;P23468;Q3KPI9;P23468-7;P23468-5;F5GWR7;P23468-3;P23468-4;P23468-6	Receptor-type tyrosine-protein phosphatase F		Tissue enhanced	brain: 32.1;parathyroid gland: 37.5
	3.70912	3.72813	3.67975	TXN	P10599;P10599-2	P10599;P10599-2	Thioredoxin		Tissue enhanced	tongue: 447.3
	4.23697	4.22567	4.25638	CTSA	P10619;X6R5C5;X6R8A1;P10619-2	P10619;X6R5C5;X6R8A1;P10619-2;U3KQ41;Q5JZH0;U3KQU6	Lysosomal protective protein;Lysosomal protective protein 32 kDa chain;Lysosomal protective protein 20 kDa chain;Carboxypeptidase		Tissue enhanced	adrenal gland: 125.7
	5.09325	5.10738	5.03969	C7	P10643	P10643;CON__Q29RQ1	Complement component C7		Tissue enhanced	ovary: 199.9					+
	3.00552	2.97449	3.01949	CHGA	P10645;G5E968	P10645;G5E968	Chromogranin-A;Vasostatin-1;Vasostatin-2;EA-92;ES-43;Pancreastatin;SS-18;WA-8;WE-14;LF-19;Catestatin;AL-11;GV-19;GR-44;ER-37;GE-25;Serpinin-RRG;Serpinin;p-Glu serpinin precursor	+	Tissue enriched	parathyroid gland: 577.6
	4.54173	4.47314	4.60158	PF4V1;PF4	P10720;P02776	P10720;P02776	Platelet factor 4 variant;Platelet factor 4 variant(4-74);Platelet factor 4 variant(5-74);Platelet factor 4 variant(6-74);Platelet factor 4;Platelet factor 4, short form	+	Group enriched;Tissue enhanced	blood: 50.5;bone marrow: 46.8;heart muscle: 46.0;lymphoid tissue: 42.6;blood: 12.6;lymphoid tissue: 27.8
	5.8749	5.90201	5.81746	CLU	P10909;P10909-4;P10909-5;P10909-2;P10909-3;H0YC35;H0YLK8	P10909;P10909-4;P10909-5;P10909-2;P10909-3;H0YC35;H0YLK8;H0YAS8;E7ERK6;E7ETB4;E5RG36;E5RGB0;E5RH61;E5RJZ5	Clusterin;Clusterin beta chain;Clusterin alpha chain;Clusterin		Tissue enhanced	epididymis: 580.4;liver: 590.5
	2.11853	2.12102	2.0773	HSPA5	P11021	P11021	78 kDa glucose-regulated protein
	3.48222	3.48984	3.42403	HSPA8	P11142;E9PKE3;P11142-2;E9PN89;E9PNE6;E9PLF4;E9PQQ4;E9PQK7;E9PK54	P11142;E9PKE3;P11142-2;E9PN89;E9PNE6;E9PLF4;E9PQQ4;E9PQK7;E9PK54;E9PN25;E9PPY6;A8K7Q2;P54652;E9PI65;E9PM13;E9PS65	Heat shock cognate 71 kDa protein		Tissue enhanced	brain: 87.0;skeletal muscle: 90.5
	4.24938	4.28612	4.13818	MBL2	P11226	P11226	Mannose-binding protein C		Tissue enriched	liver: 82.5
	4.86977	4.76013	5.03876	CHRNB1	P11230;I3L1T7;P11230-2	P11230;I3L1T7;P11230-2	Acetylcholine receptor subunit beta		Tissue enhanced	skeletal muscle: 81.6;tongue: 33.9
	4.23476	4.21864	4.25091	SPTB	P11277;P11277-2;P11277-3	P11277;P11277-2;P11277-3;H0YJE6	Spectrin beta chain, erythrocytic		Tissue enhanced	bone marrow: 32.2;brain: 25.2;skeletal muscle: 67.6
	4.49001	4.49649	4.47325	PSG1	P11464;P11464-4;P11464-3;P11464-2;M0R235;G5E9F7	P11464;P11464-4;P11464-3;P11464-2;M0R235;G5E9F7;M0R1G9;Q15238;M0R276;E7EQY3;M0QY31	Pregnancy-specific beta-1-glycoprotein 1		Tissue enriched;Tissue enriched	placenta: 497.6;placenta: 171.3
	3.26971	3.18121	3.29951	PC	P11498;E9PRE7;P11498-2	P11498;E9PRE7;P11498-2;E9PS68	Pyruvate carboxylase, mitochondrial		Tissue enhanced	adipose tissue: 41.1;liver: 76.0
	5.19051	5.20295	5.13094	HARS	P12081;E7ETE2;B4DDD8;B3KWE1;P12081-4;B4E1C5;P12081-3;P12081-2	P12081;E7ETE2;B4DDD8;B3KWE1;P12081-4;B4E1C5;P12081-3;P12081-2	Histidine--tRNA ligase, cytoplasmic
	3.35436	3.37309	3.31448	COL6A3	P12111;P12111-2;E7ENL6;P12111-4;P12111-3;P12111-5	P12111;P12111-2;E7ENL6;P12111-4;P12111-3;P12111-5;C9JNG9	Collagen alpha-3(VI) chain
	4.51661	4.57868	4.39108	F5	P12259;A0A0A0MRJ7	P12259;A0A0A0MRJ7	Coagulation factor V;Coagulation factor V heavy chain;Coagulation factor V light chain	+	Tissue enhanced	brain: 27.9;liver: 88.8;placenta: 32.2
	3.88138	3.88138	3.88342	ICAM2	P13598;J3QQR8;J3QQX6;J3QRQ1;J3QRT5;J3QKR4	P13598;J3QQR8;J3QQX6;J3QRQ1;J3QRT5;J3QKR4	Intercellular adhesion molecule 2		Tissue enhanced	blood: 74.5;lymphoid tissue: 63.9
	4.20858	4.08661	4.25187	PDIA4	P13667	P13667;C9JMN9	Protein disulfide-isomerase A4		Tissue enhanced	liver: 164.3
	5.06041	5.06251	5.0519	C6	P13671	P13671	Complement component C6		Tissue enriched	liver: 176.1					+
	3.37743	3.24034	3.59725	PRG2	P13727;P13727-2	P13727;P13727-2;H0YCG3	Bone marrow proteoglycan;Eosinophil granule major basic protein		Tissue enriched	placenta: 322.3
	3.96808	4.01494	3.86164	LCP1	P13796	P13796;Q5TBN3;P13796-2;Q5TBN5	Plastin-2		Tissue enhanced	blood: 188.6;lymphoid tissue: 118.2
	3.78746	3.73562	3.81904	APEH	P13798;C9JIF9;H7C393	P13798;C9JIF9;H7C393;C9JLK2;F8WEH5	Acylamino-acid-releasing enzyme
	3.39935	3.67634	2.69169	ETFA	P13804;H0YK49;H0YL12;H0YNX6;P13804-2;H0YKF0;H0YLU7	P13804;H0YK49;H0YL12;H0YNX6;P13804-2;H0YKF0;H0YLU7	Electron transfer flavoprotein subunit alpha, mitochondrial
	4.00482	4.00805	3.99982	SELL	P14151;P14151-2	P14151;P14151-2	L-selectin		Group enriched	blood: 227.5;lymphoid tissue: 77.8					+
	2.80331	2.80031	2.83913	HSP90B1	P14625;Q96GW1	P14625;Q96GW1;F8W026;H0YIV0	Endoplasmin		Tissue enhanced	liver: 325.1;thyroid gland: 338.5
	3.32718	3.2748	3.37714	MMP9	P14780	P14780	Matrix metalloproteinase-9;67 kDa matrix metalloproteinase-9;82 kDa matrix metalloproteinase-9		Group enriched	adipose tissue: 64.0;blood: 63.2;bone marrow: 89.4;lymphoid tissue: 80.1
	3.37594	3.37594	3.37897	FABP4	P15090	P15090;P02689;E5RIR0;E5RH45	Fatty acid-binding protein, adipocyte		Group enriched;Tissue enriched	adipose tissue: 492.7;breas545.8;brain: 124.8
	3.3532	3.38234	3.13551	ANPEP	P15144	P15144;H0YKT6;H0YMC1;H0YLZ8	Aminopeptidase N		Tissue enhanced	intestine: 195.3;kidney: 78.7;pancreas: 93.9
	4.30919	4.2855	4.35019	CPN1	P15169	P15169;B1AP58;CON__Q2KJ83	Carboxypeptidase N catalytic chain		Tissue enriched	liver: 76.8
	3.59813	3.52228	3.82765	UCHL3	P15374;A0A087WTB8;Q5TBK7	P15374;A0A087WTB8;Q5TBK7	Ubiquitin carboxyl-terminal hydrolase isozyme L3;Ubiquitin carboxyl-terminal hydrolase
	4.53928	4.53102	4.56976	IGLL1	P15814;C9JEE0	P15814;C9JEE0	Immunoglobulin lambda-like polypeptide 1		Group enriched	blood: 11.6;bone marrow: 37.7;lymphoid tissue: 29.4;testis: 20.8
	4.6812	4.44722	4.81835	ARSB	P15848;P15848-2	P15848;P15848-2	Arylsulfatase B
	3.76501	3.78125	3.73385	CD44	P16070;P16070-9;P16070-8;P16070-3;P16070-4;P16070-5;P16070-7;P16070-13;P16070-10;P16070-16;P16070-15;P16070-14;P16070-17;P16070-6;P16070-18;H0Y5E4;P16070-12;P16070-11;H0YCV9;H0YDW7;H0YD13;H0Y2P0;H0YDX6;H0YD17	P16070;P16070-9;P16070-8;P16070-3;P16070-4;P16070-5;P16070-7;P16070-13;P16070-10;P16070-16;P16070-15;P16070-14;P16070-17;P16070-6;P16070-18;H0Y5E4;P16070-12;P16070-11;H0YCV9;H0YDW7;H0YD13;H0Y2P0;H0YDX6;H0YD17;H0YEU1;E9PKC6;H0YD90;H0YCL4;H0YEV3;H0YDV8;H0YF08;P16070-19;Q86UZ1	CD44 antigen
	4.28306	4.30016	4.22144		P16383-4	P16383-4
	4.3316	4.33006	4.33417	PLCG2	P16885;A0A0A0MRF9;H3BQV5;H3BPZ3	P16885;A0A0A0MRF9;H3BQV5;H3BPZ3	1-phosphatidylinositol 4,5-bisphosphate phosphodiesterase gamma-2;Phosphoinositide phospholipase C		Tissue enhanced	lymphoid tissue: 55.8
	3.33832	3.34517	3.33832	FAH	P16930;H0YLC7;P16930-2	P16930;H0YLC7;P16930-2	Fumarylacetoacetase		Tissue enhanced	liver: 109.4
	3.56832	3.51804	3.61434	IGFBP3	P17936;B3KWK7;A6XND1;A6XND0;P17936-2;H0Y5K2;C9JMX4;H0Y485	P17936;B3KWK7;A6XND1;A6XND0;P17936-2;H0Y5K2;C9JMX4;H0Y485	Insulin-like growth factor-binding protein 3	+	Tissue enhanced	placenta: 320.7
	5.63058	5.63058	5.6314	TCP1	P17987;E7EQR6;E7ERF2	P17987;E7EQR6;E7ERF2;F5GZI8;F5H282;F5H726;F5H676;F5H136;F5GYL4	T-complex protein 1 subunit alpha
	4.88115	4.86327	4.91754	LBP	P18428	P18428	Lipopolysaccharide-binding protein	+	Tissue enriched	liver: 429.7
	4.83436	4.83686	4.82899	SDC1	P18827	P18827;E9PHH3;H7C1K4	Syndecan-1		Tissue enhanced	liver: 113.2;placenta: 228.8
	3.62425	3.64565	3.52525	VCAM1	P19320;P19320-3;P19320-2;E9PDD2	P19320;P19320-3;P19320-2;E9PDD2	Vascular cell adhesion protein 1		Group enriched	kidney: 69.6;lymphoid tissue: 129.2
	5.76917	5.78147	5.75254	ORM2	P19652	P19652	Alpha-1-acid glycoprotein 2		Tissue enriched	liver: 404.1					+
	5.76664	5.75987	5.78039	ITIH1	P19827;P19827-2;P19827-3	P19827;P19827-2;P19827-3;H7C0N0;F8WAS2;H7C5I0;B5MCP1	Inter-alpha-trypsin inhibitor heavy chain H1		Tissue enriched	liver: 321.2
	4.96373	4.93686	5.00826	PSMB1	P20618	P20618	Proteasome subunit beta type-1
	4.24087	4.22002	4.29949	PZP	P20742;P20742-2	P20742;P20742-2;F5GXY0	Pregnancy zone protein		Tissue enriched	liver: 56.9			+
	4.65079	4.66128	4.62613	C4BPB	P20851;P20851-2	P20851;P20851-2	C4b-binding protein beta chain		Tissue enriched	liver: 156.5
	3.59677	3.54979	3.7176	FGFR2	P21802-7;P21802-9;P21802;P21802-6;P21802-3;P21802-16;P21802-18;P21802-5;P21802-10;A0A0A0MR25;P21802-12;A0A087WY21;P21802-17;P21802-13;P21802-2;P21802-8;P21802-23;P21802-15;P21802-19;P21802-14;P21802-11	P21802-7;P21802-9;P21802;P21802-6;P21802-3;P21802-16;P21802-18;P21802-5;P21802-10;A0A0A0MR25;P21802-12;A0A087WY21;P21802-17;P21802-13;P21802-2;P21802-8;P21802-23;P21802-15;P21802-19;P21802-14;P21802-11	Fibroblast growth factor receptor 2;Fibroblast growth factor receptor		Tissue enhanced	brain: 74.8
	3.23102	3.21312	3.66961	TNXB	P22105;E7EPZ9;P22105-3;P22105-4;A0A087X0I0	P22105;E7EPZ9;P22105-3;P22105-4;A0A087X0I0;P22105-2;Q16473;A0A087WWA5;C9J7W4	Tenascin-X
	4.84041	4.84999	4.81423	GPX3	P22352;A0A087X1J7;H0YBE4	P22352;A0A087X1J7;H0YBE4;E5RG32;H0YC19	Glutathione peroxidase 3;Glutathione peroxidase		Tissue enhanced	kidney: 844.2;thyroid gland: 424.1					+
	4.82311	4.82154	4.82913	CPN2	P22792	P22792	Carboxypeptidase N subunit 2		Tissue enriched	liver: 225.5
	3.74062	3.8043	3.61099	PROZ	P22891;P22891-2	P22891;P22891-2	Vitamin K-dependent protein Z		Tissue enriched	liver: 45.0
	5.1101	5.08063	5.16919		P23083	P23083	Ig heavy chain V-I region V35
	4.5704	4.56805	4.57595	FBLN1	P23142;CON__ENSEMBL:ENSBTAP00000016046	P23142;CON__ENSEMBL:ENSBTAP00000016046;P23142-2;P23142-3;B1AHM7;H7C1M6;B1AHM9	Fibulin-1		Tissue enhanced	placenta: 287.9;vagina: 228.2
	4.14979	4.16658	4.12215	CFL1	P23528;G3V1A4;E9PK25;E9PP50;E9PQB7	P23528;G3V1A4;E9PK25;E9PP50;E9PQB7;E9PLJ3;E9PS23	Cofilin-1
	3.85205	3.93649	3.67203	IGFBP6	P24592;F8VYK9	P24592;F8VYK9	Insulin-like growth factor-binding protein 6
	3.02598	3.04068	2.95134	TNC	P24821;F5H7V9;E9PC84;J3QSU6;P24821-6;P24821-5;P24821-2;P24821-3;P24821-4	P24821;F5H7V9;E9PC84;J3QSU6;P24821-6;P24821-5;P24821-2;P24821-3;P24821-4;H0YGZ3	Tenascin		Tissue enhanced	smooth muscle: 111.4
	4.84907	4.87733	4.80171	AZGP1	P25311;C9JEV0	P25311;C9JEV0;H7BZJ8	Zinc-alpha-2-glycoprotein		Tissue enhanced	liver: 158.8;salivary gland: 270.5
	3.75259	3.72839	3.78509	MST1;MST1L	P26927;G3XAK1;Q2TV78	P26927;G3XAK1;Q2TV78;Q2TV78-2	Hepatocyte growth factor-like protein;Hepatocyte growth factor-like protein alpha chain;Hepatocyte growth factor-like protein beta chain;Putative macrophage stimulating 1-like protein
	5.47873	5.45619	5.53861	PON1	P27169	P27169;F8WF42	Serum paraoxonase/arylesterase 1		Tissue enriched	liver: 144.1					+
	4.04497	4.05362	4.03096	RPL10	P27635;F8W7C6;A0A087WV22;X1WI28	P27635;F8W7C6;A0A087WV22;X1WI28	60S ribosomal protein L10
	3.39349	3.40471	3.11109	CALR	P27797;K7EJB9	P27797;K7EJB9;K7EL50	Calreticulin
	4.22855	4.129	4.37658	GCA	P28676;H7BXD5;H7C2Z6	P28676;H7BXD5;H7C2Z6;C9JIZ3;C9JV47;C9JWQ8	Grancalcin		Group enriched	blood: 112.7;bone marrow: 116.0;brain: 30.2;lymphoid tissue: 51.8
	4.72129	4.72933	4.70772	SERPINA4	P29622	P29622	Kallistatin		Tissue enhanced	gallbladder: 24.8;liver: 118.6;pancreas: 36.2
	4.25632	4.19008	4.37276	MARCKS	P29966;A0A087WZH7	P29966;A0A087WZH7	Myristoylated alanine-rich C-kinase substrate
	2.87826	2.9171	2.87096	BLVRB	P30043;M0R192;M0QZL1	P30043;M0R192;M0QZL1	Flavin reductase (NADPH)		Tissue enhanced	bone marrow: 137.6
	4.00264	3.87273	4.09844	PEBP1	P30086	P30086	Phosphatidylethanolamine-binding protein 1;Hippocampal cholinergic neurostimulating peptide		Tissue enhanced	liver: 260.7
	3.56161	3.60211	3.39722	HLA-C	P30508;Q29960-2;Q07000;Q95604;Q29960;Q29963;A0A0G2JH50;A0A0G2JIF0;P30510;Q9TNN7;P30505;A2BF26;P30501;Q29865;P04222	P30508;Q29960-2;Q07000;Q95604;Q29960;Q29963;A0A0G2JH50;A0A0G2JIF0;P30510;Q9TNN7;P30505;A2BF26;P30501;Q29865;P04222;P30499;Q31612	HLA class I histocompatibility antigen, Cw-12 alpha chain;HLA class I histocompatibility antigen, Cw-16 alpha chain;HLA class I histocompatibility antigen, Cw-15 alpha chain;HLA class I histocompatibility antigen, Cw-17 alpha chain;HLA class I histocompatibility antigen, Cw-6 alpha chain;HLA class I histocompatibility antigen, Cw-14 alpha chain;HLA class I histocompatibility antigen, Cw-5 alpha c…
	4.63319	4.68426	4.40261	CPS1	P31327;P31327-3;P31327-2	P31327;P31327-3;P31327-2;Q5R211;E7EWJ3;C9JTA4	Carbamoyl-phosphate synthase [ammonia], mitochondrial		Tissue enriched	liver: 298.3
	3.56315	3.40233	3.72642	PRDX2	P32119;A6NIW5	P32119;A6NIW5;P32119-2	Peroxiredoxin-2
	4.03796	4.02723	4.06397	CDH5	P33151;I3L1J2;P33151-2	P33151;I3L1J2;P33151-2;H3BPG1;H3BR64;H3BR11	Cadherin-5		Tissue enhanced	placenta: 96.6
	3.28262	3.30361	3.2551	RNASE4	P34096	P34096	Ribonuclease 4		Tissue enriched	liver: 366.2
	3.96007	4.0435	3.75635	SERPINB6	P35237;A0A087X1N8;A0A024QZX5	P35237;A0A087X1N8;A0A024QZX5	Serpin B6
	4.90291	4.88121	4.96375	MYH11	P35749;B1PS43;P35749-4;P35749-3;P35749-2	P35749;B1PS43;P35749-4;P35749-3;P35749-2;E7ERA5	Myosin-11		Tissue enhanced	smooth muscle: 507.4;urinary bladder: 394.5
	4.48498	4.40794	4.61765	IGFALS	P35858;P35858-2	P35858;P35858-2	Insulin-like growth factor-binding protein complex acid labile subunit		Tissue enriched	liver: 107.6				+
	3.18294	3.21245	3.17511	CHI3L1	P36222	P36222;H0Y3U8	Chitinase-3-like protein 1		Tissue enriched	liver: 336.4
	5.18407	5.21808	5.1439	SERPINF1	P36955	P36955;I3L4N7;I3L107;I3L4F9;I3L4Z0;I3L2R7;I3L425;I3L3Z3;I3L1U4	Pigment epithelium-derived factor		Tissue enhanced	retina: 360.1					+
	3.28999	3.2882	3.35518	TAGLN2	P37802;X6RJP6;P37802-2	P37802;X6RJP6;P37802-2	Transgelin-2
	3.60721	3.63727	3.5641	SNCA	P37840;E7EPV7;P37840-2;H6UYS7;P37840-3	P37840;E7EPV7;P37840-2;H6UYS7;P37840-3;D6RA31	Alpha-synuclein		Group enriched	blood: 31.2;bone marrow: 91.0;brain: 121.3
	5.64235	5.60286	5.72086	ATP6V1A	P38606;P38606-2	P38606;P38606-2;C9JA17;C9JVW8	V-type proton ATPase catalytic subunit A
	3.44511	3.44014	3.6522	COL18A1	P39060;P39060-2;P39060-1;H7BXV5	P39060;P39060-2;P39060-1;H7BXV5;H7C457	Collagen alpha-1(XVIII) chain;Endostatin		Tissue enhanced	liver: 273.2
	4.26489	4.39947	4.14817	PTGDS	P41222;H0Y5A1;Q5SQ11	P41222;H0Y5A1;Q5SQ11	Prostaglandin-H2 D-isomerase	+	Tissue enhanced	heart muscle: 286.6;retina: 331.2
	3.88329	3.8766	3.90651	BTD	P43251;P43251-4;P43251-3;P43251-2;C9JSN9	P43251;P43251-4;P43251-3;P43251-2;C9JSN9	Biotinidase	+						+
	5.19853	5.16994	5.24644	AFM	P43652	P43652;CON__REFSEQ:XP_585019	Afamin		Tissue enriched	liver: 169.0			+		+
	3.89047	3.86245	3.90442	ALDH1A3	P47895;H0YKF9;H0YNQ3;H0Y2X5	P47895;H0YKF9;H0YNQ3;H0Y2X5	Aldehyde dehydrogenase family 1 member A3
	3.89325	3.97312	3.76566	MASP1	P48740	P48740	Mannan-binding lectin serine protease 1;Mannan-binding lectin serine protease 1 heavy chain;Mannan-binding lectin serine protease 1 light chain		Tissue enhanced	cervix, uterine: 43.4;liver: 80.1
	3.56866	3.55053	3.57497	MASP1	P48740-4;P48740-2	P48740-4;P48740-2	Mannan-binding lectin serine protease 1;Mannan-binding lectin serine protease 1 heavy chain;Mannan-binding lectin serine protease 1 light chain
	3.93201	3.87063	3.97837	GLUD2	P49448	P49448	Glutamate dehydrogenase 2, mitochondrial	+	Tissue enhanced	liver: 11.3;testis: 31.9
	5.4278	5.43069	5.4131	RANBP2	P49792	P49792;A6NKT7;Q7Z3J3;O14715;P0DJD0;P0DJD1;F8W705;F8VYC4;J3KNE0	E3 SUMO-protein ligase RanBP2		Tissue enhanced;Tissue enhanced;Tissue enriched;Tissue enriched;Tissue enhanced	cervix, uterine: 10.4;placenta: 8.0;testis: 17.7;blood: 11.3;testis: 12.3;testis: 11.6;testis: 8.6;testis: 14.0
	4.29927	4.32037	4.2704	SEPP1	P49908;D6REX5	P49908;D6REX5;D6RIS9	Selenoprotein P		Tissue enhanced	intestine: 248.3;liver: 403.8					+
	3.45787	3.53224	3.23175	GDI2	P50395;P50395-2	P50395;P50395-2;Q5SX87;V9GYF8;Q5SX90;V9GYJ7	Rab GDP dissociation inhibitor beta
	4.44691	4.46128	4.42744	PLCD1	P51178;P51178-2	P51178;P51178-2	1-phosphatidylinositol 4,5-bisphosphate phosphodiesterase delta-1
	4.54505	4.44282	4.63789	BLK	P51451	P51451	Tyrosine-protein kinase Blk		Group enriched	blood: 47.8;intestine: 23.5;lymphoid tissue: 39.8
	4.89465	4.86441	4.95709	LUM	P51884	P51884;CON__Q05443	Lumican		Tissue enriched	placenta: 344.8
	3.68759	3.64392	3.73048	CLTCL1	P53675;P53675-2	P53675;P53675-2;A0A087WV74;A0A087WXH4	Clathrin heavy chain 2		Tissue enhanced	skeletal muscle: 53.0
	3.57943	3.46483	3.71376	CRISP3	P54108;I3L0A1;J3KPA1;P54108-2;P54108-3	P54108;I3L0A1;J3KPA1;P54108-2;P54108-3	Cysteine-rich secretory protein 3		Tissue enhanced	ductus deferens: 156.3;fallopian tube: 117.6;salivary gland: 233.3
	3.49214	3.49639	3.46626	SLC12A3	P55017;J3QSS1;P55017-3;P55017-2	P55017;J3QSS1;P55017-3;P55017-2	Solute carrier family 12 member 3		Tissue enriched	kidney: 88.6
	4.00447	4.03517	3.97525	APOC4	P55056	P55056	Apolipoprotein C-IV		Tissue enriched	liver: 126.0			+
	4.33283	4.31865	4.38469	PLTP	P55058;P55058-3;P55058-2;P55058-4	P55058;P55058-3;P55058-2;P55058-4	Phospholipid transfer protein								+
	4.23297	4.21203	4.25771	LAMB2	P55268	P55268;F5H520	Laminin subunit beta-2
	3.84392	3.84112	3.8462	ACTB	P60709	P60709;G5E9R0;E7EVS6;Q6S8J3;C9JZR7;A5A3E0;C9JTX5;C9JUM1;P0CG38;P0CG39;Q9BYX7;F8WCH0	Actin, cytoplasmic 1;Actin, cytoplasmic 1, N-terminally processed		Group enriched;Tissue enriched;Group enriched;Tissue enhanced	blood: 2.4;prostate: 2.0;testis: 4.9;testis: 5.7;blood: 6.5;prostate: 14.8;testis: 7.0;prostate: 2.6;testis: 3.4
	4.00462	4.07648	3.9583	B2M	P61769;H0YL18;F5H6I0	P61769;H0YL18;F5H6I0	Beta-2-microglobulin;Beta-2-microglobulin form pI 5.3;Beta-2-microglobulin	+
	4.04968	4.00113	4.14378	SUMO2;SUMO3;SUMO4	P61956-2;P61956;P55854;Q6EEV6;A8MUA9;A8MU27;P55854-2	P61956-2;P61956;P55854;Q6EEV6;A8MUA9;A8MU27;P55854-2	Small ubiquitin-related modifier 2;Small ubiquitin-related modifier 3;Small ubiquitin-related modifier 4
	3.32791	3.35189	3.27878	CALM1;CALM2;CALM3	P62158;H0Y7A7;M0QZ52;Q96HY3;E7ETZ0;E7EMB3	P62158;H0Y7A7;M0QZ52;Q96HY3;E7ETZ0;E7EMB3;F8WBR5;G3V479;G3V361	Calmodulin
	2.99674	3.05227	2.93958	YWHAE	P62258;P62258-2	P62258;P62258-2;B4DJF2;I3L3T1;K7EM20;K7EIT4;I3L0W5	14-3-3 protein epsilon
	3.98636	4.01895	3.95491	TMSB4X	P62328	P62328	Thymosin beta-4;Hematopoietic system regulatory peptide		Tissue enriched	blood: 1074.5
	3.7109	3.66914	3.7446	PSMC6	P62333;A0A087X2I1;H0YJC0	P62333;A0A087X2I1;H0YJC0;H0YJE9;H0YJT1;H0YJS8	26S protease regulatory subunit 10B
	4.0911	4.08422	4.09543	HIST1H4A	P62805	P62805	Histone H4		Tissue enriched;Tissue enhanced;Group enriched;Tissue enriched;Tissue enriched;Tissue enriched;Tissue enhanced;Tissue enriched;Tissue enhanced;Tissue enhanced;Tissue enriched;Tissue enriched;Tissue enhanced;Tissue enhanced	lymphoid tissue: 87.7;lymphoid tissue: 102.5;blood: 172.4;lymphoid tissue: 88.7;lymphoid tissue: 71.3;lymphoid tissue: 71.9;lymphoid tissue: 118.4;lymphoid tissue: 119.1;blood: 14.5;blood: 58.9;lymphoid tissue: 68.3;brain: 3.4;lung: 2.9;lymphoid tissue: 3.1;lymphoid tissue: 133.0;lymphoid tissue: 56.4;blood: 9.4;pancreas: 36.7
	4.76984	4.75161	4.8211	RAN	P62826;F5H018;B5MDF5;J3KQE5;H0YFC6	P62826;F5H018;B5MDF5;J3KQE5;H0YFC6;B4DV51	GTP-binding nuclear protein Ran
	3.59518	3.56639	3.66374	PPIA	P62937;F8WE65;C9J5S7	P62937;F8WE65;C9J5S7;P62937-2;F5H284;Q9Y536;E5RIZ5;A0A0B4J2A2;A0A075B767;A0A075B759	Peptidyl-prolyl cis-trans isomerase A;Peptidyl-prolyl cis-trans isomerase A, N-terminally processed;Peptidyl-prolyl cis-trans isomerase		Tissue enhanced;Tissue enhanced;Group enriched;Tissue enhanced	blood: 3.5;intestine: 1.6;blood: 10.9;intestine: 5.5;blood: 5.4;brain: 3.9;blood: 3.4;bone marrow: 2.7;skeletal muscle: 1.8
	3.56561	3.53479	3.7056	TMSB10	P63313	P63313	Thymosin beta-10		Tissue enhanced	blood: 764.0
	3.88158	3.87847	3.89187	ACTC1;ACTA1;ACTA2;ACTG2	P68032;P68133;P62736;P63267;P63267-2;A6NL76	P68032;P68133;P62736;P63267;P63267-2;A6NL76;F6UVQ4;F6QUT6;F8WB63;B8ZZJ2;C9JFL5	Actin, alpha cardiac muscle 1;Actin, alpha skeletal muscle;Actin, aortic smooth muscle;Actin, gamma-enteric smooth muscle		Group enriched;Tissue enriched;Tissue enhanced	skeletal muscle: 1935.3;tongue: 523.6;heart muscle: 243.9;intestine: 404.6;smooth muscle: 581.1;urinary bladder: 568.2
	6.053	5.95464	6.29844	HBB	P68871;F8W6P5	P68871;F8W6P5	Hemoglobin subunit beta;LVV-hemorphin-7;Spinorphin	+	Tissue enriched	bone marrow: 3646.7
	3.61438	3.59613	3.61817	HBG2	P69892;E9PBW4	P69892;E9PBW4	Hemoglobin subunit gamma-2		Tissue enriched	placenta: 553.0
	5.76456	5.64523	6.039	HBA1	P69905	P69905	Hemoglobin subunit alpha	+	Tissue enriched;Group enriched	bone marrow: 1020.7;blood: 427.1;bone marrow: 1094.2
	4.31188	4.26771	4.36819	GPLD1	P80108	P80108;P80108-2	Phosphatidylinositol-glycan-specific phospholipase D		Tissue enriched	liver: 61.6					+
	3.64335	3.66006	3.59584	LCN2	P80188;X6R8F3;P80188-2	P80188;X6R8F3;P80188-2	Neutrophil gelatinase-associated lipocalin	+	Tissue enhanced	bone marrow: 199.7;gallbladder: 173.3;lymphoid tissue: 178.1;salivary gland: 168.7
	4.23434	4.22669	4.27582		P80419	P80419	Ig heavy chain V-III region GAR
	5.37712	5.35963	5.41409		P80748	P80748	Ig lambda chain V-III region LOI								+
	3.63074	3.61779	3.68647		P83593	P83593	Ig kappa chain V-IV region STH								+
	5.42395	5.41926	5.48403	HSPG2	P98160	P98160;Q5SZJ2	Basement membrane-specific heparan sulfate proteoglycan core protein;Endorepellin;LG3 peptide		Tissue enhanced	smooth muscle: 104.4
	5.65773	5.68702	5.61967	LRP2	P98164	P98164;E9PC35	Low-density lipoprotein receptor-related protein 2		Tissue enhanced	kidney: 61.7;parathyroid gland: 61.4
	3.79296	3.6992	3.98175	CLTC	Q00610;A0A087WVQ6;Q00610-2	Q00610;A0A087WVQ6;Q00610-2;J3KS13;A0A087WX41;K7EJJ5;J3KSQ2;J3KRF5;F5H5N6	Clathrin heavy chain 1;Clathrin heavy chain							+
	4.48156	4.49797	4.41265	FKBP4	Q02790	Q02790	Peptidyl-prolyl cis-trans isomerase FKBP4;Peptidyl-prolyl cis-trans isomerase FKBP4, N-terminally processed		Tissue enriched	vagina: 209.6
	3.77101	3.77817	3.76174	CFHR3;CFHR4	Q02985;Q02985-2;A0A087WYK9;Q6NSD3;V9GYX2;A0A0C4DH21;Q92496-3	Q02985;Q02985-2;A0A087WYK9;Q6NSD3;V9GYX2;A0A0C4DH21;Q92496-3	Complement factor H-related protein 3;Complement factor H-related protein 4		Tissue enriched	liver: 121.9
	3.45798	3.47044	3.41714	GSTM4	Q03013-3	Q03013-3	Glutathione S-transferase Mu 4
	3.94686	3.92095	3.97493	HGFAC	Q04756;D6RAR4;CON__ENSEMBL:ENSBTAP00000023055	Q04756;D6RAR4;CON__ENSEMBL:ENSBTAP00000023055	Hepatocyte growth factor activator;Hepatocyte growth factor activator short chain;Hepatocyte growth factor activator long chain		Tissue enriched	liver: 128.0
	4.2737	4.27321	4.27578	CALD1	Q05682;Q05682-3;Q05682-4;Q05682-6;Q05682-2;C9JEK3;C9J813;E9PGZ1;E7EX44;Q05682-5	Q05682;Q05682-3;Q05682-4;Q05682-6;Q05682-2;C9JEK3;C9J813;E9PGZ1;E7EX44;Q05682-5	Caldesmon		Tissue enhanced	smooth muscle: 224.5
	5.21655	5.25886	5.14532	ITIH3	Q06033;Q06033-2;A0A087WW43;E7ET33	Q06033;Q06033-2;A0A087WW43;E7ET33	Inter-alpha-trypsin inhibitor heavy chain H3		Tissue enriched	liver: 326.9				+	+
	3.41212	3.37793	3.46025	ARHGAP1	Q07960;H0YE29	Q07960;H0YE29;E9PNR6	Rho GTPase-activating protein 1
	3.98776	3.95645	4.11363	CRYZ	Q08257;Q08257-3;A6NP24;C9JH92;Q08257-2	Q08257;Q08257-3;A6NP24;C9JH92;Q08257-2	Quinone oxidoreductase		Tissue enhanced	kidney: 100.0;liver: 79.8
	4.86665	4.93439	4.66881	LGALS3BP	Q08380	Q08380;K7EP36;K7ESM3;K7EKQ5;K7ES75;K7EN99;K7ERZ6;K7EJY8;K7EJD3;K7EQT9	Galectin-3-binding protein								+
	3.29114	3.34892	3.00405	FGL1	Q08830	Q08830	Fibrinogen-like protein 1		Tissue enriched	liver: 450.7
	5.06341	5.05477	5.0769	AHNAK	Q09666	Q09666	Neuroblast differentiation-associated protein AHNAK
	3.9951	4.00117	3.963	FLII	Q13045;Q13045-2;Q13045-3	Q13045;Q13045-2;Q13045-3	Protein flightless-1 homolog
	3.89887	3.83953	3.94771	PSMD2	Q13200;Q13200-2;Q13200-3	Q13200;Q13200-2;Q13200-3;H7C1H2;H7C2Q3;C9JPC0	26S proteasome non-ATPase regulatory subunit 2		Tissue enhanced	skeletal muscle: 107.0
	3.8155	3.82234	3.80563	MMRN1	Q13201;Q13201-2	Q13201;Q13201-2;E7EPG1	Multimerin-1;Platelet glycoprotein Ia*;155 kDa platelet multimerin
	3.86164	3.81181	3.91527	CHIT1	Q13231;D6REY1;Q13231-2;Q13231-3;Q13231-4	Q13231;D6REY1;Q13231-2;Q13231-3;Q13231-4	Chitotriosidase-1		Tissue enhanced	adipose tissue: 99.9;lymphoid tissue: 106.5
	4.90359	4.91724	4.88068	ATP1A4	Q13733	Q13733;P20648;M0QXF2;E9PRA5;Q13733-2	Sodium/potassium-transporting ATPase subunit alpha-4		Tissue enhanced;Tissue enriched	placenta: 13.1;seminal vesicle: 19.0;testis: 35.8;stomach 1: 120.1
	5.09156	5.10151	5.07471	APOF	Q13790	Q13790	Apolipoprotein F		Tissue enriched	liver: 114.0				+	+
	5.14137	5.08842	5.25857	SPTAN1	Q13813;Q13813-3;Q13813-2;A0A0D9SF54;A0A0D9SGF6	Q13813;Q13813-3;Q13813-2;A0A0D9SF54;A0A0D9SGF6;A0A0D9SFH4;A0A0D9SFF6	Spectrin alpha chain, non-erythrocytic 1
	4.68982	4.64417	4.70491	FLOT2	Q14254;J3QLD9;E7EMK3	Q14254;J3QLD9;E7EMK3;K7EKW9	Flotillin-2
	4.27328	4.29951	4.22863	HABP2	Q14520;Q14520-2	Q14520;Q14520-2	Hyaluronan-binding protein 2;Hyaluronan-binding protein 2 50 kDa heavy chain;Hyaluronan-binding protein 2 50 kDa heavy chain alternate form;Hyaluronan-binding protein 2 27 kDa light chain;Hyaluronan-binding protein 2 27 kDa light chain alternate form		Tissue enriched	liver: 135.4
	4.19529	4.25735	4.09358	ITIH4	Q14624	Q14624	Inter-alpha-trypsin inhibitor heavy chain H4;70 kDa inter-alpha-trypsin inhibitor heavy chain H4;35 kDa inter-alpha-trypsin inhibitor heavy chain H4		Tissue enriched	liver: 461.4
	4.97859	4.97748	4.99029	PLS1	Q14651	Q14651;C9J359;C9J0F3;C9JAM3;C9JVY2;C9JU08	Plastin-1		Tissue enriched	intestine: 193.0
	3.52655	3.53041	3.52195	KPNB1	Q14974;J3KTM9;Q14974-2	Q14974;J3KTM9;Q14974-2;J3QR48;J3QRG4;J3QKQ5	Importin subunit beta-1
	4.91877	4.93486	4.89052	NCF4	Q15080;A0A0G2JR51;B0QY04;Q15080-3;Q15080-2	Q15080;A0A0G2JR51;B0QY04;Q15080-3;Q15080-2	Neutrophil cytosol factor 4		Group enriched	blood: 130.3;bone marrow: 69.0;lymphoid tissue: 66.0
	3.94528	3.95964	3.8256	PCOLCE	Q15113	Q15113	Procollagen C-endopeptidase enhancer 1
	4.33758	4.30797	4.37253	PLEC	Q15149;Q15149-4;Q15149-2;Q15149-6;Q15149-9;Q15149-7;Q15149-8;Q15149-5;Q15149-3	Q15149;Q15149-4;Q15149-2;Q15149-6;Q15149-9;Q15149-7;Q15149-8;Q15149-5;Q15149-3;E9PMV1;E9PKG0;E9PQ28;E9PIA2	Plectin		Tissue enhanced	skeletal muscle: 144.9
	3.25083	3.25122	3.24209	PON3	Q15166;C9JZ99;F8WD41	Q15166;C9JZ99;F8WD41	Serum paraoxonase/lactonase 3		Tissue enriched	liver: 148.0
	4.91313	4.87508	4.96095	PPA1	Q15181;Q5SQT6	Q15181;Q5SQT6	Inorganic pyrophosphatase
	4.07809	4.02408	4.14631	FCN2	Q15485-2;Q15485	Q15485-2;Q15485	Ficolin-2		Tissue enriched	liver: 77.4
	4.24822	4.27947	4.18896	TGFBI	Q15582;H0Y8L3;S4R3C6	Q15582;H0Y8L3;S4R3C6;H0Y9D7;H0YAB8;D6RBX4;H0YAH8	Transforming growth factor-beta-induced protein ig-h3
	3.60024	3.56163	3.61421	ADIPOQ	Q15848	Q15848	Adiponectin		Group enriched	adipose tissue: 176.7;breas79.4
	4.00013	3.99959	4.00013	ECM1	Q16610;Q16610-4;Q16610-2	Q16610;Q16610-4;Q16610-2;Q16610-3	Extracellular matrix protein 1		Tissue enhanced	epididymis: 133.2;esophagus: 257.1;lymphoid tissue: 107.2					+
	5.32323	5.30884	5.3724	UGT8	Q16880	Q16880	2-hydroxyacylsphingosine 1-beta-galactosyltransferase		Tissue enriched	brain: 96.6				+
	4.05607	4.27338	3.70491	KRT24	Q2M2I5;CON__Q2M2I5	Q2M2I5;CON__Q2M2I5	Keratin, type I cytoskeletal 24		Group enriched	esophagus: 62.1;lymphoid tissue: 68.9;placenta: 48.6
	4.20784	4.16995	4.22321	PUS10	Q3MIT2	Q3MIT2	Putative tRNA pseudouridine synthase Pus10
	3.68099	3.85206	3.24665	MIA3	Q5JRA6;Q5JRA6-3;Q5JRA6-2	Q5JRA6;Q5JRA6-3;Q5JRA6-2	Melanoma inhibitory activity protein 3
	5.58247	5.57001	5.61053	ITIH2	Q5T985	Q5T985									+
	3.68025	3.71971	3.64379	HIST2H3PS2;HIST1H3A;H3F3A;HIST2H3A;HIST3H3;H3F3C;H3F3B	Q5TEC6;P68431;P84243;Q71DI3;Q16695;Q6NXT2;K7EMV3;K7EP01;B4DEB1;K7EK07;K7ES00	Q5TEC6;P68431;P84243;Q71DI3;Q16695;Q6NXT2;K7EMV3;K7EP01;B4DEB1;K7EK07;K7ES00	Histone H3;Histone H3.1;Histone H3.3;Histone H3.2;Histone H3.1t;Histone H3.3C		Tissue enhanced;Tissue enhanced;Group enriched;Tissue enhanced;Tissue enriched;Tissue enriched;Tissue enriched;Tissue enhanced;Tissue enriched;Tissue enriched;Group enriched;Tissue enriched;Tissue enriched;Tissue enriched;Tissue enhanced;Tissue enhanced;Tissue enriched	blood: 258.7;blood: 570.8;bone marrow: 441.9;blood: 34.7;testis: 23.5;lymphoid tissue: 40.1;testis: 78.7;lymphoid tissue: 343.5;lymphoid tissue: 306.0;lymphoid tissue: 185.6;lymphoid tissue: 22.4;testis: 19.9;tongue: 25.6;lymphoid tissue: 198.6;lymphoid tissue: 247.1;blood: 55.3;lymphoid tissue: 204.8;lymphoid tissue: 236.8;lymphoid tissue: 290.9;lymphoid tissue: 126.9;bone marrow: 3.8;brain: 5.1…
	3.64353	3.63689	3.66297	MEI1	Q5TIA1;Q5TIA1-4;F5GZT0;Q5TIA1-6	Q5TIA1;Q5TIA1-4;F5GZT0;Q5TIA1-6	Meiosis inhibitor protein 1		Tissue enhanced	blood: 26.8;lymphoid tissue: 20.3;testis: 34.7
	3.60185	3.60136	3.60233	VASN	Q6EMK4	Q6EMK4	Vasorin
	3.89716	3.88572	3.95465	HIST2H2AA3;HIST1H2AG;HIST1H2AJ;H2AFJ;HIST2H2AC;HIST1H2AC;HIST3H2A;HIST1H2AB;HIST1H2AH;HIST1H2AD;H2AFX;HIST1H2AA	Q6FI13;P0C0S8;Q99878;Q9BTM1;Q16777;Q93077;Q7L7L0;P04908;Q96KK5;P20671;P16104;Q96QV6;H0YFX9;Q9BTM1-2	Q6FI13;P0C0S8;Q99878;Q9BTM1;Q16777;Q93077;Q7L7L0;P04908;Q96KK5;P20671;P16104;Q96QV6;H0YFX9;Q9BTM1-2;Q8IUE6;Q71UI9-5	Histone H2A type 2-A;Histone H2A type 1;Histone H2A type 1-J;Histone H2A.J;Histone H2A type 2-C;Histone H2A type 1-C;Histone H2A type 3;Histone H2A type 1-B/E;Histone H2A type 1-H;Histone H2A type 1-D;Histone H2AX;Histone H2A type 1-A;Histone H2A		Tissue enhanced;Tissue enriched;Tissue enriched;Tissue enriched;Group enriched;Tissue enriched;Tissue enriched;Tissue enriched;Tissue enriched;Tissue enriched;Tissue enriched;Tissue enriched;Tissue enriched;Tissue enriched;Tissue enhanced;Group enriched;Tissue enriched;Group enriched;Tissue enhanced	testis: 148.5;lymphoid tissue: 135.1;testis: 453.1;lymphoid tissue: 133.2;blood: 116.1;lymphoid tissue: 202.5;lymphoid tissue: 225.6;lymphoid tissue: 139.6;lymphoid tissue: 305.4;lymphoid tissue: 301.1;lymphoid tissue: 349.3;lymphoid tissue: 357.7;lymphoid tissue: 115.7;lymphoid tissue: 288.3;lymphoid tissue: 315.3;bone marrow: 67.4;blood: 164.8;lymphoid tissue: 101.1;lymphoid tissue: 126.3;blood…
	3.806	3.69806	3.93324	PI16	Q6UXB8;Q6UXB8-2	Q6UXB8;Q6UXB8-2	Peptidase inhibitor 16		Tissue enhanced	retina: 87.2
	4.44394	4.41444	4.50791	RNF111	Q6ZNA4;H0YKS2;Q6ZNA4-2;Q6ZNA4-4;Q6ZNA4-3	Q6ZNA4;H0YKS2;Q6ZNA4-2;Q6ZNA4-4;Q6ZNA4-3	E3 ubiquitin-protein ligase Arkadia
	3.79948	3.7869	3.82399	MYH14	Q7Z406;Q7Z406-6;Q7Z406-2;Q7Z406-4;Q7Z406-5	Q7Z406;Q7Z406-6;Q7Z406-2;Q7Z406-4;Q7Z406-5;A0A0C4DFM8;A1L2Z2;M0QY43	Myosin-14		Tissue enhanced	intestine: 78.6;skeletal muscle: 53.1
	4.87197	4.89244	4.85679		Q7Z736-3	Q7Z736-3
	3.47934	3.45023	3.53935	CD163	Q86VB7;Q86VB7-3;F5GZZ9;C9JHR8;Q86VB7-4;Q86VB7-2;H0YGZ7	Q86VB7;Q86VB7-3;F5GZZ9;C9JHR8;Q86VB7-4;Q86VB7-2;H0YGZ7	Scavenger receptor cysteine-rich type 1 protein M130;Soluble CD163		Tissue enhanced	lymphoid tissue: 113.6
	4.21255	4.18979	4.23692	KIAA0319L	Q8IZA0;B1AN15;E7EN73;Q8IZA0-2;H0Y4S8	Q8IZA0;B1AN15;E7EN73;Q8IZA0-2;H0Y4S8	Dyslexia-associated protein KIAA0319-like protein
	4.3628	4.32958	4.40799	NIN	Q8N4C6;Q8N4C6-7;H0YDJ4;H9KV85;E9PN67;C9J066;Q8N4C6-4;Q8N4C6-9;Q8N4C6-2;Q8N4C6-5;Q8N4C6-10;Q8N4C6-6;Q8N4C6-11	Q8N4C6;Q8N4C6-7;H0YDJ4;H9KV85;E9PN67;C9J066;Q8N4C6-4;Q8N4C6-9;Q8N4C6-2;Q8N4C6-5;Q8N4C6-10;Q8N4C6-6;Q8N4C6-11	Ninein							+
	4.36336	4.38512	4.32146	TTN	Q8WZ42;A0A0A0MTS7;Q8WZ42-5;Q8WZ42-11;Q8WZ42-4;Q8WZ42-7;Q8WZ42-2;Q8WZ42-8;Q8WZ42-13;Q8WZ42-12;A0A0A0MRA3;Q8WZ42-3;Q8WZ42-10;Q8WZ42-9	Q8WZ42;A0A0A0MTS7;Q8WZ42-5;Q8WZ42-11;Q8WZ42-4;Q8WZ42-7;Q8WZ42-2;Q8WZ42-8;Q8WZ42-13;Q8WZ42-12;A0A0A0MRA3;Q8WZ42-3;Q8WZ42-10;Q8WZ42-9;Q8WZ42-6	Titin		Tissue enhanced	heart muscle: 136.5;skeletal muscle: 713.8;tongue: 227.0
	3.64319	3.65048	3.63296	PRCC	Q92733	Q92733	Proline-rich protein PRCC
	3.45673	3.52869	3.37651	GGH	Q92820	Q92820	Gamma-glutamyl hydrolase		Tissue enhanced	kidney: 42.5;liver: 59.5
	4.69903	4.7111	4.69052	NEO1	Q92859;Q92859-3;Q92859-2;Q92859-4	Q92859;Q92859-3;Q92859-2;Q92859-4;Q59FP8	Neogenin
	3.45782	3.52401	3.38913	ABCC2	Q92887	Q92887	Canalicular multispecific organic anion transporter 1		Tissue enhanced	intestine: 28.4;kidney: 25.6;liver: 74.3
	4.33552	4.37463	4.25947	PRG4	Q92954-6;Q92954;Q92954-5;Q92954-4;Q92954-3;Q92954-2	Q92954-6;Q92954;Q92954-5;Q92954-4;Q92954-3;Q92954-2	Proteoglycan 4;Proteoglycan 4 C-terminal part		Tissue enhanced	adipose tissue: 20.9;liver: 76.0					+
	3.87238	3.88116	3.86016	FAM162A	Q96A26;F8W7Q4;E9PH05	Q96A26;F8W7Q4;E9PH05	Protein FAM162A
	3.47404	3.48273	3.44223	KCTD12	Q96CX2	Q96CX2;Q68DU8	BTB/POZ domain-containing protein KCTD12		Tissue enriched	brain: 25.1
	3.81405	3.79037	3.84946	INTS4	Q96HW7;E9PIM3;F8WAA7;Q96HW7-4;Q96HW7-2	Q96HW7;E9PIM3;F8WAA7;Q96HW7-4;Q96HW7-2	Integrator complex subunit 4
	4.57009	4.61507	4.47369	CPB2	Q96IY4;A0A087WSY5;Q96IY4-2	Q96IY4;A0A087WSY5;Q96IY4-2;CON__Q2KIG3	Carboxypeptidase B2		Tissue enriched	liver: 246.8
	3.85307	3.86203	3.8342	CNDP1	Q96KN2;J3KRP0	Q96KN2;J3KRP0	Beta-Ala-His dipeptidase		Group enriched	brain: 60.3;liver: 41.4					+
	3.39824	3.40162	3.07295	PRAP1	Q96NZ9;H7BY64;Q96NZ9-2;Q96NZ9-4;Q96NZ9-3	Q96NZ9;H7BY64;Q96NZ9-2;Q96NZ9-4;Q96NZ9-3	Proline-rich acidic protein 1		Group enriched	intestine: 196.7;liver: 112.7
	5.05009	5.01601	5.11146	PGLYRP2	Q96PD5;Q96PD5-2	Q96PD5;Q96PD5-2;M0QYW3;M0R2W8	N-acetylmuramoyl-L-alanine amidase		Tissue enriched	liver: 95.8
	4.44376	4.37783	4.52058	MUC4	Q99102;Q99102-10;Q99102-7;Q99102-16;Q99102-3;Q99102-17;A0A0G2JPA4;E9PDY6;E7EWN1;A0A0G2JQN9;E7ERK0;E7EUL9;E7EQT2;A0A0G2JRK4;E7ETT5;A0A0G2JN54;A0A0G2JRT1;A0A0G2JRV5;A0A0G2JMX1;E7ENC5;A0A0G2JNM3;Q99102-8;Q99102-5;A0A0G2JRW3;A0A0G2JRW6;Q99102-2;E7EW47;A0A0G2JSB4;A0A0G2JRS2;A0A0G2JQC6;A0A0G2JM16;A0A0G2JQT8;A0A0G2JRA1;A0A0G2JRY3;A0A0G2JRD8;A0A0G2JRJ6;A0A0G2JQI2;A0A0G2JQK9;A0A0G2JR97;A0A0G2JNJ5;A0A0G2JR…	Q99102;Q99102-10;Q99102-7;Q99102-16;Q99102-3;Q99102-17;A0A0G2JPA4;E9PDY6;E7EWN1;A0A0G2JQN9;E7ERK0;E7EUL9;E7EQT2;A0A0G2JRK4;E7ETT5;A0A0G2JN54;A0A0G2JRT1;A0A0G2JRV5;A0A0G2JMX1;E7ENC5;A0A0G2JNM3;Q99102-8;Q99102-5;A0A0G2JRW3;A0A0G2JRW6;Q99102-2;E7EW47;A0A0G2JSB4;A0A0G2JRS2;A0A0G2JQC6;A0A0G2JM16;A0A0G2JQT8;A0A0G2JRA1;A0A0G2JRY3;A0A0G2JRD8;A0A0G2JRJ6;A0A0G2JQI2;A0A0G2JQK9;A0A0G2JR97;A0A0G2JNJ5;A0A0G2JR…	Mucin-4;Mucin-4 alpha chain;Mucin-4 beta chain		Tissue enhanced	intestine: 21.5;lymphoid tissue: 57.2
	3.38149	3.35972	3.41968	COLEC11	Q9BWP8;Q9BWP8-9;Q9BWP8-8;Q9BWP8-7;Q9BWP8-6;Q9BWP8-5;Q9BWP8-4;Q9BWP8-3;Q9BWP8-2;Q9BWP8-10	Q9BWP8;Q9BWP8-9;Q9BWP8-8;Q9BWP8-7;Q9BWP8-6;Q9BWP8-5;Q9BWP8-4;Q9BWP8-3;Q9BWP8-2;Q9BWP8-10	Collectin-11		Tissue enhanced	gallbladder: 61.9;liver: 57.4
	3.76595	3.79224	3.54073	CDHR2	Q9BYE9	Q9BYE9	Cadherin-related family member 2		Tissue enriched	intestine: 179.8
	4.08142	4.02044	4.16247	CARD9;CARD11	Q9H257;Q9H257-3;Q9H257-2;Q9BXL7	Q9H257;Q9H257-3;Q9H257-2;Q9BXL7	Caspase recruitment domain-containing protein 9;Caspase recruitment domain-containing protein 11		Tissue enhanced;Tissue enhanced	blood: 21.4;lymphoid tissue: 44.7;blood: 24.5;bone marrow: 19.4;lymphoid tissue: 15.9
	5.06741	5.02465	5.15085	TOR3A	Q9H497;Q9H497-3	Q9H497;Q9H497-3	Torsin-3A
	3.53813	3.58466	3.43602	APMAP	Q9HDC9;H0Y512;Q9HDC9-2	Q9HDC9;H0Y512;Q9HDC9-2	Adipocyte plasma membrane-associated protein		Tissue enhanced	blood: 93.8;liver: 100.5
	3.44428	3.45938	3.44165	IL1RAP	Q9NPH3;Q9NPH3-3;Q9NPH3-2;Q9NPH3-5;C9J1D9	Q9NPH3;Q9NPH3-3;Q9NPH3-2;Q9NPH3-5;C9J1D9;C9JT28;C9J9W1	Interleukin-1 receptor accessory protein		Group enriched	blood: 36.5;liver: 91.8;placenta: 35.9					+
	3.41524	3.24593	3.49581	CRTAC1	Q9NQ79;A0A0C4DFP6;Q9NQ79-3;Q9NQ79-2;Q5T4F6	Q9NQ79;A0A0C4DFP6;Q9NQ79-3;Q9NQ79-2;Q5T4F6	Cartilage acidic protein 1		Tissue enhanced	fallopian tube: 34.0;lung: 42.1;retina: 31.6;seminal vesicle: 31.1					+
	4.33116	4.36288	4.27728	GPRC5C	Q9NQ84;A8MXZ4;A0A0C4DFY5;Q9NQ84-2;J9JIE0	Q9NQ84;A8MXZ4;A0A0C4DFY5;Q9NQ84-2;J9JIE0	G-protein coupled receptor family C group 5 member C		Tissue enhanced	pancreas: 76.2
	3.75186	3.75186	3.74074	EXOC1	Q9NV70;Q9NV70-2	Q9NV70;Q9NV70-2	Exocyst complex component 1
	4.41201	4.42841	4.36689	C1RL	Q9NZP8;F5GWF3	Q9NZP8;F5GWF3;F5H7C8;F5H6S5;H0YFL7;F5H2Z5	Complement C1r subcomponent-like protein		Tissue enhanced	liver: 96.1
	3.88404	3.86948	3.91566	NCKIPSD	Q9NZQ3;Q9NZQ3-3;C9JSC3;Q9NZQ3-5;Q9NZQ3-4;Q9NZQ3-2	Q9NZQ3;Q9NZQ3-3;C9JSC3;Q9NZQ3-5;Q9NZQ3-4;Q9NZQ3-2	NCK-interacting protein with SH3 domain		Group enriched	brain: 39.6;parathyroid gland: 123.9
	4.27992	4.27738	4.30886	CNTN3	Q9P232	Q9P232	Contactin-3		Tissue enhanced	brain: 8.9;fallopian tube: 8.7
	5.99234	6.00454	5.95639	MYO1A;MYO1B	Q9UBC5;O43795;C9JYW1;E7EQD9;G3V342;E9PDF6;O43795-2	Q9UBC5;O43795;C9JYW1;E7EQD9;G3V342;E9PDF6;O43795-2	Unconventional myosin-Ia;Unconventional myosin-Ib		Tissue enriched;Tissue enhanced	intestine: 148.0;liver: 92.7
	4.43035	4.45994	4.36367	FETUB	Q9UGM5;Q9UGM5-2;E9PG08	Q9UGM5;Q9UGM5-2;E9PG08;F8WAW1;F8WEP7	Fetuin-B		Tissue enriched	liver: 76.1				+
	3.50581	3.50783	3.48816	PCYOX1	Q9UHG3;Q9UHG3-2;F8W8W4;C9K055	Q9UHG3;Q9UHG3-2;F8W8W4;C9K055;C9JM55;C9JGT6	Prenylcysteine oxidase 1
	4.25638	4.28736	4.18616	SERPINA10	Q9UK55;G3V2W1	Q9UK55;G3V2W1	Protein Z-dependent protease inhibitor		Tissue enriched	liver: 169.5
	4.04462	4.0735	4.01849	TRHDE	Q9UKU6	Q9UKU6	Thyrotropin-releasing hormone-degrading ectoenzyme		Tissue enhanced	brain: 30.3;pancreas: 19.4
	3.79452	3.73741	3.83048	RAB21	Q9UL25	Q9UL25	Ras-related protein Rab-21
	3.43122	3.43122	3.42541	PROCR	Q9UNN8	Q9UNN8	Endothelial protein C receptor		Tissue enhanced	placenta: 77.8
	4.91945	4.95883	4.72629	CEP164	Q9UPV0;Q9UPV0-2	Q9UPV0;Q9UPV0-2	Centrosomal protein of 164 kDa
	3.83724	3.83888	3.67876	VSIG4	Q9Y279;Q9Y279-2;H7C062;Q9Y279-3	Q9Y279;Q9Y279-2;H7C062;Q9Y279-3	V-set and immunoglobulin domain-containing protein 4
	5.33278	5.28122	5.42532	ZNF652	Q9Y2D9;D6RF85	Q9Y2D9;D6RF85	Zinc finger protein 652
	4.56617	4.57727	4.53595	STXBP5L	Q9Y2K9;C9JQS3;E9PFI2;C9JPK3;C9K0E4;C9JCY1	Q9Y2K9;C9JQS3;E9PFI2;C9JPK3;C9K0E4;C9JCY1	Syntaxin-binding protein 5-like		Tissue enhanced	brain: 55.2;ovary: 19.7
	3.49032	3.47016	3.60627	C15orf41	Q9Y2V0;H3BNF9;H3BS01;Q9Y2V0-2	Q9Y2V0;H3BNF9;H3BS01;Q9Y2V0-2	Uncharacterized protein C15orf41		Tissue enriched	heart muscle: 79.9
	4.87419	4.90201	4.83242	PPIL1	Q9Y3C6	Q9Y3C6	Peptidyl-prolyl cis-trans isomerase-like 1
	3.48096	3.51243	3.43608	ANGPTL3	Q9Y5C1	Q9Y5C1	Angiopoietin-related protein 3		Tissue enriched	liver: 276.6
	3.87393	3.87401	3.87386	PCDHA3;PCDHA4;PCDHA12;PCDHA6;PCDHA13;PCDHA5;PCDHA9;PCDHA7;PCDHA8	Q9Y5H8;Q9Y5H8-2;Q9UN74;Q9UN75-2;Q9UN73-2;A0A087WSW8;C9JA99;Q9Y5H7-3;Q9Y5H5-2;Q9Y5H7-2;Q9UN73-3;Q9UN74-2;Q9UN72-2;Q9Y5H7;Q9Y5H6-2;Q9Y5I0-2;Q9Y5I0;Q9Y5H5;Q9UN73;Q9UN75;Q9UN72;Q9Y5H6;D6RA20	Q9Y5H8;Q9Y5H8-2;Q9UN74;Q9UN75-2;Q9UN73-2;A0A087WSW8;C9JA99;Q9Y5H7-3;Q9Y5H5-2;Q9Y5H7-2;Q9UN73-3;Q9UN74-2;Q9UN72-2;Q9Y5H7;Q9Y5H6-2;Q9Y5I0-2;Q9Y5I0;Q9Y5H5;Q9UN73;Q9UN75;Q9UN72;Q9Y5H6;D6RA20	Protocadherin alpha-3;Protocadherin alpha-4;Protocadherin alpha-12;Protocadherin alpha-6;Protocadherin alpha-5;Protocadherin alpha-9;Protocadherin alpha-7;Protocadherin alpha-8;Protocadherin alpha-13		Tissue enhanced;Tissue enhanced;Tissue enhanced;Tissue enhanced;Tissue enriched;Tissue enhanced;Group enriched;Tissue enhanced;Group enriched	brain: 14.6;brain: 5.6;parathyroid gland: 12.2;brain: 10.3;pituitary gland: 9.9;brain: 12.1;brain: 13.6;brain: 10.7;pituitary gland: 11.2;brain: 10.1;testis: 2.9;brain: 6.2;blood: 1.8;brain: 3.1;pancreas: 3.4;testis: 3.5
	3.52158	3.53931	3.50995	LYVE1	Q9Y5Y7	Q9Y5Y7	Lymphatic vessel endothelial hyaluronic acid receptor 1		Tissue enhanced	lymphoid tissue: 87.6
	3.70297	3.62155	3.88834	GPC6	Q9Y625;A0A087WT82	Q9Y625;A0A087WT82	Glypican-6;Secreted glypican-6
	5.95282	5.9401	6.00043	CABIN1	Q9Y6J0;C9JT60;C9J068;A0A087WWW8;Q9Y6J0-2	Q9Y6J0;C9JT60;C9J068;A0A087WWW8;Q9Y6J0-2	Calcineurin-binding protein cabin-1
	4.01582	4.08023	3.90774	FCGBP	Q9Y6R7;A0A087WXI2	Q9Y6R7;A0A087WXI2;A0A087WUZ2	IgGFc-binding protein
	3.85546	3.82971	3.95441	ATRNL1	R4GMZ1	R4GMZ1

## Sheet: Legend
	Datasets EV 2: Median protein intensities (Log10) of COVID-19 patients, PCR-negative controls and the total cohort. Proteins known to be clinical biomarkers according to Geyer et al. Mol. Syst. Biol. 2017 are indicated.
