# Supplementary material for: High‐resolution serum proteome trajectories in COVID‐19 reveal patient‐specific seroconversion
Source: EMBO Mol Med. 2021 Jul 7;13(8):e14167. doi: 10.15252/emmm.202114167 (PMC8687121; doi:10.15252/emmm.202114167)
Supplement: Supplementary file 6 — Dataset EV3 [file EMMM-13-e14167-s005.xlsx]

## Sheet: Datasets EV 3
	Gene names	Majority protein IDs	Protein IDs	Protein names	(-)Log Student's T-test p-value	Student's T-test q-value	Student's T-test Difference	Fold-change	RNA tissue specificity according to HPA	RNA tissue specific NX according to HPA	Sex related	Age related	Weight loss effected
	IGHG1	A0A087WV47;P01857;A0A0A0MS08;A0A0A0MS07	A0A087WV47;P01857;A0A0A0MS08;A0A0A0MS07;A0A0B4J1U8	Ig gamma-1 chain C region	5.11323	0.0134737	-0.304761	2.01726					+
	ITIH4	B7ZKJ8;Q14624-2;Q14624-3;Q14624-4;H7C0L5	B7ZKJ8;Q14624-2;Q14624-3;Q14624-4;H7C0L5	Inter-alpha-trypsin inhibitor heavy chain H4;70 kDa inter-alpha-trypsin inhibitor heavy chain H4;35 kDa inter-alpha-trypsin inhibitor heavy chain H4	5.31262	0.0129412	0.103675	1.26962					+
	GC	D6RF35;D6RBJ7	D6RF35;D6RBJ7;D6RF20;CON__Q3MHN5;CON__ENSEMBL:ENSBTAP00000018229		3.84442	0.0329697	0.0748234	1.18802					+
	SERPINA3	P01011;G3V595	P01011;G3V595;P01011-2;P01011-3	Alpha-1-antichymotrypsin;Alpha-1-antichymotrypsin His-Pro-less	5.92548	0.00615385	0.199625	1.58353	Tissue enriched	liver: 1244.8			+
	APOA1	P02647;F8W696	P02647;F8W696;CON__P15497	Apolipoprotein A-I;Proapolipoprotein A-I;Truncated apolipoprotein A-I	5.95167	0.00666667	-0.128826	1.34532	Tissue enriched	liver: 573.5			+
	APOA2	P02652;V9GYM3;V9GYE3;V9GYG9	P02652;V9GYM3;V9GYE3;V9GYG9;V9GYC1;V9GYS1	Apolipoprotein A-II;Proapolipoprotein A-II;Truncated apolipoprotein A-II	4.28789	0.0249231	-0.161054	1.44895	Tissue enriched	liver: 932.2			+
	C9	P02748	P02748	Complement component C9;Complement component C9a;Complement component C9b	4.7031	0.016	0.147471	1.40434	Tissue enriched	liver: 419.5	+		+
	FN1	P02751;P02751-8;P02751-3;P02751-15;P02751-7;P02751-14;P02751-17;P02751-5;P02751-9;P02751-10;P02751-6;P02751-11;P02751-13;P02751-4;P02751-12;H0Y7Z1	P02751;P02751-8;P02751-3;P02751-15;P02751-7;P02751-14;P02751-17;P02751-5;P02751-9;P02751-10;P02751-6;P02751-11;P02751-13;P02751-4;P02751-12;H0Y7Z1;H0Y4K8;P02751-16;P02751-2	Fibronectin;Anastellin;Ugl-Y1;Ugl-Y2;Ugl-Y3	7.58577	0.002	-0.197243	1.57486	Tissue enhanced	ductus deferens: 235.4;placenta: 433.0			+
	APOA4	P06727	P06727	Apolipoprotein A-IV	7.34652	0.00222222	-0.274443	1.88123	Tissue enriched	intestine: 593.6			+
	CD14	P08571;D6RFL4	P08571;D6RFL4	Monocyte differentiation antigen CD14;Monocyte differentiation antigen CD14, urinary form;Monocyte differentiation antigen CD14, membrane-bound form	9.61357	0	0.318834	2.08369	Group enriched	blood: 189.4;liver: 165.8			+
	ITIH2	Q5T985	Q5T985		5.62651	0.00853333	-0.149777	1.41181					+
	AFM	P43652	P43652;CON__REFSEQ:XP_585019	Afamin	6.7195	0.0032	-0.214702	1.63946	Tissue enriched	liver: 169.0	+		+
	PLTP	P55058;P55058-3;P55058-2;P55058-4	P55058;P55058-3;P55058-2;P55058-4	Phospholipid transfer protein	4.97801	0.0137143	-0.224764	1.67789					+
	ITIH3	Q06033;Q06033-2;A0A087WW43;E7ET33	Q06033;Q06033-2;A0A087WW43;E7ET33	Inter-alpha-trypsin inhibitor heavy chain H3	5.9168	0.00571429	0.192631	1.55823	Tissue enriched	liver: 326.9		+	+
	LGALS3BP	Q08380	Q08380;K7EP36;K7ESM3;K7EKQ5;K7ES75;K7EN99;K7ERZ6;K7EJY8;K7EJD3;K7EQT9	Galectin-3-binding protein	6.38075	0.00436364	0.296319	1.97842					+
	APOH	P02749;J3QRN2	P02749;J3QRN2;J3KS17;J3QLI0	Beta-2-glycoprotein 1	15.6003	0	-0.279524	1.90337	Tissue enriched	liver: 823.7
	HRG	P04196	P04196	Histidine-rich glycoprotein	11.0574	0	-0.249342	1.77559	Tissue enriched	liver: 425.4
	APOD	C9JF17;P05090;C9JX71	C9JF17;P05090;C9JX71;F8WBT9	Apolipoprotein D	8.80275	0.0008	-0.254889	1.79841	Tissue enriched	breast: 840.7
	APOC1	K7ERI9;P02654	K7ERI9;P02654;K7EKP1;K7EJI9;K7ELM9;K7EPF9	Apolipoprotein C-I;Truncated apolipoprotein C-I	8.02854	0.00133333	-0.20188	1.59177	Tissue enriched	liver: 702.7
	AHSG	P02765;C9JV77	P02765;C9JV77	Alpha-2-HS-glycoprotein;Alpha-2-HS-glycoprotein chain A;Alpha-2-HS-glycoprotein chain B	5.62006	0.008	-0.221823	1.66657	Tissue enriched	liver: 402.0		+
	SERPINA4	P29622	P29622	Kallistatin	5.30632	0.0122222	-0.176206	1.5004	Tissue enhanced	gallbladder: 24.8;liver: 118.6;pancreas: 36.2
	CALD1	Q05682;Q05682-3;Q05682-4;Q05682-6;Q05682-2;C9JEK3;C9J813;E9PGZ1;E7EX44;Q05682-5	Q05682;Q05682-3;Q05682-4;Q05682-6;Q05682-2;C9JEK3;C9J813;E9PGZ1;E7EX44;Q05682-5	Caldesmon	4.6759	0.0166667	-0.128669	1.34483	Tissue enhanced	smooth muscle: 224.5
	ATRN	O75882;O75882-3;O75882-2	O75882;O75882-3;O75882-2	Attractin	4.7567	0.016	-0.113124	1.29755
	RBP1	A0A0A0MTB9;H0YAK8;P09455;P09455-3;A0A0A0MQT0;P09455-2	A0A0A0MTB9;H0YAK8;P09455;P09455-3;A0A0A0MQT0;P09455-2	Retinol-binding protein 1	4.27392	0.0234286	-0.122974	1.32731	Tissue enhanced	ovary: 161.0;pancreas: 107.4;retina: 85.3
	PGLYRP2	Q96PD5;Q96PD5-2	Q96PD5;Q96PD5-2;M0QYW3;M0R2W8	N-acetylmuramoyl-L-alanine amidase	4.28193	0.0241481	-0.137587	1.37274	Tissue enriched	liver: 95.8
	LCAT	P04180;J3QSE5;J3QKT0	P04180;J3QSE5;J3QKT0;I3L1Q6;I3L0J6	Phosphatidylcholine-sterol acyltransferase	4.05825	0.0278667	-0.16442	1.46023	Group enriched	brain: 64.4;liver: 154.2
	TF	P02787	P02787;C9JVG0;F8WCI6;C9JB55;H7C5E8;F8WEK9;F8WC57;CON__Q2HJF0	Serotransferrin	4.04898	0.0270968	-0.105729	1.27564	Tissue enriched	liver: 711.5
	CRISP3	P54108;I3L0A1;J3KPA1;P54108-2;P54108-3	P54108;I3L0A1;J3KPA1;P54108-2;P54108-3	Cysteine-rich secretory protein 3	3.96099	0.029125	-0.464687	2.91533	Tissue enhanced	ductus deferens: 156.3;fallopian tube: 117.6;salivary gland: 233.3
	GSN	P06396;A0A0A0MS51;A0A0A0MT01;P06396-4;P06396-3;Q5T0H9;CON__Q3SX14	P06396;A0A0A0MS51;A0A0A0MT01;P06396-4;P06396-3;Q5T0H9;CON__Q3SX14;Q5T0H8;Q5T0I1	Gelsolin	3.783	0.0358824	-0.120818	1.32074
	KLKB1	P03952;H0YAC1;E9PBC5	P03952;H0YAC1;E9PBC5;C9JCT1;C9J075	Plasma kallikrein;Plasma kallikrein heavy chain;Plasma kallikrein light chain	3.66864	0.0394444	-0.124775	1.33283	Tissue enriched	liver: 102.9		+
	SERPINA10	Q9UK55;G3V2W1	Q9UK55;G3V2W1	Protein Z-dependent protease inhibitor	3.5698	0.044	0.167316	1.47	Tissue enriched	liver: 169.5
	CAT	P04040	P04040	Catalase	3.72543	0.0374857	0.316314	2.07164	Tissue enhanced	blood: 258.3;liver: 184.8
	C4BPA	P04003	P04003;CON__Q28065	C4b-binding protein alpha chain	4.21092	0.0244138	0.111158	1.29169	Tissue enriched	liver: 377.2
	F5	P12259;A0A0A0MRJ7	P12259;A0A0A0MRJ7	Coagulation factor V;Coagulation factor V heavy chain;Coagulation factor V light chain	4.46861	0.02032	0.195089	1.56707	Tissue enhanced	brain: 27.9;liver: 88.8;placenta: 32.2
	ORM1	P02763	P02763	Alpha-1-acid glycoprotein 1	5.11079	0.0128	0.164857	1.4617	Tissue enriched	liver: 834.6	+
	C2	P06681;A0A0G2JL69;P06681-3;B4DQI1;P06681-2;A0A0G2JIE7;H0Y3H6;E9PDZ0;A0A0G2JK28	P06681;A0A0G2JL69;P06681-3;B4DQI1;P06681-2;A0A0G2JIE7;H0Y3H6;E9PDZ0;A0A0G2JK28;H0Y868;Q8N6L6	Complement C2;Complement C2b fragment;Complement C2a fragment	7.87386	0.00114286	0.171557	1.48442	Tissue enriched	liver: 132.7
	SERPING1	P05155;P05155-2;P05155-3;E9PGN7;H9KV48	P05155;P05155-2;P05155-3;E9PGN7;H9KV48;H0YCA1;CON__P50448	Plasma protease C1 inhibitor	10.7645	0	0.167557	1.47081	Tissue enriched	liver: 693.2

## Sheet: Legend
	Datasets EV 3: Proteins significantly different between COVID-19 patients at the first day of sampling and SARS-CoV-2 PCR-negative controls.
