# Supplementary material for: High‐resolution serum proteome trajectories in COVID‐19 reveal patient‐specific seroconversion
Source: EMBO Mol Med. 2021 Jul 7;13(8):e14167. doi: 10.15252/emmm.202114167 (PMC8687121; doi:10.15252/emmm.202114167)
Supplement: Supplementary file 7 — Dataset EV4 [file EMMM-13-e14167-s001.xlsx]

## Sheet: Datasets EV 4
	Gene names	Majority protein IDs	Protein IDs	Protein names	(-)Log Student's T-test p-value	Student's T-test q-value	Student's T-test Difference	Fold-change	RNA tissue specificity according to HPA	RNA tissue specific NX according to HPA	Sex dependent proteins		Sex related	Age related	Weight loss effected
	HBA1	P69905	P69905		7.73272	0.00145455	-0.339395	2.18472	Tissue enriched;Group enriched	bone marrow: 1020.7;blood: 427.1;bone marrow: 1094.2
	HBD	P02042;E9PFT6	P02042;E9PFT6		3.7937	0.0481333	-0.339132	2.18339	Tissue enriched	bone marrow: 233.7
	HBB	P68871;F8W6P5	P68871;F8W6P5		7.53732	0.00166667	-0.310306	2.04318	Tissue enriched	bone marrow: 3646.7
	APOD	C9JF17;P05090;C9JX71	C9JF17;P05090;C9JX71;F8WBT9		9.37866	0.001	-0.274571	1.88179	Tissue enriched	breast: 840.7
	GSN	P06396;A0A0A0MS51;A0A0A0MT01;P06396-4;P06396-3;Q5T0H9;CON__Q3SX14	P06396;A0A0A0MS51;A0A0A0MT01;P06396-4;P06396-3;Q5T0H9;CON__Q3SX14;Q5T0H8;Q5T0I1	Ig kappa chain C region	10.9185	0	-0.224892	1.67839
	CLEC3B	E9PHK0;P05452	E9PHK0;P05452;CON__Q2KIS7		8.40357	0.000888889	-0.201297	1.58963	Tissue enhanced	breast: 185.2;lung: 216.5					+
	APOA2	P02652;V9GYM3;V9GYE3;V9GYG9	P02652;V9GYM3;V9GYE3;V9GYG9;V9GYC1;V9GYS1		4.78836	0.0142222	-0.177598	1.50521	Tissue enriched	liver: 932.2					+
	ATRN	O75882;O75882-3;O75882-2	O75882;O75882-3;O75882-2	Coagulation factor V;Coagulation factor V heavy chain;Coagulation factor V light chain	7.44538	0.00142857	-0.14578	1.39888
	C8A	P07357	P07357		4.01468	0.0362759	-0.12702	1.33974	Tissue enriched	liver: 210.3
	CLU	P10909;P10909-4;P10909-5;P10909-2;P10909-3;H0YC35;H0YLK8	P10909;P10909-4;P10909-5;P10909-2;P10909-3;H0YC35;H0YLK8;H0YAS8;E7ERK6;E7ETB4;E5RG36;E5RGB0;E5RH61;E5RJZ5		5.15401	0.0088	0.100677	1.26089	Tissue enhanced	epididymis: 580.4;liver: 590.5
	CPB2	Q96IY4;A0A087WSY5;Q96IY4-2	Q96IY4;A0A087WSY5;Q96IY4-2;CON__Q2KIG3		5.29197	0.00909091	0.155911	1.43189	Tissue enriched	liver: 246.8
	IGHV5-51	A0A0C4DH38;A0A0G2JP91	A0A0C4DH38;A0A0G2JP91		5.50372	0.0076	0.171774	1.48516
	FETUB	Q9UGM5;Q9UGM5-2;E9PG08	Q9UGM5;Q9UGM5-2;E9PG08;F8WAW1;F8WEP7		3.74373	0.046303	0.172734	1.48845	Tissue enriched	liver: 76.1				+
	ITIH4	Q14624	Q14624		3.7825	0.0470968	0.194693	1.56564	Tissue enriched	liver: 461.4
	IGKV1D-33	A0A087WZH9;A0A0B4J1U0	A0A087WZH9;A0A0B4J1U0;P01593		5.27286	0.00886957	0.204357	1.60087
		P01714	P01714		5.03153	0.0101538	0.239085	1.73414							+
	IGKC	A0A087WTX5;A0A087X1V9;P01834;A0A075B6H6	A0A087WTX5;A0A087X1V9;P01834;A0A075B6H6;A0A0C4DH73;A0A0B4J2E7	Apolipoprotein D	5.99566	0.00525	0.240434	1.73954
	F5	P12259;A0A0A0MRJ7	P12259;A0A0A0MRJ7	Tetranectin	6.43358	0.004	0.240449	1.7396	Tissue enhanced	brain: 27.9;liver: 88.8;placenta: 32.2
	IGKV3-11	A0A087WZW8	A0A087WZW8;A0A087WUS2;A0A0A0MRZ8;P04433	Attractin	5.23828	0.00866667	0.242066	1.74609							+
	IGHV1-69-2	A0A0B4J2H0	A0A0B4J2H0	Ig kappa chain V-III region NG9	3.75007	0.047125	0.25247	1.78842
	IGHV3-15	A0A0B4J1V0	A0A0B4J1V0	Ig lambda chain V-III region SH	3.73378	0.0454118	0.254981	1.79879
		P01717	P01717	Ig lambda chain V-IV region Hil	5.98802	0.00517647	0.256591	1.80547
	IGHV1-18	A0A0C4DH31	A0A0C4DH31	Ig heavy chain V-III region 23	5.31622	0.00933333	0.2855	1.92975
	IGLV3-21	A0A075B6J7	A0A075B6J7	Hemoglobin subunit delta	4.2648	0.0265714	0.321692	2.09745							+
	IGLV3-25;IGLV3-27	A0A075B6J4;A0A075B6J3	A0A075B6J4;A0A075B6J3	Apolipoprotein A-II;Proapolipoprotein A-II;Truncated apolipoprotein A-II	10.9257	0	0.340292	2.18923
	PROZ	P22891;P22891-2	P22891;P22891-2	Gelsolin	5.53896	0.008	0.343034	2.2031	Tissue enriched	liver: 45.0
		P01621	P01621	Complement component C8 alpha chain	9.39109	0.00114286	0.349127	2.23423
	IGLV3-10	A0A075B6K4	A0A075B6K4	Clusterin;Clusterin beta chain;Clusterin alpha chain;Clusterin	8.20062	0.0008	0.40742	2.55517							+
	IGHV1-46	A0A0B4J1V4	A0A0B4J1V4	Vitamin K-dependent protein Z	10.2602	0.0008	0.413729	2.59256
	IGLV3-19	A0A075B6J8	A0A075B6J8	Hemoglobin subunit beta;LVV-hemorphin-7;Spinorphin	10.9027	0	0.440905	2.75997
	IGHV3-23	P01764	P01764	Hemoglobin subunit alpha	10.1876	0.000666667	0.46692	2.93035
	IGHV1-24	A0A0C4DH33	A0A0C4DH33	Inter-alpha-trypsin inhibitor heavy chain H4;70 kDa inter-alpha-trypsin inhibitor heavy chain H4;35 kDa inter-alpha-trypsin inhibitor heavy chain H4	5.58425	0.00844444	0.53164	3.40126
	IGHV1-69	A0A0B4J1V5	A0A0B4J1V5	Carboxypeptidase B2	12.1421	0	0.569678	3.7126
	IGHV3-30	A0A0B4J2B7	A0A0B4J2B7	Fetuin-B	7.45432	0.00153846	0.636363	4.32875

## Sheet: Legend
	Datasets EV 4: Proteins significantly different between COVID-19 patients at the time point of the highest signal of the Roche S-Ab test and PCR-negative controls.
