# Supplementary material for: High‐resolution serum proteome trajectories in COVID‐19 reveal patient‐specific seroconversion
Source: EMBO Mol Med. 2021 Jul 7;13(8):e14167. doi: 10.15252/emmm.202114167 (PMC8687121; doi:10.15252/emmm.202114167)
Supplement: Supplementary file 8 — Dataset EV5 [file EMMM-13-e14167-s003.xlsx]

## Sheet: Datasets EV 5
	Gene names	Majority protein IDs	Protein IDs	Protein names	(-)Log T-test p-value	T-test q-value	T-test Difference	Fold-change	Weight loss effected	Regulation in Demichev et al. 2020	RNA tissue specificity according to HPA	RNA tissue specific NX according to HPA
	AFM	P43652	P43652;CON__REFSEQ:XP_585019	Afamin	4.89973	0.000497921	0.19672	1.57297		Increased	Tissue enriched	liver: 169.0
	APOC1	K7ERI9;P02654	K7ERI9;P02654;K7EKP1;K7EJI9;K7ELM9;K7EPF9	Apolipoprotein C-I;Truncated apolipoprotein C-I	5.23208	0.000294187	0.23514	1.71846		Increased	Tissue enriched	liver: 702.7
	APOC3	P02656;B0YIW2	P02656;B0YIW2	Apolipoprotein C-III	4.49431	0.000893561	0.204861	1.60273		Increased	Tissue enriched	liver: 714.1
	APOC4-APOC2;APOC2	K7ER74;P02655;Q6P163	K7ER74;P02655;Q6P163;K7EMC3	Apolipoprotein C-II;Proapolipoprotein C-II	4.8896	0.000497921	0.273869	1.87875		Increased	Tissue enriched	liver: 506.5
	APOH	P02749;J3QRN2	P02749;J3QRN2;J3KS17;J3QLI0	Beta-2-glycoprotein 1	7.77408	4.22273e-06	0.286975	1.93631		Increased	Tissue enriched	liver: 823.7
	AZGP1	P25311;C9JEV0	P25311;C9JEV0;H7BZJ8	Zinc-alpha-2-glycoprotein	5.52603	0.000219675	0.207319	1.61183		Increased	Tissue enhanced	liver: 158.8;salivary gland: 270.5
	C1R	F5H2D0;B4DPQ0;P00736	F5H2D0;B4DPQ0;P00736;F5H1V0;F5H6Y3;F5H3N3;F5H3A3	Complement C1r subcomponent;Complement C1r subcomponent heavy chain;Complement C1r subcomponent light chain	2.35527	0.0359722	-0.0832569	1.21131		Decreased	Tissue enhanced	liver: 370.2
	C2	P06681;A0A0G2JL69;P06681-3;B4DQI1;P06681-2;A0A0G2JIE7;H0Y3H6;E9PDZ0;A0A0G2JK28	P06681;A0A0G2JL69;P06681-3;B4DQI1;P06681-2;A0A0G2JIE7;H0Y3H6;E9PDZ0;A0A0G2JK28;H0Y868;Q8N6L6	Complement C2;Complement C2b fragment;Complement C2a fragment	6.2148	8.7015e-05	-0.190733	1.55143		Decreased	Tissue enriched	liver: 132.7
	C4B	P0C0L5;F5GXS0	P0C0L5;F5GXS0	Complement C4-B;Complement C4 beta chain;Complement C4-B alpha chain;C4a anaphylatoxin;C4b-B;C4d-B;Complement C4 gamma chain	2.13184	0.046681	-0.117967	1.3121		Increased	Group enriched	adrenal gland: 30.7;liver: 52.4
	C7	P10643	P10643;CON__Q29RQ1	Complement component C7	2.09054	0.0496996	-0.0643485	1.15971		Decreased	Tissue enhanced	ovary: 199.9
	C8A	P07357	P07357	Complement component C8 alpha chain	4.42095	0.000954878	-0.136213	1.3684		Decreased	Tissue enriched	liver: 210.3
	C8B	P07358;F5GY80;F5H7G1	P07358;F5GY80;F5H7G1	Complement component C8 beta chain	4.3245	0.00113236	-0.157064	1.4357		Decreased	Tissue enriched	liver: 240.9
	C8G	P07360;Q5SQ08	P07360;Q5SQ08	Complement component C8 gamma chain	2.22362	0.0416628	-0.0968915	1.24995		Decreased	Tissue enriched	liver: 165.8
	C9	P02748	P02748	Complement component C9;Complement component C9a;Complement component C9b	3.07886	0.012313	-0.140248	1.38117		Decreased	Tissue enriched	liver: 419.5
	CA1	P00915;E5RHP7;E5RH81;E5RFE7;E5RIF9;E5RG43;H0YBE2	P00915;E5RHP7;E5RH81;E5RFE7;E5RIF9;E5RG43;H0YBE2;E5RJI8;E5RFL2;E5RJF6;E5RGU8;E5RG81;E5RII2	Carbonic anhydrase 1	2.35439	0.0359722	-0.528879	3.37971			Group enriched	bone marrow: 156.0;intestine: 203.6
	CD14	P08571;D6RFL4	P08571;D6RFL4	Monocyte differentiation antigen CD14;Monocyte differentiation antigen CD14, urinary form;Monocyte differentiation antigen CD14, membrane-bound form	4.41973	0.000954878	-0.317701	2.07827		Decreased	Group enriched	blood: 189.4;liver: 165.8
	CD5L	O43866	O43866	CD5 antigen-like	3.65393	0.00412487	0.227629	1.689	x		Tissue enriched	lymphoid tissue: 178.3
	CFB	B4E1Z4;E7ETN3;P00751;A0A0G2JH38	B4E1Z4;E7ETN3;P00751;A0A0G2JH38;H7C5H1;P00751-2;C9JRT3;A0A0G2JHM4;A0A0G2JJ82;H7C526;F8WCJ9;A0A0G2JJM0;Q5ST52;F2Z3N2	Complement factor B;Complement factor B Ba fragment;Complement factor B Bb fragment	5.9887	0.000103046	-0.113459	1.29855		Decreased	Tissue enriched	liver: 461.5
	CLEC3B	E9PHK0;P05452	E9PHK0;P05452;CON__Q2KIS7	Tetranectin	2.65334	0.0223047	-0.113464	1.29857			Tissue enhanced	breast: 185.2;lung: 216.5
	CLU	P10909;P10909-4;P10909-5;P10909-2;P10909-3;H0YC35;H0YLK8	P10909;P10909-4;P10909-5;P10909-2;P10909-3;H0YC35;H0YLK8;H0YAS8;E7ERK6;E7ETB4;E5RG36;E5RGB0;E5RH61;E5RJZ5	Clusterin;Clusterin beta chain;Clusterin alpha chain;Clusterin	2.1817	0.0446451	0.0866057	1.22069			Tissue enhanced	epididymis: 580.4;liver: 590.5
	CP	P00450	P00450;H7C5N5	Ceruloplasmin	2.92537	0.0149031	-0.070454	1.17613		Decreased	Tissue enriched	liver: 311.1
	CPB2	Q96IY4;A0A087WSY5;Q96IY4-2	Q96IY4;A0A087WSY5;Q96IY4-2;CON__Q2KIG3	Carboxypeptidase B2	2.97247	0.0137142	0.0922774	1.23674			Tissue enriched	liver: 246.8
	CPN1	P15169	P15169;B1AP58;CON__Q2KJ83	Carboxypeptidase N catalytic chain	4.53908	0.000853453	-0.231675	1.70481		Decreased	Tissue enriched	liver: 76.8
	CRISP3	P54108;I3L0A1;J3KPA1;P54108-2;P54108-3	P54108;I3L0A1;J3KPA1;P54108-2;P54108-3	Cysteine-rich secretory protein 3	2.99335	0.0137142	0.437278	2.73702			Tissue enhanced	ductus deferens: 156.3;fallopian tube: 117.6;salivary gland: 233.3
	CRP	P02741;Q5VVP7;P02741-2	P02741;Q5VVP7;P02741-2;C9JRE9	C-reactive protein;C-reactive protein(1-205)	3.19965	0.00990603	-0.694237	4.94581		Decreased	Tissue enriched	liver: 1139.7
	F10	P00742	P00742	Coagulation factor X;Factor X light chain;Factor X heavy chain;Activated factor Xa heavy chain	2.31826	0.0360055	-0.0894387	1.22868	x		Tissue enriched	liver: 116.7
	FAM153A	D6REE0	D6REE0		2.81875	0.0172364	0.692888	4.93047
	FCGBP	Q9Y6R7;A0A087WXI2	Q9Y6R7;A0A087WXI2;A0A087WUZ2	IgGFc-binding protein	2.73246	0.0197765	0.298569	1.9887
	FCN3	O75636;O75636-2	O75636;O75636-2	Ficolin-3	5.45583	0.000219675	-0.14918	1.40987	x		Group enriched	liver: 83.2;lung: 153.7
	FETUB	Q9UGM5;Q9UGM5-2;E9PG08	Q9UGM5;Q9UGM5-2;E9PG08;F8WAW1;F8WEP7	Fetuin-B	2.3796	0.035502	0.147302	1.40379			Tissue enriched	liver: 76.1
	FN1	P02751;P02751-8;P02751-3;P02751-15;P02751-7;P02751-14;P02751-17;P02751-5;P02751-9;P02751-10;P02751-6;P02751-11;P02751-13;P02751-4;P02751-12;H0Y7Z1	P02751;P02751-8;P02751-3;P02751-15;P02751-7;P02751-14;P02751-17;P02751-5;P02751-9;P02751-10;P02751-6;P02751-11;P02751-13;P02751-4;P02751-12;H0Y7Z1;H0Y4K8;P02751-16;P02751-2	Fibronectin;Anastellin;Ugl-Y1;Ugl-Y2;Ugl-Y3	7.86603	4.22273e-06	0.307594	2.03046			Tissue enhanced	ductus deferens: 235.4;placenta: 433.0
	GC	D6RF35;D6RBJ7	D6RF35;D6RBJ7;D6RF20;CON__Q3MHN5;CON__ENSEMBL:ENSBTAP00000018229		2.16327	0.0459221	-0.0518073	1.1267		Decreased
	GPLD1	P80108	P80108;P80108-2	Phosphatidylinositol-glycan-specific phospholipase D	2.09976	0.0492556	0.167104	1.46928		Increased	Tissue enriched	liver: 61.6
	HBA1	P69905	P69905	Hemoglobin subunit alpha	4.93986	0.000497921	-0.266897	1.84883			Tissue enriched;Group enriched	bone marrow: 1020.7;blood: 427.1;bone marrow: 1094.2
	HBB	P68871;F8W6P5	P68871;F8W6P5	Hemoglobin subunit beta;LVV-hemorphin-7;Spinorphin	5.37642	0.000234444	-0.265655	1.84355			Tissue enriched	bone marrow: 3646.7
	HPX	P02790;Q9BS19	P02790;Q9BS19	Hemopexin	2.81105	0.0172364	-0.119602	1.31705			Tissue enriched	liver: 528.6
	HRG	P04196	P04196	Histidine-rich glycoprotein	4.68734	0.000687503	0.208619	1.61666		Increased	Tissue enriched	liver: 425.4
	IGHG1	A0A087WYC5	A0A087WYC5;A0A087WSX2		2.50357	0.0308721	0.301784	2.00348
	IGHG2	P01859;A0A0G2JN06	P01859;A0A0G2JN06	Ig gamma-2 chain C region	2.27676	0.037918	-0.138949	1.37705
	IGHV1-46	A0A0B4J1V4	A0A0B4J1V4		2.83608	0.0172364	0.256295	1.80424
	IGHV1-69	A0A0B4J1V5	A0A0B4J1V5		4.29264	0.00116316	0.450537	2.82187
	IGHV3-15	A0A0B4J1V0	A0A0B4J1V0		2.12847	0.046681	0.317391	2.07678
	IGHV3-23	P01764	P01764	Ig heavy chain V-III region 23	3.7038	0.00381882	0.459547	2.88102
	IGHV3-33	A0A0B4J1V3	A0A0B4J1V3		2.41585	0.033222	0.585742	3.85249
	IGHV4-59;IGHV4-61	A0A0G2JPU1;A0A0C4DH40;A0A0C4DH41	A0A0G2JPU1;A0A0C4DH40;A0A0C4DH41		2.86386	0.0167519	0.208374	1.61575
	IGKC	A0A087WTX5;A0A087X1V9;P01834;A0A075B6H6	A0A087WTX5;A0A087X1V9;P01834;A0A075B6H6;A0A0C4DH73;A0A0B4J2E7	Ig kappa chain C region	2.81489	0.0172364	0.247219	1.76693		Increased
	IGKV1-16	A0A0A0MT74	A0A0A0MT74		2.14604	0.0459796	0.257566	1.80953
	IGKV1-17	A0A0B4J1Z4	A0A0B4J1Z4		2.33868	0.0359722	0.246493	1.76398
	IGKV1D-33	A0A087WZH9;A0A0B4J1U0	A0A087WZH9;A0A0B4J1U0;P01593		2.67581	0.0220624	0.215107	1.64099
	IGLL5;IGLC1	A0A087WWC9;A0A087WXC3;A0A087WWU7;A0A087WYN7;A0A087WWT5;A0A087WX49;B9A064;A0A0B4J231;A0A087WU42;A0A087X2A1;A0A075B6K8;P0CG04	A0A087WWC9;A0A087WXC3;A0A087WWU7;A0A087WYN7;A0A087WWT5;A0A087WX49;B9A064;A0A0B4J231;A0A087WU42;A0A087X2A1;A0A075B6K8;P0CG04;A0A075B6K7	Immunoglobulin lambda-like polypeptide 5;Ig lambda-1 chain C regions	2.34618	0.0359722	0.127427	1.34099			Tissue enhanced	blood: 87.9;lymphoid tissue: 102.9
	IGLV2-11	A0A075B6K3	A0A075B6K3		2.19056	0.044343	0.783286	6.07136
	IGLV3-10	A0A075B6K4	A0A075B6K4		2.45653	0.0327851	0.224225	1.67581	x
	IGLV3-19	A0A075B6J8	A0A075B6J8		3.53126	0.00527572	0.363901	2.31154
	IGLV3-21	A0A075B6J7	A0A075B6J7		2.15219	0.0459221	0.189006	1.54528	x
	IGLV3-25;IGLV3-27	A0A075B6J4;A0A075B6J3	A0A075B6J4;A0A075B6J3		3.15864	0.0105571	0.263245	1.83335
	ITIH1	P19827;P19827-2;P19827-3	P19827;P19827-2;P19827-3;H7C0N0;F8WAS2;H7C5I0;B5MCP1	Inter-alpha-trypsin inhibitor heavy chain H1	2.15492	0.0459221	0.0866528	1.22082		Increased	Tissue enriched	liver: 321.2
	ITIH2	Q5T985	Q5T985		4.12909	0.00155382	0.171302	1.48355	x	Increased
	LBP	P18428	P18428	Lipopolysaccharide-binding protein	5.46209	0.000219675	-0.324498	2.11105		Decreased	Tissue enriched	liver: 429.7
	LGALS3BP	Q08380	Q08380;K7EP36;K7ESM3;K7EKQ5;K7ES75;K7EN99;K7ERZ6;K7EJY8;K7EJD3;K7EQT9	Galectin-3-binding protein	2.2345	0.0412047	-0.135917	1.36747	x	Decreased
	LRG1	P02750	P02750	Leucine-rich alpha-2-glycoprotein	2.32325	0.0360055	-0.128102	1.34308		Decreased	Tissue enriched	liver: 636.5
	ORM1	P02763	P02763	Alpha-1-acid glycoprotein 1	4.64298	0.000713846	-0.158961	1.44199		Decreased	Tissue enriched	liver: 834.6
	ORM2	P19652	P19652	Alpha-1-acid glycoprotein 2	2.43889	0.0327851	-0.0992973	1.25689	x	Decreased	Tissue enriched	liver: 404.1
	PROC	P04070;E7END6;P04070-2;H7BYX9	P04070;E7END6;P04070-2;H7BYX9	Vitamin K-dependent protein C;Vitamin K-dependent protein C light chain;Vitamin K-dependent protein C heavy chain;Activation peptide	2.42915	0.0327851	0.104864	1.2731			Tissue enriched	liver: 137.5
	PROZ	P22891;P22891-2	P22891;P22891-2	Vitamin K-dependent protein Z	2.46781	0.0327851	0.277896	1.89625			Tissue enriched	liver: 45.0
	PTGDS	P41222;H0Y5A1;Q5SQ11	P41222;H0Y5A1;Q5SQ11	Prostaglandin-H2 D-isomerase	2.43186	0.0327851	0.171506	1.48425			Tissue enhanced	heart muscle: 286.6;retina: 331.2
	RBP4	P02753;Q5VY30;A0A0C4DGV7	P02753;Q5VY30;A0A0C4DGV7	Retinol-binding protein 4;Plasma retinol-binding protein(1-182);Plasma retinol-binding protein(1-181);Plasma retinol-binding protein(1-179);Plasma retinol-binding protein(1-176)	4.73345	0.000662411	0.348512	2.23106		Increased	Tissue enriched	liver: 897.1
	SAA1	P0DJI8;E9PQD6	P0DJI8;E9PQD6	Serum amyloid A-1 protein;Amyloid protein A;Serum amyloid protein A(2-104);Serum amyloid protein A(3-104);Serum amyloid protein A(2-103);Serum amyloid protein A(2-102);Serum amyloid protein A(4-101);Serum amyloid A protein	3.44507	0.0062121	-0.719152	5.23784	x	Decreased	Group enriched	adipose tissue: 216.6;liver: 849.2
	SAA2	P0DJI9	P0DJI9	Serum amyloid A-2 protein	2.28156	0.037918	-0.668533	4.66158		Decreased	Tissue enriched	liver: 752.1
	SELL	P14151;P14151-2	P14151;P14151-2	L-selectin	2.97327	0.0137142	-0.186339	1.53582			Group enriched	blood: 227.5;lymphoid tissue: 77.8
	SERPINA1	P01009;P01009-2;P01009-3	P01009;P01009-2;P01009-3	Alpha-1-antitrypsin;Short peptide from AAT	2.66234	0.022293	-0.0799728	1.20219		Decreased	Tissue enriched	liver: 3314.2
	SERPINA3	P01011;G3V595	P01011;G3V595;P01011-2;P01011-3	Alpha-1-antichymotrypsin;Alpha-1-antichymotrypsin His-Pro-less	2.98296	0.0137142	-0.164353	1.46		Decreased	Tissue enriched	liver: 1244.8
	SERPINA4	P29622	P29622	Kallistatin	6.15905	8.7015e-05	0.249088	1.77455		Increased	Tissue enhanced	gallbladder: 24.8;liver: 118.6;pancreas: 36.2
	SERPINA6	P08185	P08185;G3V4V7	Corticosteroid-binding globulin	2.98058	0.0137142	-0.0600611	1.14832			Tissue enriched	liver: 223.9
	SERPINA7	P05543	P05543;CON__Q9TT36	Thyroxine-binding globulin	2.33688	0.0359722	-0.0941255	1.24201			Tissue enriched	liver: 101.8
	SERPING1	P05155;P05155-2;P05155-3;E9PGN7;H9KV48	P05155;P05155-2;P05155-3;E9PGN7;H9KV48;H0YCA1;CON__P50448	Plasma protease C1 inhibitor	2.44682	0.0327851	-0.0803599	1.20326		Decreased	Tissue enriched	liver: 693.2
	TTR	P02766;A0A087WT59;A0A087WV45	P02766;A0A087WT59;A0A087WV45	Transthyretin	3.34556	0.00755134	0.292907	1.96294		Increased	Group enriched	brain: 1008.0;liver: 680.8;retina: 332.4
	UGT8	Q16880	Q16880	2-hydroxyacylsphingosine 1-beta-galactosyltransferase	3.24096	0.00929786	-0.199838	1.5843			Tissue enriched	brain: 96.6
	VTN	P04004	P04004;CON__Q3ZBS7;F5GX75	Vitronectin;Vitronectin V65 subunit;Vitronectin V10 subunit;Somatomedin-B	4.10412	0.00157996	-0.13271	1.35741	x		Tissue enriched	liver: 321.7
		P01601	P01601	Ig kappa chain V-I region HK101	2.33182	0.0359722	0.455364	2.85341
		P01717	P01717	Ig lambda chain V-IV region Hil	2.74141	0.0197765	0.180284	1.51455
		P01621	P01621	Ig kappa chain V-III region NG9	4.26407	0.00118826	0.333123	2.15339
		Q7Z736-3	Q7Z736-3		2.27746	0.037918	-0.150225	1.41327

## Sheet: Legend
	Datasets EV 5: Proteins significantly different in a one sample T-test between the first time point of sampling and the sample with the highest signal of the Roche S-Ab test. Proteins that are affected by a potential weight loss are marked with an x. Of note the weight loss was 2-3-times higher in the weight loss study compared to studies of patients loosing weight during COVID-19 (Bedock et al.,…
