# Supplementary material for: High‐resolution serum proteome trajectories in COVID‐19 reveal patient‐specific seroconversion
Source: EMBO Mol Med. 2021 Jul 7;13(8):e14167. doi: 10.15252/emmm.202114167 (PMC8687121; doi:10.15252/emmm.202114167)
Supplement: Supplementary file 9 — Dataset EV6 [file EMMM-13-e14167-s002.xlsx]

## Sheet: Datasets EV 6
	Pearson correlation Corr.Coef.	Pearson correlation p-value (-log10)	Protein IDs	Gene names	Majority protein IDs	Protein names	Regulation in Demichev et al. 2020	RNA tissue specificity according to HPA	RNA tissue specific NX according to HPA
	0.473096	26.1945	Q5T985	ITIH2	Q5T985		Increased
	0.418395	20.1087	P19827;P19827-2;P19827-3;H7C0N0;F8WAS2;H7C5I0;B5MCP1	ITIH1	P19827;P19827-2;P19827-3	Inter-alpha-trypsin inhibitor heavy chain H1	Increased	Tissue enriched	liver: 321.2
	0.40265	18.5528	P02751;P02751-8;P02751-3;P02751-15;P02751-7;P02751-14;P02751-17;P02751-5;P02751-9;P02751-10;P02751-6;P02751-11;P02751-13;P02751-4;P02751-12;H0Y7Z1;H0Y4K8;P02751-16;P02751-2	FN1	P02751;P02751-8;P02751-3;P02751-15;P02751-7;P02751-14;P02751-17;P02751-5;P02751-9;P02751-10;P02751-6;P02751-11;P02751-13;P02751-4;P02751-12;H0Y7Z1	Fibronectin;Anastellin;Ugl-Y1;Ugl-Y2;Ugl-Y3		Tissue enhanced	ductus deferens: 235.4;placenta: 433.0
	-0.390874	17.4421	Q08380;K7EP36;K7ESM3;K7EKQ5;K7ES75;K7EN99;K7ERZ6;K7EJY8;K7EJD3;K7EQT9	LGALS3BP	Q08380	Galectin-3-binding protein	Decreased
	-0.38263	16.6906	P06681;A0A0G2JL69;P06681-3;B4DQI1;P06681-2;A0A0G2JIE7;H0Y3H6;E9PDZ0;A0A0G2JK28;H0Y868;Q8N6L6	C2	P06681;A0A0G2JL69;P06681-3;B4DQI1;P06681-2;A0A0G2JIE7;H0Y3H6;E9PDZ0;A0A0G2JK28	Complement C2;Complement C2b fragment;Complement C2a fragment	Decreased	Tissue enriched	liver: 132.7
	-0.394986	15.3235	P14151;P14151-2	SELL	P14151;P14151-2	L-selectin		Group enriched	blood: 227.5;lymphoid tissue: 77.8
	0.368699	15.275	P02749;J3QRN2;J3KS17;J3QLI0	APOH	P02749;J3QRN2	Beta-2-glycoprotein 1	Increased	Tissue enriched	liver: 823.7
	0.354428	14.276	P10909;P10909-4;P10909-5;P10909-2;P10909-3;H0YC35;H0YLK8;H0YAS8;E7ERK6;E7ETB4;E5RG36;E5RGB0;E5RH61;E5RJZ5	CLU	P10909;P10909-4;P10909-5;P10909-2;P10909-3;H0YC35;H0YLK8	Clusterin;Clusterin beta chain;Clusterin alpha chain;Clusterin		Tissue enhanced	epididymis: 580.4;liver: 590.5
	0.352397	14.0818	P80108;P80108-2	GPLD1	P80108	Phosphatidylinositol-glycan-specific phospholipase D	Increased	Tissue enriched	liver: 61.6
	-0.34133	13.2334	P02763	ORM1	P02763	Alpha-1-acid glycoprotein 1	Decreased	Tissue enriched	liver: 834.6
	0.338563	13.0194	P29622	SERPINA4	P29622	Kallistatin	Increased	Tissue enhanced	gallbladder: 24.8;liver: 118.6;pancreas: 36.2
	0.335464	12.7823	P06727	APOA4	P06727	Apolipoprotein A-IV	Increased	Tissue enriched	intestine: 593.6
	-0.338214	12.3213	P08571;D6RFL4	CD14	P08571;D6RFL4	Monocyte differentiation antigen CD14;Monocyte differentiation antigen CD14, urinary form;Monocyte differentiation antigen CD14, membrane-bound form	Decreased	Group enriched	blood: 189.4;liver: 165.8
	-0.32286	11.8447	P22792	CPN2	P22792	Carboxypeptidase N subunit 2	Decreased	Tissue enriched	liver: 225.5
	0.313218	11.1564	P43652;CON__REFSEQ:XP_585019	AFM	P43652	Afamin	Increased	Tissue enriched	liver: 169.0
	-0.311839	11.06	P01019	AGT	P01019	Angiotensinogen;Angiotensin-1;Angiotensin-2;Angiotensin-3;Angiotensin-4;Angiotensin 1-9;Angiotensin 1-7;Angiotensin 1-5;Angiotensin 1-4	Decreased	Tissue enriched	liver: 309.0
	0.305281	10.6082	P55058;P55058-3;P55058-2;P55058-4	PLTP	P55058;P55058-3;P55058-2;P55058-4	Phospholipid transfer protein
	0.304376	10.5468	K7ERI9;P02654;K7EKP1;K7EJI9;K7ELM9;K7EPF9	APOC1	K7ERI9;P02654	Apolipoprotein C-I;Truncated apolipoprotein C-I	Increased	Tissue enriched	liver: 702.7
	-0.300904	10.313	P05155;P05155-2;P05155-3;E9PGN7;H9KV48;H0YCA1;CON__P50448	SERPING1	P05155;P05155-2;P05155-3;E9PGN7;H9KV48	Plasma protease C1 inhibitor	Decreased	Tissue enriched	liver: 693.2
	0.28909	9.54036	P02647;F8W696;CON__P15497	APOA1	P02647;F8W696	Apolipoprotein A-I;Proapolipoprotein A-I;Truncated apolipoprotein A-I		Tissue enriched	liver: 573.5
	-0.290593	9.32271	P18428	LBP	P18428	Lipopolysaccharide-binding protein	Decreased	Tissue enriched	liver: 429.7
	-0.279923	8.96502	P00450;H7C5N5	CP	P00450	Ceruloplasmin	Decreased	Tissue enriched	liver: 311.1
	-0.278824	8.8794	P02741;Q5VVP7;P02741-2;C9JRE9	CRP	P02741;Q5VVP7;P02741-2	C-reactive protein;C-reactive protein(1-205)	Decreased	Tissue enriched	liver: 1139.7
	0.276856	8.77716	P04196	HRG	P04196	Histidine-rich glycoprotein	Increased	Tissue enriched	liver: 425.4
	0.268738	8.2911	P01042;CON__P01045-1;CON__Q2KJ62;CON__P01044-1	KNG1	P01042	Kininogen-1;Kininogen-1 heavy chain;T-kinin;Bradykinin;Lysyl-bradykinin;Kininogen-1 light chain;Low molecular weight growth-promoting factor	Increased	Tissue enriched	liver: 323.8
	0.264058	8.01811	K7ER74;P02655;Q6P163;K7EMC3	APOC4-APOC2;APOC2	K7ER74;P02655;Q6P163	Apolipoprotein C-II;Proapolipoprotein C-II	Increased	Tissue enriched	liver: 506.5
	-0.262642	7.93658	P01011;G3V595;P01011-2;P01011-3	SERPINA3	P01011;G3V595	Alpha-1-antichymotrypsin;Alpha-1-antichymotrypsin His-Pro-less	Decreased	Tissue enriched	liver: 1244.8
	0.260974	7.84107	P25311;C9JEV0;H7BZJ8	AZGP1	P25311;C9JEV0	Zinc-alpha-2-glycoprotein	Increased	Tissue enhanced	liver: 158.8;salivary gland: 270.5
	0.258144	7.68064	P02765;C9JV77	AHSG	P02765;C9JV77	Alpha-2-HS-glycoprotein;Alpha-2-HS-glycoprotein chain A;Alpha-2-HS-glycoprotein chain B	Increased	Tissue enriched	liver: 402.0
	-0.25562	7.35762	O75636;O75636-2	FCN3	O75636;O75636-2	Ficolin-3		Group enriched	liver: 83.2;lung: 153.7
	-0.246601	7.04579	P04004;CON__Q3ZBS7;F5GX75	VTN	P04004	Vitronectin;Vitronectin V65 subunit;Vitronectin V10 subunit;Somatomedin-B		Tissue enriched	liver: 321.7
	-0.246897	7.03345	P15169;B1AP58;CON__Q2KJ83	CPN1	P15169	Carboxypeptidase N catalytic chain	Decreased	Tissue enriched	liver: 76.8
	-0.24612	7.02003	P08185;G3V4V7	SERPINA6	P08185	Corticosteroid-binding globulin		Tissue enriched	liver: 223.9
	-0.245936	7.01016	P19652	ORM2	P19652	Alpha-1-acid glycoprotein 2	Decreased	Tissue enriched	liver: 404.1
	-0.243583	6.85748	P00739;P00739-2;A0A0A0MRD9;J3KTC3	HPR	P00739;P00739-2;A0A0A0MRD9	Haptoglobin-related protein		Tissue enriched	liver: 151.4
	0.25384	6.79812	P41222;H0Y5A1;Q5SQ11	PTGDS	P41222;H0Y5A1;Q5SQ11	Prostaglandin-H2 D-isomerase		Tissue enhanced	heart muscle: 286.6;retina: 331.2
	-0.238304	6.60862	P02790;Q9BS19	HPX	P02790;Q9BS19	Hemopexin		Tissue enriched	liver: 528.6
	-0.235843	6.48199	P68871;F8W6P5	HBB	P68871;F8W6P5	Hemoglobin subunit beta;LVV-hemorphin-7;Spinorphin		Tissue enriched	bone marrow: 3646.7
	0.229112	6.14266	P03952;H0YAC1;E9PBC5;C9JCT1;C9J075	KLKB1	P03952;H0YAC1;E9PBC5	Plasma kallikrein;Plasma kallikrein heavy chain;Plasma kallikrein light chain	Increased	Tissue enriched	liver: 102.9
	-0.226584	6.01786	P00738;A0A0C4DGL8;J3QR68;H0Y300;P00738-2;J3QLC9;A0A087WU08;H3BS21;J3KRH2;J3KSV1;J3QQI8;H3BMJ7	HP	P00738;A0A0C4DGL8;J3QR68;H0Y300;P00738-2;J3QLC9;A0A087WU08;H3BS21	Haptoglobin;Haptoglobin alpha chain;Haptoglobin beta chain	Decreased	Tissue enriched	liver: 1156.9
	0.223291	5.85745	P02656;B0YIW2	APOC3	P02656;B0YIW2	Apolipoprotein C-III	Increased	Tissue enriched	liver: 714.1
	-0.231188	5.80019	P0DJI8;E9PQD6	SAA1	P0DJI8;E9PQD6	Serum amyloid A-1 protein;Amyloid protein A;Serum amyloid protein A(2-104);Serum amyloid protein A(3-104);Serum amyloid protein A(2-103);Serum amyloid protein A(2-102);Serum amyloid protein A(4-101);Serum amyloid A protein	Decreased	Group enriched	adipose tissue: 216.6;liver: 849.2
	-0.216848	5.55063	P02748	C9	P02748	Complement component C9;Complement component C9a;Complement component C9b	Decreased	Tissue enriched	liver: 419.5
	0.216143	5.51757	P02753;Q5VY30;A0A0C4DGV7	RBP4	P02753;Q5VY30;A0A0C4DGV7	Retinol-binding protein 4;Plasma retinol-binding protein(1-182);Plasma retinol-binding protein(1-181);Plasma retinol-binding protein(1-179);Plasma retinol-binding protein(1-176)	Increased	Tissue enriched	liver: 897.1
	0.221454	5.4847	P49908;D6REX5;D6RIS9	SEPP1	P49908;D6REX5	Selenoprotein P		Tissue enhanced	intestine: 248.3;liver: 403.8
	0.303784	5.48307	A0A0A0MT36;A0A0C4DH26	IGKV6D-21	A0A0A0MT36
	0.21332	5.38649	P02787;C9JVG0;F8WCI6;C9JB55;H7C5E8;F8WEK9;F8WC57;CON__Q2HJF0	TF	P02787	Serotransferrin	Increased	Tissue enriched	liver: 711.5
	0.218276	5.36363	P06311		P06311	Ig kappa chain V-III region IARC/BL41
	-0.211474	5.30168	D6RF35;D6RBJ7;D6RF20;CON__Q3MHN5;CON__ENSEMBL:ENSBTAP00000018229	GC	D6RF35;D6RBJ7		Decreased
	-0.209743	5.18202	Q9UK55;G3V2W1	SERPINA10	Q9UK55;G3V2W1	Protein Z-dependent protease inhibitor	Decreased	Tissue enriched	liver: 169.5
	-0.208694	5.17541	Q06033;Q06033-2;A0A087WW43;E7ET33	ITIH3	Q06033;Q06033-2;A0A087WW43;E7ET33	Inter-alpha-trypsin inhibitor heavy chain H3	Decreased	Tissue enriched	liver: 326.9
	0.287746	5.17179	Q05682;Q05682-3;Q05682-4;Q05682-6;Q05682-2;C9JEK3;C9J813;E9PGZ1;E7EX44;Q05682-5	CALD1	Q05682;Q05682-3;Q05682-4;Q05682-6;Q05682-2;C9JEK3;C9J813;E9PGZ1;E7EX44;Q05682-5	Caldesmon		Tissue enhanced	smooth muscle: 224.5
	-0.206382	5.07167	P05543;CON__Q9TT36	SERPINA7	P05543	Thyroxine-binding globulin		Tissue enriched	liver: 101.8
	-0.201441	4.84442	Q13733;P20648;M0QXF2;E9PRA5;Q13733-2	ATP1A4	Q13733	Sodium/potassium-transporting ATPase subunit alpha-4		Tissue enhanced;Tissue enriched	placenta: 13.1;seminal vesicle: 19.0;testis: 35.8;stomach 1: 120.1
	0.20944	4.8012	A0A087WUS7;A0A0A0MS09	IGHD	A0A087WUS7;A0A0A0MS09
	-0.199845	4.78464	P09871;F8WCZ6;H0Y5D1;F5H7T4	C1S	P09871;F8WCZ6	Complement C1s subcomponent;Complement C1s subcomponent heavy chain;Complement C1s subcomponent light chain	Decreased	Tissue enhanced	liver: 351.6
	-0.196458	4.63954	P69905	HBA1	P69905	Hemoglobin subunit alpha		Tissue enriched;Group enriched	bone marrow: 1020.7;blood: 427.1;bone marrow: 1094.2
	0.221981	4.62448	A0A0B4J1V0	IGHV3-15	A0A0B4J1V0
	0.193395	4.5104	P23142;CON__ENSEMBL:ENSBTAP00000016046;P23142-2;P23142-3;B1AHM7;H7C1M6;B1AHM9	FBLN1	P23142;CON__ENSEMBL:ENSBTAP00000016046	Fibulin-1	Increased	Tissue enhanced	placenta: 287.9;vagina: 228.2
	0.192917	4.49046	A0A0G2JPU1;A0A0C4DH40;A0A0C4DH41	IGHV4-59;IGHV4-61	A0A0G2JPU1;A0A0C4DH40;A0A0C4DH41
	-0.20091	4.47356	P0DJI9	SAA2	P0DJI9	Serum amyloid A-2 protein	Decreased	Tissue enriched	liver: 752.1
	0.191864	4.44663	P01024;M0QYC8;M0R0Q9;M0QXZ3;O95568	C3	P01024	Complement C3;Complement C3 beta chain;C3-beta-c;Complement C3 alpha chain;C3a anaphylatoxin;Acylation stimulating protein;Complement C3b alpha chain;Complement C3c alpha chain fragment 1;Complement C3dg fragment;Complement C3g fragment;Complement C3d fragment;Complement C3f fragment;Complement C3c alpha chain fragment 2	Increased	Tissue enriched	liver: 611.7
	0.19173	4.44107	Q96PD5;Q96PD5-2;M0QYW3;M0R2W8	PGLYRP2	Q96PD5;Q96PD5-2	N-acetylmuramoyl-L-alanine amidase	Increased	Tissue enriched	liver: 95.8
	0.200041	4.42955	P04180;J3QSE5;J3QKT0;I3L1Q6;I3L0J6	LCAT	P04180;J3QSE5;J3QKT0	Phosphatidylcholine-sterol acyltransferase		Group enriched	brain: 64.4;liver: 154.2
	-0.191076	4.41402	A0A087X2C0;A0A0B4J1U9	IGHM	A0A087X2C0		Decreased
	-0.191034	4.41228	P01859;A0A0G2JN06	IGHG2	P01859;A0A0G2JN06	Ig gamma-2 chain C region
	-0.187075	4.25031	P01009;P01009-2;P01009-3	SERPINA1	P01009;P01009-2;P01009-3	Alpha-1-antitrypsin;Short peptide from AAT	Decreased	Tissue enriched	liver: 3314.2
	-0.64063	4.22757	A0A087WTM7;A8MUN2	APOB	A0A087WTM7		Increased
	0.185081	4.17	P27169;F8WF42	PON1	P27169	Serum paraoxonase/arylesterase 1	Increased	Tissue enriched	liver: 144.1
	-0.18501	4.16717	A0A087WU91;A0A0A0MS15	IGHV3-49	A0A087WU91;A0A0A0MS15
	-0.183747	4.11677	P10643;CON__Q29RQ1	C7	P10643	Complement component C7	Decreased	Tissue enhanced	ovary: 199.9
	-0.184431	4.08838	Q14520;Q14520-2	HABP2	Q14520;Q14520-2	Hyaluronan-binding protein 2;Hyaluronan-binding protein 2 50 kDa heavy chain;Hyaluronan-binding protein 2 50 kDa heavy chain alternate form;Hyaluronan-binding protein 2 27 kDa light chain;Hyaluronan-binding protein 2 27 kDa light chain alternate form	Decreased	Tissue enriched	liver: 135.4
	-0.1812	4.01611	B7ZKJ8;Q14624-2;Q14624-3;Q14624-4;H7C0L5	ITIH4	B7ZKJ8;Q14624-2;Q14624-3;Q14624-4;H7C0L5	Inter-alpha-trypsin inhibitor heavy chain H4;70 kDa inter-alpha-trypsin inhibitor heavy chain H4;35 kDa inter-alpha-trypsin inhibitor heavy chain H4	Decreased

## Sheet: Legend
	Datasets EV 6: Proteins significantly correlating with sampling time. For this purpose, protein intensities were Z-scored within each COVID-19 patient.
