# Supplementary material for: High‐resolution serum proteome trajectories in COVID‐19 reveal patient‐specific seroconversion
Source: EMBO Mol Med. 2021 Jul 7;13(8):e14167. doi: 10.15252/emmm.202114167 (PMC8687121; doi:10.15252/emmm.202114167)
Supplement: Supplementary file 10 — Dataset EV7 [file EMMM-13-e14167-s006.xlsx]

## Sheet: Datasets EV 7
	Comparison time range	-Log T-test p-value	T-test Difference	Gene names	Majority protein IDs	Protein IDs	Protein names	Regulation in Demichev et al. 2020	RNA tissue specificity according to HPA	RNA tissue specific NX according to HPA
	6 to 10	2.61798	-0.11236		Q7Z736-3	Q7Z736-3
	6 to 10	2.62347	0.0908002	VWF	P04275	P04275;P04275-2	von Willebrand factor;von Willebrand antigen 2		Tissue enhanced	adipose tissue: 91.7
	6 to 10	2.67415	0.204531	IGLV3-19	A0A075B6J8	A0A075B6J8
	6 to 10	2.73525	-0.112647	C4A	P0C0L4;P0C0L4-2	P0C0L4;P0C0L4-2	Complement C4-A;Complement C4 beta chain;Complement C4-A alpha chain;C4a anaphylatoxin;C4b-A;C4d-A;Complement C4 gamma chain		Tissue enhanced	liver: 49.5
	6 to 10	2.73708	0.209584	IGLV3-10	A0A075B6K4	A0A075B6K4
	6 to 10	2.77847	-0.0460057	C6	P13671	P13671	Complement component C6	Decreased	Tissue enriched	liver: 176.1
	6 to 10	2.83016	0.179233		P01621	P01621	Ig kappa chain V-III region NG9
	6 to 10	2.8815	-0.0874917	APOF	Q13790	Q13790	Apolipoprotein F		Tissue enriched	liver: 114.0
	6 to 10	2.9185	0.157838		P01717	P01717	Ig lambda chain V-IV region Hil
	6 to 10	2.97347	0.288796	IGHV3-23	P01764	P01764	Ig heavy chain V-III region 23
	6 to 10	3.02199	-0.123572		P01612	P01612	Ig kappa chain V-I region Mev
	6 to 10	3.06046	-0.115405	C4B	P0C0L5;F5GXS0	P0C0L5;F5GXS0	Complement C4-B;Complement C4 beta chain;Complement C4-B alpha chain;C4a anaphylatoxin;C4b-B;C4d-B;Complement C4 gamma chain	Increased	Group enriched	adrenal gland: 30.7;liver: 52.4
	6 to 10	3.40533	-0.0973754	FCN3	O75636;O75636-2	O75636;O75636-2	Ficolin-3		Group enriched	liver: 83.2;lung: 153.7
	6 to 10	3.41599	0.339399	IGHV1-69	A0A0B4J1V5	A0A0B4J1V5
	6 to 10	3.45503	0.202304	IGHV1-18	A0A0C4DH31	A0A0C4DH31
	6 to 10	3.52123	-0.101877	C2	P06681;A0A0G2JL69;P06681-3;B4DQI1;P06681-2;A0A0G2JIE7;H0Y3H6;E9PDZ0;A0A0G2JK28	P06681;A0A0G2JL69;P06681-3;B4DQI1;P06681-2;A0A0G2JIE7;H0Y3H6;E9PDZ0;A0A0G2JK28;H0Y868;Q8N6L6	Complement C2;Complement C2b fragment;Complement C2a fragment	Decreased	Tissue enriched	liver: 132.7
	6 to 10	3.58472	-0.0870963	HPX	P02790;Q9BS19	P02790;Q9BS19	Hemopexin		Tissue enriched	liver: 528.6
	6 to 10	3.60174	0.212795	IGLV3-25;IGLV3-27	A0A075B6J4;A0A075B6J3	A0A075B6J4;A0A075B6J3
	6 to 10	3.61733	0.193492	FN1	P02751;P02751-8;P02751-3;P02751-15;P02751-7;P02751-14;P02751-17;P02751-5;P02751-9;P02751-10;P02751-6;P02751-11;P02751-13;P02751-4;P02751-12;H0Y7Z1	P02751;P02751-8;P02751-3;P02751-15;P02751-7;P02751-14;P02751-17;P02751-5;P02751-9;P02751-10;P02751-6;P02751-11;P02751-13;P02751-4;P02751-12;H0Y7Z1;H0Y4K8;P02751-16;P02751-2	Fibronectin;Anastellin;Ugl-Y1;Ugl-Y2;Ugl-Y3		Tissue enhanced	ductus deferens: 235.4;placenta: 433.0
	6 to 10	3.78729	-0.136265	BCHE	P06276;F8WF14;F8WEX7	P06276;F8WF14;F8WEX7;H0Y885;H7C4Y0	Cholinesterase;Carboxylic ester hydrolase		Tissue enriched	liver: 145.4
	6 to 10	3.89675	-0.141174	GSN	P06396;A0A0A0MS51;A0A0A0MT01;P06396-4;P06396-3;Q5T0H9;CON__Q3SX14	P06396;A0A0A0MS51;A0A0A0MT01;P06396-4;P06396-3;Q5T0H9;CON__Q3SX14;Q5T0H8;Q5T0I1	Gelsolin
	6 to 10	3.94234	-0.0408952	A2M	P01023	P01023;H0YFH1;F8W7L3;F5H1E8	Alpha-2-macroglobulin	Increased	Tissue enhanced	liver: 231.0;lung: 227.4
	6 to 10	4.18007	-0.229681	HBB	P68871;F8W6P5	P68871;F8W6P5	Hemoglobin subunit beta;LVV-hemorphin-7;Spinorphin		Tissue enriched	bone marrow: 3646.7
	6 to 10	4.24954	-0.245967	HBA1	P69905	P69905	Hemoglobin subunit alpha		Tissue enriched;Group enriched	bone marrow: 1020.7;blood: 427.1;bone marrow: 1094.2
	6 to 10	4.40185	0.130472	CPB2	Q96IY4;A0A087WSY5;Q96IY4-2	Q96IY4;A0A087WSY5;Q96IY4-2;CON__Q2KIG3	Carboxypeptidase B2		Tissue enriched	liver: 246.8
	6 to 10	5.66605	0.222662	APOH	P02749;J3QRN2	P02749;J3QRN2;J3KS17;J3QLI0	Beta-2-glycoprotein 1	Increased	Tissue enriched	liver: 823.7
	11 to 15	2.97944	0.207149	IGLV3-25;IGLV3-27	A0A075B6J4;A0A075B6J3	A0A075B6J4;A0A075B6J3
	11 to 15	2.28723	-0.105413	FCN3	O75636;O75636-2	O75636;O75636-2	Ficolin-3		Group enriched	liver: 83.2;lung: 153.7
	11 to 15	2.33531	-0.167953	HBA1	P69905	P69905	Hemoglobin subunit alpha		Tissue enriched;Group enriched	bone marrow: 1020.7;blood: 427.1;bone marrow: 1094.2
	11 to 15	2.34042	0.186415	APOA4	P06727	P06727	Apolipoprotein A-IV	Increased	Tissue enriched	intestine: 593.6
	11 to 15	2.35113	0.172689	IGKV3-11	A0A087WZW8	A0A087WZW8;A0A087WUS2;A0A0A0MRZ8;P04433
	11 to 15	2.36253	-0.0448125	A2M	P01023	P01023;H0YFH1;F8W7L3;F5H1E8	Alpha-2-macroglobulin	Increased	Tissue enhanced	liver: 231.0;lung: 227.4
	11 to 15	2.36882	0.39179	MMRN1	Q13201;Q13201-2	Q13201;Q13201-2;E7EPG1	Multimerin-1;Platelet glycoprotein Ia*;155 kDa platelet multimerin
	11 to 15	2.3793	-0.157819		Q7Z736-3	Q7Z736-3
	11 to 15	2.40136	-0.166371	HBB	P68871;F8W6P5	P68871;F8W6P5	Hemoglobin subunit beta;LVV-hemorphin-7;Spinorphin		Tissue enriched	bone marrow: 3646.7
	11 to 15	2.43239	-0.609424	SAA1	P0DJI8;E9PQD6	P0DJI8;E9PQD6	Serum amyloid A-1 protein;Amyloid protein A;Serum amyloid protein A(2-104);Serum amyloid protein A(3-104);Serum amyloid protein A(2-103);Serum amyloid protein A(2-102);Serum amyloid protein A(4-101);Serum amyloid A protein	Decreased	Group enriched	adipose tissue: 216.6;liver: 849.2
	11 to 15	2.4538	0.0867185	F13B	P05160	P05160	Coagulation factor XIII B chain		Tissue enriched	liver: 76.3
	11 to 15	2.47653	0.133938	ITIH2	Q5T985	Q5T985		Increased
	11 to 15	2.5034	0.607731	IGHV3-33	A0A0B4J1V3	A0A0B4J1V3
	11 to 15	2.59041	0.37046	CD163	Q86VB7;Q86VB7-3;F5GZZ9;C9JHR8;Q86VB7-4;Q86VB7-2;H0YGZ7	Q86VB7;Q86VB7-3;F5GZZ9;C9JHR8;Q86VB7-4;Q86VB7-2;H0YGZ7	Scavenger receptor cysteine-rich type 1 protein M130;Soluble CD163		Tissue enhanced	lymphoid tissue: 113.6
	11 to 15	2.60087	-0.239713	HP	P00738;A0A0C4DGL8;J3QR68;H0Y300;P00738-2;J3QLC9;A0A087WU08;H3BS21	P00738;A0A0C4DGL8;J3QR68;H0Y300;P00738-2;J3QLC9;A0A087WU08;H3BS21;J3KRH2;J3KSV1;J3QQI8;H3BMJ7	Haptoglobin;Haptoglobin alpha chain;Haptoglobin beta chain	Decreased	Tissue enriched	liver: 1156.9
	11 to 15	2.60308	0.0395452	KNG1	P01042	P01042;CON__P01045-1;CON__Q2KJ62;CON__P01044-1	Kininogen-1;Kininogen-1 heavy chain;T-kinin;Bradykinin;Lysyl-bradykinin;Kininogen-1 light chain;Low molecular weight growth-promoting factor	Increased	Tissue enriched	liver: 323.8
	11 to 15	2.62341	-0.200219	CD14	P08571;D6RFL4	P08571;D6RFL4	Monocyte differentiation antigen CD14;Monocyte differentiation antigen CD14, urinary form;Monocyte differentiation antigen CD14, membrane-bound form	Decreased	Group enriched	blood: 189.4;liver: 165.8
	11 to 15	2.6492	-0.109102	HPR	P00739;P00739-2;A0A0A0MRD9	P00739;P00739-2;A0A0A0MRD9;J3KTC3	Haptoglobin-related protein		Tissue enriched	liver: 151.4
	11 to 15	2.68918	-0.0740989	CP	P00450	P00450;H7C5N5	Ceruloplasmin	Decreased	Tissue enriched	liver: 311.1
	11 to 15	2.69992	0.24244	IGLV3-10	A0A075B6K4	A0A075B6K4
	11 to 15	2.74511	0.241717	APOC4-APOC2;APOC2	K7ER74;P02655;Q6P163	K7ER74;P02655;Q6P163;K7EMC3	Apolipoprotein C-II;Proapolipoprotein C-II	Increased	Tissue enriched	liver: 506.5
	11 to 15	2.77469	-0.141578	ORM1	P02763	P02763	Alpha-1-acid glycoprotein 1	Decreased	Tissue enriched	liver: 834.6
	11 to 15	2.8138	0.254528	TTR	P02766;A0A087WT59;A0A087WV45	P02766;A0A087WT59;A0A087WV45	Transthyretin	Increased	Group enriched	brain: 1008.0;liver: 680.8;retina: 332.4
	11 to 15	2.82986	-0.106444	VTN	P04004	P04004;CON__Q3ZBS7;F5GX75	Vitronectin;Vitronectin V65 subunit;Vitronectin V10 subunit;Somatomedin-B		Tissue enriched	liver: 321.7
	11 to 15	2.84841	-0.123151	CLEC3B	E9PHK0;P05452	E9PHK0;P05452;CON__Q2KIS7	Tetranectin		Tissue enhanced	breast: 185.2;lung: 216.5
	11 to 15	2.89029	0.118768	VWF	P04275	P04275;P04275-2	von Willebrand factor;von Willebrand antigen 2		Tissue enhanced	adipose tissue: 91.7
	11 to 15	2.89442	0.0645724	PLG	P00747	P00747;Q5TEH5;A6PVI2;Q15195;Q02325;CON__P06868	Plasminogen;Plasmin heavy chain A;Activation peptide;Angiostatin;Plasmin heavy chain A, short form;Plasmin light chain B		Tissue enriched;Tissue enriched;Tissue enriched	liver: 269.9;liver: 66.8;liver: 105.2
	11 to 15	2.97799	0.287286	IGLV3-19	A0A075B6J8	A0A075B6J8
	11 to 15	3.00867	0.398348	FCGBP	Q9Y6R7;A0A087WXI2	Q9Y6R7;A0A087WXI2;A0A087WUZ2	IgGFc-binding protein
	11 to 15	3.07679	-0.0518895	C6	P13671	P13671	Complement component C6	Decreased	Tissue enriched	liver: 176.1
	11 to 15	3.09809	-0.122024	C9	P02748	P02748	Complement component C9;Complement component C9a;Complement component C9b	Decreased	Tissue enriched	liver: 419.5
	11 to 15	3.1468	-0.288657	LBP	P18428	P18428	Lipopolysaccharide-binding protein	Decreased	Tissue enriched	liver: 429.7
	11 to 15	3.20612	0.151179	PROC	P04070;E7END6;P04070-2;H7BYX9	P04070;E7END6;P04070-2;H7BYX9	Vitamin K-dependent protein C;Vitamin K-dependent protein C light chain;Vitamin K-dependent protein C heavy chain;Activation peptide		Tissue enriched	liver: 137.5
	11 to 15	3.28503	0.216269	APOC3	P02656;B0YIW2	P02656;B0YIW2	Apolipoprotein C-III	Increased	Tissue enriched	liver: 714.1
	11 to 15	3.293	0.157591	FETUB	Q9UGM5;Q9UGM5-2;E9PG08	Q9UGM5;Q9UGM5-2;E9PG08;F8WAW1;F8WEP7	Fetuin-B		Tissue enriched	liver: 76.1
	11 to 15	3.30312	0.193699	APOC1	K7ERI9;P02654	K7ERI9;P02654;K7EKP1;K7EJI9;K7ELM9;K7EPF9	Apolipoprotein C-I;Truncated apolipoprotein C-I	Increased	Tissue enriched	liver: 702.7
	11 to 15	3.34037	-0.138387	HPX	P02790;Q9BS19	P02790;Q9BS19	Hemopexin		Tissue enriched	liver: 528.6
	11 to 15	3.36043	0.402891	IGHV3-23	P01764	P01764	Ig heavy chain V-III region 23
	11 to 15	3.43519	0.325452	RBP4	P02753;Q5VY30;A0A0C4DGV7	P02753;Q5VY30;A0A0C4DGV7	Retinol-binding protein 4;Plasma retinol-binding protein(1-182);Plasma retinol-binding protein(1-181);Plasma retinol-binding protein(1-179);Plasma retinol-binding protein(1-176)	Increased	Tissue enriched	liver: 897.1
	11 to 15	3.52539	0.243166	CD5L	O43866	O43866	CD5 antigen-like		Tissue enriched	lymphoid tissue: 178.3
	11 to 15	3.6381	-0.117441	C8G	P07360;Q5SQ08	P07360;Q5SQ08	Complement component C8 gamma chain	Decreased	Tissue enriched	liver: 165.8
	11 to 15	3.68182	0.271904	SERPINA4	P29622	P29622	Kallistatin	Increased	Tissue enhanced	gallbladder: 24.8;liver: 118.6;pancreas: 36.2
	11 to 15	3.70875	0.252954		P01621	P01621	Ig kappa chain V-III region NG9
	11 to 15	3.7456	0.207401	AZGP1	P25311;C9JEV0	P25311;C9JEV0;H7BZJ8	Zinc-alpha-2-glycoprotein	Increased	Tissue enhanced	liver: 158.8;salivary gland: 270.5
	11 to 15	3.80021	0.415109	IGHV1-69	A0A0B4J1V5	A0A0B4J1V5
	11 to 15	3.86867	0.0892316	CLU	P10909;P10909-4;P10909-5;P10909-2;P10909-3;H0YC35;H0YLK8	P10909;P10909-4;P10909-5;P10909-2;P10909-3;H0YC35;H0YLK8;H0YAS8;E7ERK6;E7ETB4;E5RG36;E5RGB0;E5RH61;E5RJZ5	Clusterin;Clusterin beta chain;Clusterin alpha chain;Clusterin		Tissue enhanced	epididymis: 580.4;liver: 590.5
	11 to 15	3.96631	-0.203267	CPN1	P15169	P15169;B1AP58;CON__Q2KJ83	Carboxypeptidase N catalytic chain	Decreased	Tissue enriched	liver: 76.8
	11 to 15	4.20953	-0.158319	C8A	P07357	P07357	Complement component C8 alpha chain	Decreased	Tissue enriched	liver: 210.3
	11 to 15	4.3178	0.251644	FN1	P02751;P02751-8;P02751-3;P02751-15;P02751-7;P02751-14;P02751-17;P02751-5;P02751-9;P02751-10;P02751-6;P02751-11;P02751-13;P02751-4;P02751-12;H0Y7Z1	P02751;P02751-8;P02751-3;P02751-15;P02751-7;P02751-14;P02751-17;P02751-5;P02751-9;P02751-10;P02751-6;P02751-11;P02751-13;P02751-4;P02751-12;H0Y7Z1;H0Y4K8;P02751-16;P02751-2	Fibronectin;Anastellin;Ugl-Y1;Ugl-Y2;Ugl-Y3		Tissue enhanced	ductus deferens: 235.4;placenta: 433.0
	11 to 15	4.32538	0.130649	CPB2	Q96IY4;A0A087WSY5;Q96IY4-2	Q96IY4;A0A087WSY5;Q96IY4-2;CON__Q2KIG3	Carboxypeptidase B2		Tissue enriched	liver: 246.8
	11 to 15	4.7307	-0.143634	C2	P06681;A0A0G2JL69;P06681-3;B4DQI1;P06681-2;A0A0G2JIE7;H0Y3H6;E9PDZ0;A0A0G2JK28	P06681;A0A0G2JL69;P06681-3;B4DQI1;P06681-2;A0A0G2JIE7;H0Y3H6;E9PDZ0;A0A0G2JK28;H0Y868;Q8N6L6	Complement C2;Complement C2b fragment;Complement C2a fragment	Decreased	Tissue enriched	liver: 132.7
	11 to 15	5.07276	-0.122461	CFB	B4E1Z4;E7ETN3;P00751;A0A0G2JH38	B4E1Z4;E7ETN3;P00751;A0A0G2JH38;H7C5H1;P00751-2;C9JRT3;A0A0G2JHM4;A0A0G2JJ82;H7C526;F8WCJ9;A0A0G2JJM0;Q5ST52;F2Z3N2	Complement factor B;Complement factor B Ba fragment;Complement factor B Bb fragment	Decreased	Tissue enriched	liver: 461.5
	11 to 15	5.58432	-0.165128	C8B	P07358;F5GY80;F5H7G1	P07358;F5GY80;F5H7G1	Complement component C8 beta chain	Decreased	Tissue enriched	liver: 240.9
	11 to 15	5.84374	0.27138	APOH	P02749;J3QRN2	P02749;J3QRN2;J3KS17;J3QLI0	Beta-2-glycoprotein 1	Increased	Tissue enriched	liver: 823.7
	16 to 20	2.69999	0.357298	IGLV3-19	A0A075B6J8	A0A075B6J8
	16 to 20	2.31365	-0.132403	HPR	P00739;P00739-2;A0A0A0MRD9	P00739;P00739-2;A0A0A0MRD9;J3KTC3	Haptoglobin-related protein		Tissue enriched	liver: 151.4
	16 to 20	2.3176	0.09164	ITIH1	P19827;P19827-2;P19827-3	P19827;P19827-2;P19827-3;H7C0N0;F8WAS2;H7C5I0;B5MCP1	Inter-alpha-trypsin inhibitor heavy chain H1	Increased	Tissue enriched	liver: 321.2
	16 to 20	2.32761	0.219961	PLTP	P55058;P55058-3;P55058-2;P55058-4	P55058;P55058-3;P55058-2;P55058-4	Phospholipid transfer protein
	16 to 20	2.3962	-0.0919882	SERPINA7	P05543	P05543;CON__Q9TT36	Thyroxine-binding globulin		Tissue enriched	liver: 101.8
	16 to 20	2.48786	0.366703	FCGBP	Q9Y6R7;A0A087WXI2	Q9Y6R7;A0A087WXI2;A0A087WUZ2	IgGFc-binding protein
	16 to 20	2.4982	-0.821663	CRP	P02741;Q5VVP7;P02741-2	P02741;Q5VVP7;P02741-2;C9JRE9	C-reactive protein;C-reactive protein(1-205)	Decreased	Tissue enriched	liver: 1139.7
	16 to 20	2.51842	0.0921566	APOA1	P02647;F8W696	P02647;F8W696;CON__P15497	Apolipoprotein A-I;Proapolipoprotein A-I;Truncated apolipoprotein A-I		Tissue enriched	liver: 573.5
	16 to 20	2.55864	0.278559		P01621	P01621	Ig kappa chain V-III region NG9
	16 to 20	2.56424	0.380669	IGHV3-23	P01764	P01764	Ig heavy chain V-III region 23
	16 to 20	2.59582	-0.934378	SAA1	P0DJI8;E9PQD6	P0DJI8;E9PQD6	Serum amyloid A-1 protein;Amyloid protein A;Serum amyloid protein A(2-104);Serum amyloid protein A(3-104);Serum amyloid protein A(2-103);Serum amyloid protein A(2-102);Serum amyloid protein A(4-101);Serum amyloid A protein	Decreased	Group enriched	adipose tissue: 216.6;liver: 849.2
	16 to 20	2.63994	0.137642		P01598	P01598	Ig kappa chain V-I region EU
	16 to 20	2.64574	0.198084	ANPEP	P15144	P15144;H0YKT6;H0YMC1;H0YLZ8	Aminopeptidase N		Tissue enhanced	intestine: 195.3;kidney: 78.7;pancreas: 93.9
	16 to 20	2.66467	-0.205034	SERPINA3	P01011;G3V595	P01011;G3V595;P01011-2;P01011-3	Alpha-1-antichymotrypsin;Alpha-1-antichymotrypsin His-Pro-less	Decreased	Tissue enriched	liver: 1244.8
	16 to 20	2.67714	0.2559	PTGDS	P41222;H0Y5A1;Q5SQ11	P41222;H0Y5A1;Q5SQ11	Prostaglandin-H2 D-isomerase		Tissue enhanced	heart muscle: 286.6;retina: 331.2
	16 to 20	2.7157	-0.17841	LGALS3BP	Q08380	Q08380;K7EP36;K7ESM3;K7EKQ5;K7ES75;K7EN99;K7ERZ6;K7EJY8;K7EJD3;K7EQT9	Galectin-3-binding protein	Decreased
	16 to 20	2.76235	0.211044	APOC3	P02656;B0YIW2	P02656;B0YIW2	Apolipoprotein C-III	Increased	Tissue enriched	liver: 714.1
	16 to 20	2.78134	-0.0782305	C6	P13671	P13671	Complement component C6	Decreased	Tissue enriched	liver: 176.1
	16 to 20	2.82303	-0.144523	VTN	P04004	P04004;CON__Q3ZBS7;F5GX75	Vitronectin;Vitronectin V65 subunit;Vitronectin V10 subunit;Somatomedin-B		Tissue enriched	liver: 321.7
	16 to 20	2.82772	-0.0756379	GC	D6RF35;D6RBJ7	D6RF35;D6RBJ7;D6RF20;CON__Q3MHN5;CON__ENSEMBL:ENSBTAP00000018229		Decreased
	16 to 20	2.84204	0.189805	ITIH4	Q14624	Q14624	Inter-alpha-trypsin inhibitor heavy chain H4;70 kDa inter-alpha-trypsin inhibitor heavy chain H4;35 kDa inter-alpha-trypsin inhibitor heavy chain H4	Decreased	Tissue enriched	liver: 461.4
	16 to 20	2.90232	-0.108443	CPN2	P22792	P22792	Carboxypeptidase N subunit 2	Decreased	Tissue enriched	liver: 225.5
	16 to 20	2.95259	0.152149	PROC	P04070;E7END6;P04070-2;H7BYX9	P04070;E7END6;P04070-2;H7BYX9	Vitamin K-dependent protein C;Vitamin K-dependent protein C light chain;Vitamin K-dependent protein C heavy chain;Activation peptide		Tissue enriched	liver: 137.5
	16 to 20	3.03688	0.252166	IGKV3-11	A0A087WZW8	A0A087WZW8;A0A087WUS2;A0A0A0MRZ8;P04433
	16 to 20	3.05413	0.201047	IGKV1D-33	A0A087WZH9;A0A0B4J1U0	A0A087WZH9;A0A0B4J1U0;P01593
	16 to 20	3.14053	-0.333547	CD14	P08571;D6RFL4	P08571;D6RFL4	Monocyte differentiation antigen CD14;Monocyte differentiation antigen CD14, urinary form;Monocyte differentiation antigen CD14, membrane-bound form	Decreased	Group enriched	blood: 189.4;liver: 165.8
	16 to 20	3.14236	0.381365	IGHV3-15	A0A0B4J1V0	A0A0B4J1V0
	16 to 20	3.2861	0.370311	IGHV1-69	A0A0B4J1V5	A0A0B4J1V5
	16 to 20	3.51045	0.376691	RBP4	P02753;Q5VY30;A0A0C4DGV7	P02753;Q5VY30;A0A0C4DGV7	Retinol-binding protein 4;Plasma retinol-binding protein(1-182);Plasma retinol-binding protein(1-181);Plasma retinol-binding protein(1-179);Plasma retinol-binding protein(1-176)	Increased	Tissue enriched	liver: 897.1
	16 to 20	3.51868	-0.160585	ORM2	P19652	P19652	Alpha-1-acid glycoprotein 2	Decreased	Tissue enriched	liver: 404.1
	16 to 20	3.54017	0.203469	APOC1	K7ERI9;P02654	K7ERI9;P02654;K7EKP1;K7EJI9;K7ELM9;K7EPF9	Apolipoprotein C-I;Truncated apolipoprotein C-I	Increased	Tissue enriched	liver: 702.7
	16 to 20	3.58502	0.181663	ITIH2	Q5T985	Q5T985		Increased
	16 to 20	3.68107	-0.220134	CPN1	P15169	P15169;B1AP58;CON__Q2KJ83	Carboxypeptidase N catalytic chain	Decreased	Tissue enriched	liver: 76.8
	16 to 20	3.84706	0.106846	CLU	P10909;P10909-4;P10909-5;P10909-2;P10909-3;H0YC35;H0YLK8	P10909;P10909-4;P10909-5;P10909-2;P10909-3;H0YC35;H0YLK8;H0YAS8;E7ERK6;E7ETB4;E5RG36;E5RGB0;E5RH61;E5RJZ5	Clusterin;Clusterin beta chain;Clusterin alpha chain;Clusterin		Tissue enhanced	epididymis: 580.4;liver: 590.5
	16 to 20	3.86574	-0.197714	ORM1	P02763	P02763	Alpha-1-acid glycoprotein 1	Decreased	Tissue enriched	liver: 834.6
	16 to 20	3.87277	0.235031	AZGP1	P25311;C9JEV0	P25311;C9JEV0;H7BZJ8	Zinc-alpha-2-glycoprotein	Increased	Tissue enhanced	liver: 158.8;salivary gland: 270.5
	16 to 20	3.90234	0.266597	AFM	P43652	P43652;CON__REFSEQ:XP_585019	Afamin	Increased	Tissue enriched	liver: 169.0
	16 to 20	4.07651	-0.166788	C8G	P07360;Q5SQ08	P07360;Q5SQ08	Complement component C8 gamma chain	Decreased	Tissue enriched	liver: 165.8
	16 to 20	4.12126	-0.372691	LBP	P18428	P18428	Lipopolysaccharide-binding protein	Decreased	Tissue enriched	liver: 429.7
	16 to 20	4.22938	-0.136586	FCN3	O75636;O75636-2	O75636;O75636-2	Ficolin-3		Group enriched	liver: 83.2;lung: 153.7
	16 to 20	4.32616	0.269532	SERPINA4	P29622	P29622	Kallistatin	Increased	Tissue enhanced	gallbladder: 24.8;liver: 118.6;pancreas: 36.2
	16 to 20	4.34276	0.24601	HRG	P04196	P04196	Histidine-rich glycoprotein	Increased	Tissue enriched	liver: 425.4
	16 to 20	4.70833	0.281696	FN1	P02751;P02751-8;P02751-3;P02751-15;P02751-7;P02751-14;P02751-17;P02751-5;P02751-9;P02751-10;P02751-6;P02751-11;P02751-13;P02751-4;P02751-12;H0Y7Z1	P02751;P02751-8;P02751-3;P02751-15;P02751-7;P02751-14;P02751-17;P02751-5;P02751-9;P02751-10;P02751-6;P02751-11;P02751-13;P02751-4;P02751-12;H0Y7Z1;H0Y4K8;P02751-16;P02751-2	Fibronectin;Anastellin;Ugl-Y1;Ugl-Y2;Ugl-Y3		Tissue enhanced	ductus deferens: 235.4;placenta: 433.0
	16 to 20	4.83511	-0.225153	C2	P06681;A0A0G2JL69;P06681-3;B4DQI1;P06681-2;A0A0G2JIE7;H0Y3H6;E9PDZ0;A0A0G2JK28	P06681;A0A0G2JL69;P06681-3;B4DQI1;P06681-2;A0A0G2JIE7;H0Y3H6;E9PDZ0;A0A0G2JK28;H0Y868;Q8N6L6	Complement C2;Complement C2b fragment;Complement C2a fragment	Decreased	Tissue enriched	liver: 132.7
	16 to 20	5.03693	-0.169417	C9	P02748	P02748	Complement component C9;Complement component C9a;Complement component C9b	Decreased	Tissue enriched	liver: 419.5
	16 to 20	5.98308	-0.173379	C8B	P07358;F5GY80;F5H7G1	P07358;F5GY80;F5H7G1	Complement component C8 beta chain	Decreased	Tissue enriched	liver: 240.9
	16 to 20	6.11945	-0.158113	CFB	B4E1Z4;E7ETN3;P00751;A0A0G2JH38	B4E1Z4;E7ETN3;P00751;A0A0G2JH38;H7C5H1;P00751-2;C9JRT3;A0A0G2JHM4;A0A0G2JJ82;H7C526;F8WCJ9;A0A0G2JJM0;Q5ST52;F2Z3N2	Complement factor B;Complement factor B Ba fragment;Complement factor B Bb fragment	Decreased	Tissue enriched	liver: 461.5
	16 to 20	6.53745	-0.200666	C8A	P07357	P07357	Complement component C8 alpha chain	Decreased	Tissue enriched	liver: 210.3
	16 to 20	6.6005	0.251489	APOH	P02749;J3QRN2	P02749;J3QRN2;J3KS17;J3QLI0	Beta-2-glycoprotein 1	Increased	Tissue enriched	liver: 823.7
	21 to 25	4.0195	0.432041	RBP4	P02753;Q5VY30;A0A0C4DGV7	P02753;Q5VY30;A0A0C4DGV7	Retinol-binding protein 4;Plasma retinol-binding protein(1-182);Plasma retinol-binding protein(1-181);Plasma retinol-binding protein(1-179);Plasma retinol-binding protein(1-176)	Increased	Tissue enriched	liver: 897.1
	21 to 25	2.48337	0.192294	APOC1	K7ERI9;P02654	K7ERI9;P02654;K7EKP1;K7EJI9;K7ELM9;K7EPF9	Apolipoprotein C-I;Truncated apolipoprotein C-I	Increased	Tissue enriched	liver: 702.7
	21 to 25	2.60757	-0.223831	HBB	P68871;F8W6P5	P68871;F8W6P5	Hemoglobin subunit beta;LVV-hemorphin-7;Spinorphin		Tissue enriched	bone marrow: 3646.7
	21 to 25	2.62279	-0.766466	CRP	P02741;Q5VVP7;P02741-2	P02741;Q5VVP7;P02741-2;C9JRE9	C-reactive protein;C-reactive protein(1-205)	Decreased	Tissue enriched	liver: 1139.7
	21 to 25	2.67606	0.216227	CALD1	Q05682;Q05682-3;Q05682-4;Q05682-6;Q05682-2;C9JEK3;C9J813;E9PGZ1;E7EX44;Q05682-5	Q05682;Q05682-3;Q05682-4;Q05682-6;Q05682-2;C9JEK3;C9J813;E9PGZ1;E7EX44;Q05682-5	Caldesmon		Tissue enhanced	smooth muscle: 224.5
	21 to 25	2.73227	0.15384	ITIH2	Q5T985	Q5T985		Increased
	21 to 25	2.83315	0.314591	APOC4-APOC2;APOC2	K7ER74;P02655;Q6P163	K7ER74;P02655;Q6P163;K7EMC3	Apolipoprotein C-II;Proapolipoprotein C-II	Increased	Tissue enriched	liver: 506.5
	21 to 25	2.86759	0.506857	IGHV3-23	P01764	P01764	Ig heavy chain V-III region 23
	21 to 25	2.93996	-0.151827	C8A	P07357	P07357	Complement component C8 alpha chain	Decreased	Tissue enriched	liver: 210.3
	21 to 25	2.98973	-0.0834164	GC	D6RF35;D6RBJ7	D6RF35;D6RBJ7;D6RF20;CON__Q3MHN5;CON__ENSEMBL:ENSBTAP00000018229		Decreased
	21 to 25	2.99799	-0.528113		P04206	P04206	Ig kappa chain V-III region GOL
	21 to 25	3.00114	-0.15534	SERPINA10	Q9UK55;G3V2W1	Q9UK55;G3V2W1	Protein Z-dependent protease inhibitor	Decreased	Tissue enriched	liver: 169.5
	21 to 25	3.16945	-0.1538	C9	P02748	P02748	Complement component C9;Complement component C9a;Complement component C9b	Decreased	Tissue enriched	liver: 419.5
	21 to 25	3.26045	-0.132655	SERPINA7	P05543	P05543;CON__Q9TT36	Thyroxine-binding globulin		Tissue enriched	liver: 101.8
	21 to 25	3.26857	-0.347974	CD14	P08571;D6RFL4	P08571;D6RFL4	Monocyte differentiation antigen CD14;Monocyte differentiation antigen CD14, urinary form;Monocyte differentiation antigen CD14, membrane-bound form	Decreased	Group enriched	blood: 189.4;liver: 165.8
	21 to 25	3.30031	0.128683	CPB2	Q96IY4;A0A087WSY5;Q96IY4-2	Q96IY4;A0A087WSY5;Q96IY4-2;CON__Q2KIG3	Carboxypeptidase B2		Tissue enriched	liver: 246.8
	21 to 25	3.35186	-0.146041	ORM2	P19652	P19652	Alpha-1-acid glycoprotein 2	Decreased	Tissue enriched	liver: 404.1
	21 to 25	3.3794	0.331024	APOA4	P06727	P06727	Apolipoprotein A-IV	Increased	Tissue enriched	intestine: 593.6
	21 to 25	3.38841	-0.222466	C2	P06681;A0A0G2JL69;P06681-3;B4DQI1;P06681-2;A0A0G2JIE7;H0Y3H6;E9PDZ0;A0A0G2JK28	P06681;A0A0G2JL69;P06681-3;B4DQI1;P06681-2;A0A0G2JIE7;H0Y3H6;E9PDZ0;A0A0G2JK28;H0Y868;Q8N6L6	Complement C2;Complement C2b fragment;Complement C2a fragment	Decreased	Tissue enriched	liver: 132.7
	21 to 25	3.54748	-0.995078	SAA1	P0DJI8;E9PQD6	P0DJI8;E9PQD6	Serum amyloid A-1 protein;Amyloid protein A;Serum amyloid protein A(2-104);Serum amyloid protein A(3-104);Serum amyloid protein A(2-103);Serum amyloid protein A(2-102);Serum amyloid protein A(4-101);Serum amyloid A protein	Decreased	Group enriched	adipose tissue: 216.6;liver: 849.2
	21 to 25	3.71543	0.289188	APOC3	P02656;B0YIW2	P02656;B0YIW2	Apolipoprotein C-III	Increased	Tissue enriched	liver: 714.1
	21 to 25	3.96859	0.208412	FN1	P02751;P02751-8;P02751-3;P02751-15;P02751-7;P02751-14;P02751-17;P02751-5;P02751-9;P02751-10;P02751-6;P02751-11;P02751-13;P02751-4;P02751-12;H0Y7Z1	P02751;P02751-8;P02751-3;P02751-15;P02751-7;P02751-14;P02751-17;P02751-5;P02751-9;P02751-10;P02751-6;P02751-11;P02751-13;P02751-4;P02751-12;H0Y7Z1;H0Y4K8;P02751-16;P02751-2	Fibronectin;Anastellin;Ugl-Y1;Ugl-Y2;Ugl-Y3		Tissue enhanced	ductus deferens: 235.4;placenta: 433.0
	21 to 25	4.04253	0.218323	AFM	P43652	P43652;CON__REFSEQ:XP_585019	Afamin	Increased	Tissue enriched	liver: 169.0
	21 to 25	4.27236	-0.249369	CPN1	P15169	P15169;B1AP58;CON__Q2KJ83	Carboxypeptidase N catalytic chain	Decreased	Tissue enriched	liver: 76.8
	21 to 25	4.35136	-0.15592	FCN3	O75636;O75636-2	O75636;O75636-2	Ficolin-3		Group enriched	liver: 83.2;lung: 153.7
	21 to 25	4.37186	-0.189555	ORM1	P02763	P02763	Alpha-1-acid glycoprotein 1	Decreased	Tissue enriched	liver: 834.6
	21 to 25	4.47692	0.108009	CLU	P10909;P10909-4;P10909-5;P10909-2;P10909-3;H0YC35;H0YLK8	P10909;P10909-4;P10909-5;P10909-2;P10909-3;H0YC35;H0YLK8;H0YAS8;E7ERK6;E7ETB4;E5RG36;E5RGB0;E5RH61;E5RJZ5	Clusterin;Clusterin beta chain;Clusterin alpha chain;Clusterin		Tissue enhanced	epididymis: 580.4;liver: 590.5
	21 to 25	4.81619	-0.200305	C8B	P07358;F5GY80;F5H7G1	P07358;F5GY80;F5H7G1	Complement component C8 beta chain	Decreased	Tissue enriched	liver: 240.9
	21 to 25	4.86923	-0.425606	LBP	P18428	P18428	Lipopolysaccharide-binding protein	Decreased	Tissue enriched	liver: 429.7
	21 to 25	5.09443	0.277352	AZGP1	P25311;C9JEV0	P25311;C9JEV0;H7BZJ8	Zinc-alpha-2-glycoprotein	Increased	Tissue enhanced	liver: 158.8;salivary gland: 270.5
	21 to 25	5.23258	-0.139213	CFB	B4E1Z4;E7ETN3;P00751;A0A0G2JH38	B4E1Z4;E7ETN3;P00751;A0A0G2JH38;H7C5H1;P00751-2;C9JRT3;A0A0G2JHM4;A0A0G2JJ82;H7C526;F8WCJ9;A0A0G2JJM0;Q5ST52;F2Z3N2	Complement factor B;Complement factor B Ba fragment;Complement factor B Bb fragment	Decreased	Tissue enriched	liver: 461.5
	21 to 25	5.35672	0.288556	SERPINA4	P29622	P29622	Kallistatin	Increased	Tissue enhanced	gallbladder: 24.8;liver: 118.6;pancreas: 36.2
	21 to 25	5.7613	-0.17848	VTN	P04004	P04004;CON__Q3ZBS7;F5GX75	Vitronectin;Vitronectin V65 subunit;Vitronectin V10 subunit;Somatomedin-B		Tissue enriched	liver: 321.7
	21 to 25	6.62856	0.290935	APOH	P02749;J3QRN2	P02749;J3QRN2;J3KS17;J3QLI0	Beta-2-glycoprotein 1	Increased	Tissue enriched	liver: 823.7
	26 to 30	3.58309	0.355406	RBP4	P02753;Q5VY30;A0A0C4DGV7	P02753;Q5VY30;A0A0C4DGV7	Retinol-binding protein 4;Plasma retinol-binding protein(1-182);Plasma retinol-binding protein(1-181);Plasma retinol-binding protein(1-179);Plasma retinol-binding protein(1-176)	Increased	Tissue enriched	liver: 897.1
	26 to 30	2.59232	0.159482	HRG	P04196	P04196	Histidine-rich glycoprotein	Increased	Tissue enriched	liver: 425.4
	26 to 30	2.71255	-0.130337	C9	P02748	P02748	Complement component C9;Complement component C9a;Complement component C9b	Decreased	Tissue enriched	liver: 419.5
	26 to 30	2.71358	0.255096	PLTP	P55058;P55058-3;P55058-2;P55058-4	P55058;P55058-3;P55058-2;P55058-4	Phospholipid transfer protein
	26 to 30	2.71393	-0.266027	HBB	P68871;F8W6P5	P68871;F8W6P5	Hemoglobin subunit beta;LVV-hemorphin-7;Spinorphin		Tissue enriched	bone marrow: 3646.7
	26 to 30	2.74239	-0.799437	SAA1	P0DJI8;E9PQD6	P0DJI8;E9PQD6	Serum amyloid A-1 protein;Amyloid protein A;Serum amyloid protein A(2-104);Serum amyloid protein A(3-104);Serum amyloid protein A(2-103);Serum amyloid protein A(2-102);Serum amyloid protein A(4-101);Serum amyloid A protein	Decreased	Group enriched	adipose tissue: 216.6;liver: 849.2
	26 to 30	2.74827	0.230671	APOC3	P02656;B0YIW2	P02656;B0YIW2	Apolipoprotein C-III	Increased	Tissue enriched	liver: 714.1
	26 to 30	2.75195	-0.192714	SERPINA3	P01011;G3V595	P01011;G3V595;P01011-2;P01011-3	Alpha-1-antichymotrypsin;Alpha-1-antichymotrypsin His-Pro-less	Decreased	Tissue enriched	liver: 1244.8
	26 to 30	2.76229	0.314976	APOC4-APOC2;APOC2	K7ER74;P02655;Q6P163	K7ER74;P02655;Q6P163;K7EMC3	Apolipoprotein C-II;Proapolipoprotein C-II	Increased	Tissue enriched	liver: 506.5
	26 to 30	2.82354	0.163774	ITIH2	Q5T985	Q5T985		Increased
	26 to 30	2.84734	-0.13037	AGT	P01019	P01019	Angiotensinogen;Angiotensin-1;Angiotensin-2;Angiotensin-3;Angiotensin-4;Angiotensin 1-9;Angiotensin 1-7;Angiotensin 1-5;Angiotensin 1-4	Decreased	Tissue enriched	liver: 309.0
	26 to 30	2.89435	-0.196911	CPN1	P15169	P15169;B1AP58;CON__Q2KJ83	Carboxypeptidase N catalytic chain	Decreased	Tissue enriched	liver: 76.8
	26 to 30	3.12379	0.693058	FAM153A	D6REE0	D6REE0
	26 to 30	3.25795	-0.151449	FCN3	O75636;O75636-2	O75636;O75636-2	Ficolin-3		Group enriched	liver: 83.2;lung: 153.7
	26 to 30	3.25799	0.217868	APOC1	K7ERI9;P02654	K7ERI9;P02654;K7EKP1;K7EJI9;K7ELM9;K7EPF9	Apolipoprotein C-I;Truncated apolipoprotein C-I	Increased	Tissue enriched	liver: 702.7
	26 to 30	3.34468	-0.161102	C8B	P07358;F5GY80;F5H7G1	P07358;F5GY80;F5H7G1	Complement component C8 beta chain	Decreased	Tissue enriched	liver: 240.9
	26 to 30	3.35948	0.219847	AZGP1	P25311;C9JEV0	P25311;C9JEV0;H7BZJ8	Zinc-alpha-2-glycoprotein	Increased	Tissue enhanced	liver: 158.8;salivary gland: 270.5
	26 to 30	3.43402	-0.11309	CFB	B4E1Z4;E7ETN3;P00751;A0A0G2JH38	B4E1Z4;E7ETN3;P00751;A0A0G2JH38;H7C5H1;P00751-2;C9JRT3;A0A0G2JHM4;A0A0G2JJ82;H7C526;F8WCJ9;A0A0G2JJM0;Q5ST52;F2Z3N2	Complement factor B;Complement factor B Ba fragment;Complement factor B Bb fragment	Decreased	Tissue enriched	liver: 461.5
	26 to 30	3.51241	0.169276	AFM	P43652	P43652;CON__REFSEQ:XP_585019	Afamin	Increased	Tissue enriched	liver: 169.0
	26 to 30	3.68393	-0.161816		Q7Z736-3	Q7Z736-3
	26 to 30	3.70429	-0.138856	VTN	P04004	P04004;CON__Q3ZBS7;F5GX75	Vitronectin;Vitronectin V65 subunit;Vitronectin V10 subunit;Somatomedin-B		Tissue enriched	liver: 321.7
	26 to 30	3.78609	0.0597594	KNG1	P01042	P01042;CON__P01045-1;CON__Q2KJ62;CON__P01044-1	Kininogen-1;Kininogen-1 heavy chain;T-kinin;Bradykinin;Lysyl-bradykinin;Kininogen-1 light chain;Low molecular weight growth-promoting factor	Increased	Tissue enriched	liver: 323.8
	26 to 30	3.98485	-0.0770072	GC	D6RF35;D6RBJ7	D6RF35;D6RBJ7;D6RF20;CON__Q3MHN5;CON__ENSEMBL:ENSBTAP00000018229		Decreased
	26 to 30	4.09622	0.224513	SERPINA4	P29622	P29622	Kallistatin	Increased	Tissue enhanced	gallbladder: 24.8;liver: 118.6;pancreas: 36.2
	26 to 30	4.172	-0.284549	SELL	P14151;P14151-2	P14151;P14151-2	L-selectin		Group enriched	blood: 227.5;lymphoid tissue: 77.8
	26 to 30	4.19675	0.104163	CLU	P10909;P10909-4;P10909-5;P10909-2;P10909-3;H0YC35;H0YLK8	P10909;P10909-4;P10909-5;P10909-2;P10909-3;H0YC35;H0YLK8;H0YAS8;E7ERK6;E7ETB4;E5RG36;E5RGB0;E5RH61;E5RJZ5	Clusterin;Clusterin beta chain;Clusterin alpha chain;Clusterin		Tissue enhanced	epididymis: 580.4;liver: 590.5
	26 to 30	4.32787	-0.411616	LBP	P18428	P18428	Lipopolysaccharide-binding protein	Decreased	Tissue enriched	liver: 429.7
	26 to 30	4.34001	-0.381169	CD14	P08571;D6RFL4	P08571;D6RFL4	Monocyte differentiation antigen CD14;Monocyte differentiation antigen CD14, urinary form;Monocyte differentiation antigen CD14, membrane-bound form	Decreased	Group enriched	blood: 189.4;liver: 165.8
	26 to 30	5.0461	-0.162624	ORM2	P19652	P19652	Alpha-1-acid glycoprotein 2	Decreased	Tissue enriched	liver: 404.1
	26 to 30	5.65796	0.310696	APOH	P02749;J3QRN2	P02749;J3QRN2;J3KS17;J3QLI0	Beta-2-glycoprotein 1	Increased	Tissue enriched	liver: 823.7
	26 to 30	5.72424	0.243789	FN1	P02751;P02751-8;P02751-3;P02751-15;P02751-7;P02751-14;P02751-17;P02751-5;P02751-9;P02751-10;P02751-6;P02751-11;P02751-13;P02751-4;P02751-12;H0Y7Z1	P02751;P02751-8;P02751-3;P02751-15;P02751-7;P02751-14;P02751-17;P02751-5;P02751-9;P02751-10;P02751-6;P02751-11;P02751-13;P02751-4;P02751-12;H0Y7Z1;H0Y4K8;P02751-16;P02751-2	Fibronectin;Anastellin;Ugl-Y1;Ugl-Y2;Ugl-Y3		Tissue enhanced	ductus deferens: 235.4;placenta: 433.0
	26 to 30	6.05923	-0.197112	C2	P06681;A0A0G2JL69;P06681-3;B4DQI1;P06681-2;A0A0G2JIE7;H0Y3H6;E9PDZ0;A0A0G2JK28	P06681;A0A0G2JL69;P06681-3;B4DQI1;P06681-2;A0A0G2JIE7;H0Y3H6;E9PDZ0;A0A0G2JK28;H0Y868;Q8N6L6	Complement C2;Complement C2b fragment;Complement C2a fragment	Decreased	Tissue enriched	liver: 132.7
	26 to 30	7.18048	-0.226674	ORM1	P02763	P02763	Alpha-1-acid glycoprotein 1	Decreased	Tissue enriched	liver: 834.6
	31 to 35	3.7361	-0.199572	AGT	P01019	P01019	Angiotensinogen;Angiotensin-1;Angiotensin-2;Angiotensin-3;Angiotensin-4;Angiotensin 1-9;Angiotensin 1-7;Angiotensin 1-5;Angiotensin 1-4	Decreased	Tissue enriched	liver: 309.0
	31 to 35	3.14486	0.0900574	KNG1	P01042	P01042;CON__P01045-1;CON__Q2KJ62;CON__P01044-1	Kininogen-1;Kininogen-1 heavy chain;T-kinin;Bradykinin;Lysyl-bradykinin;Kininogen-1 light chain;Low molecular weight growth-promoting factor	Increased	Tissue enriched	liver: 323.8
	31 to 35	3.21259	0.28934	SERPINA4	P29622	P29622	Kallistatin	Increased	Tissue enhanced	gallbladder: 24.8;liver: 118.6;pancreas: 36.2
	31 to 35	3.35953	-0.212292	LGALS3BP	Q08380	Q08380;K7EP36;K7ESM3;K7EKQ5;K7ES75;K7EN99;K7ERZ6;K7EJY8;K7EJD3;K7EQT9	Galectin-3-binding protein	Decreased
	31 to 35	3.35977	-0.505843	LBP	P18428	P18428	Lipopolysaccharide-binding protein	Decreased	Tissue enriched	liver: 429.7
	31 to 35	3.42995	-0.356301	SELL	P14151;P14151-2	P14151;P14151-2	L-selectin		Group enriched	blood: 227.5;lymphoid tissue: 77.8
	31 to 35	3.62439	0.250354	ITIH2	Q5T985	Q5T985		Increased
	31 to 35	4.7315	0.295401	FN1	P02751;P02751-8;P02751-3;P02751-15;P02751-7;P02751-14;P02751-17;P02751-5;P02751-9;P02751-10;P02751-6;P02751-11;P02751-13;P02751-4;P02751-12;H0Y7Z1	P02751;P02751-8;P02751-3;P02751-15;P02751-7;P02751-14;P02751-17;P02751-5;P02751-9;P02751-10;P02751-6;P02751-11;P02751-13;P02751-4;P02751-12;H0Y7Z1;H0Y4K8;P02751-16;P02751-2	Fibronectin;Anastellin;Ugl-Y1;Ugl-Y2;Ugl-Y3		Tissue enhanced	ductus deferens: 235.4;placenta: 433.0
	31 to 35	5.22375	0.121929	CLU	P10909;P10909-4;P10909-5;P10909-2;P10909-3;H0YC35;H0YLK8	P10909;P10909-4;P10909-5;P10909-2;P10909-3;H0YC35;H0YLK8;H0YAS8;E7ERK6;E7ETB4;E5RG36;E5RGB0;E5RH61;E5RJZ5	Clusterin;Clusterin beta chain;Clusterin alpha chain;Clusterin		Tissue enhanced	epididymis: 580.4;liver: 590.5
	31 to 35	6.16086	-0.244284	ORM1	P02763	P02763	Alpha-1-acid glycoprotein 1	Decreased	Tissue enriched	liver: 834.6

## Sheet: Legend
	Datasets EV 7: The table contains the comparison time intervals and results for one-sample t-tests. For this purpose the median of the difference between the first time point and the other time points was taken for the indicated time range of time points after hospitalization. The results of the one-sample t-tests are displayed.
