# Supplementary material for: High‐resolution serum proteome trajectories in COVID‐19 reveal patient‐specific seroconversion
Source: EMBO Mol Med. 2021 Jul 7;13(8):e14167. doi: 10.15252/emmm.202114167 (PMC8687121; doi:10.15252/emmm.202114167)
Supplement: Supplementary file 11 — Dataset EV8 [file EMMM-13-e14167-s013.xlsx]

## Sheet: Datasets EV 8
	Selection column	Selection value	Category column	Category value	Total size	Selection size	Category size	Intersection size	Enrichment factor	P value	Benj. Hoch. FDR
	Keywords	Hydrolase	GOMF name	hydrolase activity	116	16	18	16	6.4444	8.8047e-18	3.3469e-13
	Keywords	Immunoglobulindomain	GOMF name	antigen binding	116	10	10	10	11.6	1.2259e-14	2.33e-10
	Keywords	Hydrolase	GOMF name	catalytic activity	116	16	23	16	5.0435	1.4108e-14	1.7876e-10
	Keywords	Protease	GOMF name	peptidase activity, acting on L-amino acid peptides	116	11	12	11	9.6667	1.5266e-14	1.1606e-10
	Keywords	Protease	GOMF name	peptidase activity	116	11	12	11	9.6667	1.5266e-14	1.4507e-10
	Keywords	Protease	GOBP name	proteolysis	116	11	12	11	9.6667	1.5266e-14	3.9806e-09
	Keywords	Acutephase	GOBP name	acute-phase response	116	11	13	11	8.9231	9.9229e-14	8.6247e-09
	Keywords	Acutephase	GOBP name	acute inflammatory response	116	11	13	11	8.9231	9.9229e-14	1.2937e-08
	Keywords	Metal-binding	GOMF name	metal ion binding	116	15	23	15	5.0435	1.7812e-13	1.1284e-09
	Keywords	Metal-binding	GOMF name	ion binding	116	15	24	15	4.8333	4.7497e-13	2.2568e-09
	Keywords	Metal-binding	GOMF name	cation binding	116	15	24	15	4.8333	4.7497e-13	2.5792e-09
	Keywords	Innateimmunity	GOBP name	activation of immune response	116	17	30	17	3.8667	1.1716e-12	7.6375e-08
	Keywords	Secreted	GOCC name	extracellular region part	116	80	61	59	1.4025	1.2086e-12	2.5569e-08
	Keywords	Serineprotease	GOMF name	serine-type peptidase activity	116	9	10	9	11.6	1.3117e-12	4.1551e-09
	Keywords	Serineprotease	GOMF name	serine-type endopeptidase activity	116	9	10	9	11.6	1.3117e-12	4.5328e-09
	Keywords	Serineprotease	GOMF name	serine hydrolase activity	116	9	10	9	11.6	1.3117e-12	4.9861e-09
	Keywords	Serineprotease	GOMF name	endopeptidase activity	116	9	10	9	11.6	1.3117e-12	5.5401e-09
	Keywords	Innateimmunity	GOBP name	innate immune response	116	17	31	17	3.7419	2.5943e-12	1.3529e-07
	Keywords	Innateimmunity	GOBP name	positive regulation of immune system process	116	17	32	17	3.625	5.5345e-12	2.0616e-07
	Keywords	Innateimmunity	GOBP name	positive regulation of immune response	116	17	32	17	3.625	5.5345e-12	2.4052e-07
	Keywords	Immunity	GOBP name	innate immune response	116	19	31	18	3.545	6.0459e-12	1.9706e-07
	Keywords	Complementpathway	GOBP name	complement activation, classical pathway	116	14	25	14	4.64	1.1011e-11	3.1901e-07
	Keywords	Innateimmunity	GOBP name	humoral immune response	116	17	27	16	4.0436	1.1352e-11	2.691e-07
	Keywords	Innateimmunity	GOBP name	complement activation	116	17	27	16	4.0436	1.1352e-11	2.9601e-07
	Keywords	Complementalternatepathway	GOBP name	complement activation, alternative pathway	116	7	7	7	16.571	2.1447e-11	4.6602e-07
	Keywords	Innateimmunity	GOBP name	immune response	116	17	34	17	3.4118	2.283e-11	4.5792e-07
	Keywords	Innateimmunity	GOBP name	immune effector process	116	17	28	16	3.8992	2.619e-11	4.878e-07
	Keywords	Serineprotease	GOMF name	peptidase activity, acting on L-amino acid peptides	116	9	12	9	9.6667	2.8858e-11	7.8353e-08
	Keywords	Serineprotease	GOMF name	peptidase activity	116	9	12	9	9.6667	2.8858e-11	8.438e-08
	Keywords	Serineprotease	GOBP name	proteolysis	116	9	12	9	9.6667	2.8858e-11	5.0165e-07
	Keywords	Serineproteaseinhibitor	GOMF name	serine-type endopeptidase inhibitor activity	116	10	15	10	7.7333	3.6814e-11	9.3291e-08
	Keywords	Protease	GOMF name	hydrolase activity	116	11	18	11	6.4444	4.0485e-11	9.6183e-08
	Keywords	Proteaseinhibitor	GOMF name	peptidase inhibitor activity	116	12	21	12	5.5238	4.2735e-11	8.5496e-08
	Keywords	Proteaseinhibitor	GOMF name	endopeptidase regulator activity	116	12	21	12	5.5238	4.2735e-11	9.0246e-08
	Keywords	Proteaseinhibitor	GOMF name	endopeptidase inhibitor activity	116	12	21	12	5.5238	4.2735e-11	9.5554e-08
	Keywords	Innateimmunity	GOBP name	positive regulation of response to stimulus	116	17	35	17	3.3143	4.4391e-11	7.2344e-07
	Keywords	3D-structure	GOBP name	biological regulation	116	58	78	55	1.4103	4.7393e-11	7.2694e-07
	Keywords	Complementpathway	GOBP name	humoral immune response	116	14	27	14	4.2963	4.9548e-11	6.7999e-07
	Keywords	Complementpathway	GOBP name	complement activation	116	14	27	14	4.2963	4.9548e-11	7.1777e-07
	Keywords	Immunity	GOBP name	immune response	116	19	34	18	3.2322	6.2324e-11	8.1256e-07
	Keywords	Hydrolase	GOMF name	peptidase activity, acting on L-amino acid peptides	116	16	12	11	6.6458	6.3506e-11	1.1495e-07
	Keywords	Hydrolase	GOMF name	peptidase activity	116	16	12	11	6.6458	6.3506e-11	1.207e-07
	Keywords	Hydrolase	GOBP name	proteolysis	116	16	12	11	6.6458	6.3506e-11	7.8854e-07
	Keywords	Protease	GOMF name	serine-type peptidase activity	116	11	10	9	9.4909	7.0796e-11	1.0764e-07
	Keywords	Protease	GOMF name	serine-type endopeptidase activity	116	11	10	9	9.4909	7.0796e-11	1.1213e-07
	Keywords	Protease	GOMF name	serine hydrolase activity	116	11	10	9	9.4909	7.0796e-11	1.17e-07
	Keywords	Protease	GOMF name	endopeptidase activity	116	11	10	9	9.4909	7.0796e-11	1.2232e-07
	Keywords	Innateimmunity	GOBP name	regulation of immune response	116	17	36	17	3.2222	8.411e-11	9.969e-07
	Keywords	Acutephase	GOBP name	inflammatory response	116	11	19	11	6.1053	9.6153e-11	1.0901e-06
	Keywords	Complementpathway	GOBP name	immune effector process	116	14	28	14	4.1429	9.9097e-11	1.0767e-06
	Keywords	Immunity	GOBP name	activation of immune response	116	19	30	17	3.4596	1.5095e-10	1.5744e-06
	Keywords	Proteaseinhibitor	GOMF name	peptidase regulator activity	116	12	23	12	5.0435	1.9658e-10	2.874e-07
	Keywords	3D-structure	GOBP name	regulation of biological process	116	58	74	53	1.4324	2.0979e-10	2.104e-06
	Keywords	Acutephase	GOBP name	response to wounding	116	11	20	11	5.8	2.1367e-10	2.0635e-06
	Keywords	Immunity	GOBP name	regulation of immune response	116	19	36	18	3.0526	2.5037e-10	2.3316e-06
	Keywords	Lipidtransport	GOBP name	organic substance transport	116	8	11	8	10.545	2.5972e-10	2.3353e-06
	Keywords	Membraneattackcomplex	GOCC name	pore complex	116	6	6	6	19.333	3.3702e-10	1.426e-06
	Keywords	Membraneattackcomplex	GOCC name	membrane attack complex	116	6	6	6	19.333	3.3702e-10	1.7825e-06
	Keywords	Cytolysis	GOCC name	pore complex	116	6	6	6	19.333	3.3702e-10	2.3766e-06
	Keywords	Cytolysis	GOCC name	membrane attack complex	116	6	6	6	19.333	3.3702e-10	3.565e-06
	Keywords	Membraneattackcomplex	GOBP name	cytolysis	116	6	6	6	19.333	3.3702e-10	2.8348e-06
	Keywords	Cytolysis	GOBP name	cytolysis	116	6	6	6	19.333	3.3702e-10	2.9293e-06
	Keywords	Complementpathway	GOBP name	activation of immune response	116	14	30	14	3.8667	3.5923e-10	2.9272e-06
	Keywords	Polymorphism	GOBP name	cellular process	116	81	63	59	1.3412	4.8639e-10	3.8433e-06
	Keywords	Innateimmunity	GOBP name	regulation of immune system process	116	17	39	17	2.9744	4.9914e-10	3.7186e-06
	Keywords	Innateimmunity	GOBP name	immune system process	116	17	39	17	2.9744	4.9914e-10	3.828e-06
	Keywords	Immunity	GOBP name	humoral immune response	116	19	27	16	3.6179	5.1061e-10	3.5984e-06
	Keywords	Immunity	GOBP name	complement activation	116	19	27	16	3.6179	5.1061e-10	3.6984e-06
	Keywords	Complementpathway	GOBP name	innate immune response	116	14	31	14	3.7419	6.5506e-10	4.4949e-06
	Keywords	Immunity	GOBP name	positive regulation of immune system process	116	19	32	17	3.2434	6.801e-10	4.4334e-06
	Keywords	Immunity	GOBP name	positive regulation of immune response	116	19	32	17	3.2434	6.801e-10	4.5471e-06
	Keywords	Proteaseinhibitor	GOMF name	enzyme inhibitor activity	116	12	25	12	4.64	7.5607e-10	1.0644e-06
	Keywords	Innateimmunity	GOBP name	protein activation cascade	116	17	33	16	3.3084	9.4744e-10	6.0255e-06
	Keywords	Immunity	GOBP name	immune effector process	116	19	28	16	3.4887	1.1513e-09	7.1474e-06
	Keywords	Complementpathway	GOBP name	positive regulation of immune system process	116	14	32	14	3.625	1.1646e-09	6.9013e-06
	Keywords	Complementpathway	GOBP name	positive regulation of immune response	116	14	32	14	3.625	1.1646e-09	7.0618e-06
	Keywords	Referenceproteome	GOBP name	biological regulation	116	100	78	78	1.16	1.2799e-09	7.2549e-06
	Keywords	Completeproteome	GOBP name	biological regulation	116	100	78	78	1.16	1.2799e-09	7.4161e-06
	Keywords	Immunity	GOBP name	regulation of immune system process	116	19	39	18	2.8178	1.6559e-09	8.9953e-06
	Keywords	Immunity	GOBP name	immune system process	116	19	39	18	2.8178	1.6559e-09	9.1867e-06
	Keywords	Protease	GOMF name	catalytic activity	116	11	23	11	5.0435	1.7201e-09	2.3351e-06
	Keywords	Complementpathway	GOBP name	protein activation cascade	116	14	33	14	3.5152	2.0226e-09	1.0763e-05
	Keywords	Proteaseinhibitor	GOMF name	serine-type endopeptidase inhibitor activity	116	12	15	10	6.4444	2.2049e-09	2.89e-06
	Keywords	Immunity	GOBP name	defense response	116	19	47	19	2.4681	2.4048e-09	1.2541e-05
	Keywords	ImmunoglobulinVregion	GOMF name	antigen binding	116	7	10	7	11.6	2.5736e-09	3.2609e-06
	Keywords	Signal	GOCC name	extracellular region part	116	90	61	60	1.2678	3.324e-09	1.172e-05
	Keywords	Complementpathway	GOBP name	immune response	116	14	34	14	3.4118	3.4385e-09	1.758e-05
	Keywords	Serineproteaseinhibitor	GOMF name	peptidase inhibitor activity	116	10	21	10	5.5238	4.324e-09	4.9807e-06
	Keywords	Serineproteaseinhibitor	GOMF name	endopeptidase regulator activity	116	10	21	10	5.5238	4.324e-09	5.1363e-06
	Keywords	Serineproteaseinhibitor	GOMF name	endopeptidase inhibitor activity	116	10	21	10	5.5238	4.324e-09	5.302e-06
	Keywords	Immunity	GOBP name	positive regulation of response to stimulus	116	19	35	17	2.9654	5.07e-09	2.5423e-05
	Keywords	Innateimmunity	GOBP name	complement activation, classical pathway	116	17	25	14	3.8212	5.2976e-09	2.6063e-05
	Keywords	Complementpathway	GOBP name	positive regulation of response to stimulus	116	14	35	14	3.3143	5.7308e-09	2.7673e-05
	Keywords	Transport	GOBP name	transport	116	21	35	18	2.8408	6.0217e-09	2.8039e-05
	Keywords	Transport	GOBP name	establishment of localization	116	21	35	18	2.8408	6.0217e-09	2.8549e-05
	Keywords	Fibrinolysis	GOBP name	fibrinolysis	116	5	5	5	23.2	6.2348e-09	2.8522e-05
	Keywords	Serineprotease	GOMF name	hydrolase activity	116	9	18	9	6.4444	6.3776e-09	7.1301e-06
	Keywords	Complementpathway	GOBP name	regulation of immune response	116	14	36	14	3.2222	9.3777e-09	4.216e-05
	Keywords	Lipidtransport	GOBP name	cholesterol efflux	116	8	6	6	14.5	9.4365e-09	4.1705e-05
	Keywords	Referenceproteome	GOBP name	regulation of biological process	116	100	74	74	1.16	9.5822e-09	4.096e-05
	Keywords	Completeproteome	GOBP name	regulation of biological process	116	100	74	74	1.16	9.5822e-09	4.1643e-05
	Keywords	Immunity	GOBP name	regulation of response to stimulus	116	19	50	19	2.32	1.0486e-08	4.41e-05
	Keywords	Proteaseinhibitor	GOMF name	enzyme regulator activity	116	12	30	12	3.8667	1.2575e-08	1.3657e-05
	Keywords	Hydrolase	GOMF name	serine-type peptidase activity	116	16	10	9	6.525	1.4024e-08	1.3669e-05
	Keywords	Hydrolase	GOMF name	serine-type endopeptidase activity	116	16	10	9	6.525	1.4024e-08	1.4029e-05
	Keywords	Hydrolase	GOMF name	serine hydrolase activity	116	16	10	9	6.525	1.4024e-08	1.4408e-05
	Keywords	Hydrolase	GOMF name	endopeptidase activity	116	16	10	9	6.525	1.4024e-08	1.4808e-05
	Keywords	Serineproteaseinhibitor	GOMF name	peptidase regulator activity	116	10	23	10	5.0435	1.4025e-08	1.3328e-05
	Keywords	Lipidtransport	GOBP name	lipid transport	116	8	10	7	10.15	2.0022e-08	8.287e-05
	Keywords	Lipidmetabolism	GOBP name	cellular lipid metabolic process	116	8	16	8	7.25	2.0258e-08	8.2537e-05
	Keywords	Referenceproteome	GOBP name	response to stimulus	116	100	72	72	1.16	2.3981e-08	9.4743e-05
	Keywords	Completeproteome	GOBP name	response to stimulus	116	100	72	72	1.16	2.3981e-08	9.6201e-05
	Keywords	Innateimmunity	GOBP name	defense response	116	17	47	17	2.4681	2.6817e-08	0.00010437
	Keywords	Membraneattackcomplex	GOBP name	death	116	6	9	6	12.889	2.8309e-08	0.00010397
	Keywords	Membraneattackcomplex	GOBP name	cell death	116	6	9	6	12.889	2.8309e-08	0.00010545
	Keywords	Cytolysis	GOBP name	death	116	6	9	6	12.889	2.8309e-08	0.00010698
	Keywords	Cytolysis	GOBP name	cell death	116	6	9	6	12.889	2.8309e-08	0.00010856
	Keywords	Disulfidebond	GOBP name	protein metabolic process	116	72	43	40	1.4987	3.0065e-08	0.00010888
	Keywords	Metal-binding	GOMF name	transition metal ion binding	116	15	11	9	6.3273	3.2154e-08	2.9811e-05
	Keywords	Immunity	GOBP name	protein activation cascade	116	19	33	16	2.9601	3.6971e-08	0.00013206
	Keywords	Complementpathway	GOBP name	regulation of immune system process	116	14	39	14	2.9744	3.7262e-08	0.00012955
	Keywords	Complementpathway	GOBP name	immune system process	116	14	39	14	2.9744	3.7262e-08	0.0001313
	Keywords	Serineproteaseinhibitor	GOMF name	enzyme inhibitor activity	116	10	25	10	4.64	4.0072e-08	3.6267e-05
	Keywords	Immunoglobulindomain	GOBP name	complement activation, classical pathway	116	10	25	10	4.64	4.0072e-08	0.00013748
	Keywords	Immunity	GOBP name	response to stress	116	19	53	19	2.1887	4.1049e-08	0.00013901
	Keywords	Secreted	GOCC name	extracellular space	116	80	47	45	1.3883	4.7577e-08	0.00014379
	Keywords	3D-structure	GOBP name	response to stimulus	116	58	72	50	1.3889	5.1694e-08	0.00017281
	Keywords	Immunity	GOBP name	complement activation, classical pathway	116	19	25	14	3.4189	7.1485e-08	0.00023595
	Keywords	Referenceproteome	GOMF name	binding	116	100	69	69	1.16	8.6507e-08	7.4734e-05
	Keywords	Completeproteome	GOMF name	binding	116	100	69	69	1.16	8.6507e-08	7.6472e-05
	Keywords	Referenceproteome	GOBP name	metabolic process	116	100	69	69	1.16	8.6507e-08	0.00027848
	Keywords	Completeproteome	GOBP name	metabolic process	116	100	69	69	1.16	8.6507e-08	0.00028196
	Keywords	Innateimmunity	GOBP name	regulation of response to stimulus	116	17	50	17	2.32	9.6337e-08	0.00030634
	Keywords	Immunoglobulindomain	GOBP name	humoral immune response	116	10	27	10	4.2963	1.0342e-07	0.00032104
	Keywords	Immunoglobulindomain	GOBP name	complement activation	116	10	27	10	4.2963	1.0342e-07	0.00032491
	Keywords	Serineprotease	GOMF name	catalytic activity	116	9	23	9	5.0435	1.0719e-07	9.0546e-05
	Keywords	Lipidmetabolism	GOBP name	lipid metabolic process	116	8	19	8	6.1053	1.1897e-07	0.00036496
	Keywords	Referenceproteome	GOCC name	cell part	116	100	68	68	1.16	1.2976e-07	0.00030502
	Keywords	Completeproteome	GOCC name	cell part	116	100	68	68	1.16	1.2976e-07	0.00034315
	Keywords	Extracellularmatrix	GOCC name	proteinaceous extracellular matrix	116	5	7	5	16.571	1.3093e-07	0.00025182
	Keywords	Extracellularmatrix	GOCC name	extracellular matrix	116	5	7	5	16.571	1.3093e-07	0.000277
	Keywords	Innateimmunity	GOBP name	positive regulation of biological process	116	17	51	17	2.2745	1.4451e-07	0.00043814
	Keywords	Transport	GOBP name	small molecule metabolic process	116	21	20	13	3.5905	1.5988e-07	0.0004792
	Keywords	Immunoglobulindomain	GOBP name	immune effector process	116	10	28	10	4.1429	1.6088e-07	0.00047669
	Keywords	Polymorphism	GOBP name	transport	116	81	35	35	1.4321	1.7999e-07	0.00052149
	Keywords	Polymorphism	GOBP name	establishment of localization	116	81	35	35	1.4321	1.7999e-07	0.00052735
	Keywords	Innateimmunity	GOBP name	protein metabolic process	116	17	43	16	2.539	1.8938e-07	0.00054266
	Keywords	Calcium	GOMF name	calcium ion binding	116	7	9	6	11.048	1.9276e-07	0.00015929
	Keywords	Complementpathway	GOBP name	protein metabolic process	116	14	43	14	2.6977	1.9361e-07	0.00054875
	Keywords	Lipidtransport	GOBP name	sterol transport	116	8	8	6	10.875	2.5466e-07	0.00070641
	Keywords	Lipidtransport	GOBP name	cholesterol transport	116	8	8	6	10.875	2.5466e-07	0.00071401
	Keywords	Zymogen	GOMF name	peptidase activity, acting on L-amino acid peptides	116	6	12	6	9.6667	3.114e-07	0.00024661
	Keywords	Zymogen	GOMF name	peptidase activity	116	6	12	6	9.6667	3.114e-07	0.00025185
	Keywords	Zymogen	GOBP name	proteolysis	116	6	12	6	9.6667	3.114e-07	0.00085473
	Keywords	Innateimmunity	GOBP name	death	116	17	9	8	6.0654	3.1569e-07	0.00084863
	Keywords	Innateimmunity	GOBP name	cell death	116	17	9	8	6.0654	3.1569e-07	0.00085747
	Keywords	Innateimmunity	GOBP name	response to stress	116	17	53	17	2.1887	3.1608e-07	0.000841
	Keywords	Heparin-binding	GOMF name	heparin binding	116	5	8	5	14.5	3.4915e-07	0.00027085
	Keywords	Lipidtransport	GOBP name	phospholipid transport	116	8	5	5	14.5	3.4915e-07	0.00091042
	Keywords	Lipidtransport	GOBP name	phospholipid efflux	116	8	5	5	14.5	3.4915e-07	0.00091961
	Keywords	Serineproteaseinhibitor	GOMF name	enzyme regulator activity	116	10	30	10	3.8667	3.6832e-07	0.00028001
	Keywords	Immunoglobulindomain	GOBP name	activation of immune response	116	10	30	10	3.8667	3.6832e-07	0.0009509
	Keywords	Immunity	GOBP name	protein metabolic process	116	19	43	17	2.4137	3.817e-07	0.00097578
	Keywords	Directproteinsequencing	GOBP name	regulation of biological process	116	83	74	65	1.2276	3.9471e-07	0.00099924
	Keywords	Innateimmunity	GOBP name	complement activation, alternative pathway	116	17	7	7	6.8235	4.1709e-07	0.0010457
	Keywords	Signal	GOBP name	cellular process	116	90	63	60	1.2275	4.3716e-07	0.0010856
	Keywords	Immunoglobulindomain	GOBP name	innate immune response	116	10	31	10	3.7419	5.4371e-07	0.0013375
	Keywords	Hemostasis	GOBP name	regulation of wound healing	116	12	9	7	7.5185	5.5642e-07	0.0012508
	Keywords	Hemostasis	GOBP name	regulation of coagulation	116	12	9	7	7.5185	5.5642e-07	0.0012616
	Keywords	Hemostasis	GOBP name	regulation of blood coagulation	116	12	9	7	7.5185	5.5642e-07	0.0012727
	Keywords	Hemostasis	GOBP name	negative regulation of coagulation	116	12	9	7	7.5185	5.5642e-07	0.001284
	Keywords	Hemostasis	GOBP name	negative regulation of blood coagulation	116	12	9	7	7.5185	5.5642e-07	0.0012954
	Keywords	Bloodcoagulation	GOBP name	regulation of wound healing	116	12	9	7	7.5185	5.5642e-07	0.0013071
	Keywords	Bloodcoagulation	GOBP name	regulation of coagulation	116	12	9	7	7.5185	5.5642e-07	0.001319
	Keywords	Bloodcoagulation	GOBP name	regulation of blood coagulation	116	12	9	7	7.5185	5.5642e-07	0.0013311
	Keywords	Bloodcoagulation	GOBP name	negative regulation of coagulation	116	12	9	7	7.5185	5.5642e-07	0.0013434
	Keywords	Bloodcoagulation	GOBP name	negative regulation of blood coagulation	116	12	9	7	7.5185	5.5642e-07	0.001356
	Keywords	Immunoglobulindomain	GOCC name	plasma membrane	116	10	22	9	4.7455	5.732e-07	0.0010106
	Keywords	HDL	GOCC name	protein-lipid complex	116	6	13	6	8.9231	5.7832e-07	0.00081567
	Keywords	HDL	GOCC name	plasma lipoprotein particle	116	6	13	6	8.9231	5.7832e-07	0.00087393
	Keywords	HDL	GOCC name	high-density lipoprotein particle	116	6	13	6	8.9231	5.7832e-07	0.00094115
	Keywords	Referenceproteome	GOBP name	primary metabolic process	116	100	64	64	1.16	5.9637e-07	0.0013178
	Keywords	Completeproteome	GOBP name	primary metabolic process	116	100	64	64	1.16	5.9637e-07	0.0013291
	Keywords	Immunity	GOBP name	positive regulation of biological process	116	19	51	18	2.1548	6.2542e-07	0.0013704
	Keywords	Directproteinsequencing	GOBP name	cellular process	116	83	63	57	1.2645	6.6785e-07	0.0014512
	Keywords	Zinc	GOMF name	zinc ion binding	116	4	5	4	23.2	6.983e-07	0.00052047
	Keywords	Complementalternatepathway	GOCC name	pore complex	116	7	6	5	13.81	7.7143e-07	0.00096003
	Keywords	Complementalternatepathway	GOCC name	membrane attack complex	116	7	6	5	13.81	7.7143e-07	0.00102
	Keywords	Membraneattackcomplex	GOBP name	complement activation, alternative pathway	116	6	7	5	13.81	7.7143e-07	0.0016354
	Keywords	Cytolysis	GOBP name	complement activation, alternative pathway	116	6	7	5	13.81	7.7143e-07	0.0016488
	Keywords	Complementalternatepathway	GOBP name	cytolysis	116	7	6	5	13.81	7.7143e-07	0.0016624
	Keywords	Fibrinolysis	GOBP name	regulation of wound healing	116	5	9	5	12.889	7.8559e-07	0.0015757
	Keywords	Fibrinolysis	GOBP name	regulation of coagulation	116	5	9	5	12.889	7.8559e-07	0.0015879
	Keywords	Fibrinolysis	GOBP name	regulation of blood coagulation	116	5	9	5	12.889	7.8559e-07	0.0016003
	Keywords	Fibrinolysis	GOBP name	negative regulation of coagulation	116	5	9	5	12.889	7.8559e-07	0.0016129
	Keywords	Fibrinolysis	GOBP name	negative regulation of blood coagulation	116	5	9	5	12.889	7.8559e-07	0.0016257
	Keywords	Celladhesion	GOBP name	cell adhesion	116	5	9	5	12.889	7.8559e-07	0.0016387
	Keywords	Celladhesion	GOBP name	biological adhesion	116	5	9	5	12.889	7.8559e-07	0.001652
	Keywords	Immunoglobulindomain	GOCC name	membrane	116	10	32	10	3.625	7.9086e-07	0.00092952
	Keywords	Immunoglobulindomain	GOBP name	positive regulation of immune system process	116	10	32	10	3.625	7.9086e-07	0.0015623
	Keywords	Immunoglobulindomain	GOBP name	positive regulation of immune response	116	10	32	10	3.625	7.9086e-07	0.0015742
	Keywords	Complementpathway	GOBP name	defense response	116	14	47	14	2.4681	8.4394e-07	0.0016546
	Keywords	Referenceproteome	GOBP name	cellular process	116	100	63	63	1.16	8.5427e-07	0.00165
	Keywords	Completeproteome	GOBP name	cellular process	116	100	63	63	1.16	8.5427e-07	0.0016623
	Keywords	Immunity	GOBP name	death	116	19	9	8	5.4269	9.6168e-07	0.0018304
	Keywords	Immunity	GOBP name	cell death	116	19	9	8	5.4269	9.6168e-07	0.0018438
	Keywords	Complementpathway	GOCC name	pore complex	116	14	6	6	8.2857	1.0121e-06	0.0010706
	Keywords	Complementpathway	GOCC name	membrane attack complex	116	14	6	6	8.2857	1.0121e-06	0.0011269
	Keywords	Complementpathway	GOBP name	cytolysis	116	14	6	6	8.2857	1.0121e-06	0.0019123
	Keywords	Immunity	GOBP name	complement activation, alternative pathway	116	19	7	7	6.1053	1.0806e-06	0.0020272
	Keywords	Transport	GOBP name	cellular metabolic process	116	21	30	15	2.7619	1.1344e-06	0.0021127
	Keywords	Immunoglobulindomain	GOBP name	protein activation cascade	116	10	33	10	3.5152	1.1347e-06	0.0020984
	Keywords	Directproteinsequencing	GOBP name	response to stimulus	116	83	72	63	1.2229	1.5134e-06	0.0027791
	Keywords	Immunoglobulindomain	GOBP name	immune response	116	10	34	10	3.4118	1.6075e-06	0.0029312
	Keywords	Transport	GOMF name	transporter activity	116	21	11	9	4.5195	1.6696e-06	0.0012205
	Keywords	Membraneattackcomplex	GOCC name	plasma membrane part	116	6	15	6	7.7333	1.6868e-06	0.0016221
	Keywords	Cytolysis	GOCC name	plasma membrane part	116	6	15	6	7.7333	1.6868e-06	0.0016993
	Keywords	Referenceproteome	GOCC name	extracellular region part	116	100	61	61	1.16	1.712e-06	0.0015091
	Keywords	Completeproteome	GOCC name	extracellular region part	116	100	61	61	1.16	1.712e-06	0.0015747
	Keywords	Directproteinsequencing	GOBP name	biological regulation	116	83	78	67	1.2005	1.7468e-06	0.003163
	Keywords	Lipidtransport	GOCC name	very-low-density lipoprotein particle	116	8	6	5	12.083	2.0383e-06	0.0016585
	Keywords	Lipidtransport	GOCC name	triglyceride-rich lipoprotein particle	116	8	6	5	12.083	2.0383e-06	0.0017249
	Keywords	Lipidtransport	GOBP name	sterol metabolic process	116	8	6	5	12.083	2.0383e-06	0.0035432
	Keywords	Lipidtransport	GOBP name	regulation of sterol transport	116	8	6	5	12.083	2.0383e-06	0.003567
	Keywords	Lipidtransport	GOBP name	regulation of lipid transport	116	8	6	5	12.083	2.0383e-06	0.0035911
	Keywords	Lipidtransport	GOBP name	regulation of cholesterol transport	116	8	6	5	12.083	2.0383e-06	0.0036156
	Keywords	Lipidtransport	GOBP name	lipoprotein metabolic process	116	8	6	5	12.083	2.0383e-06	0.0036403
	Keywords	Lipidtransport	GOBP name	cholesterol metabolic process	116	8	6	5	12.083	2.0383e-06	0.0036654
	Keywords	Disulfidebond	GOBP name	protein activation cascade	116	72	33	31	1.5135	2.1263e-06	0.0036718
	Keywords	Disulfidebond	GOBP name	regulation of response to stimulus	116	72	50	43	1.3856	2.1434e-06	0.0036769
	Keywords	Directproteinsequencing	GOCC name	extracellular region part	116	83	61	55	1.2601	2.1441e-06	0.00168
	Keywords	Immunoglobulindomain	GOBP name	positive regulation of response to stimulus	116	10	35	10	3.3143	2.2505e-06	0.0038355
	Keywords	Polymorphism	GOMF name	antigen binding	116	81	10	0	0	2.2505e-06	0.0016141
	Keywords	Complementpathway	GOBP name	regulation of response to stimulus	116	14	50	14	2.32	2.3167e-06	0.0039226
	Keywords	Complementpathway	GOBP name	death	116	14	9	7	6.4444	2.3189e-06	0.003876
	Keywords	Complementpathway	GOBP name	cell death	116	14	9	7	6.4444	2.3189e-06	0.003901
	Keywords	Membraneattackcomplex	GOCC name	protein complex	116	6	16	6	7.25	2.6988e-06	0.0019688
	Keywords	Cytolysis	GOCC name	protein complex	116	6	16	6	7.25	2.6988e-06	0.0020392
	Keywords	Secreted	GOBP name	cellular process	116	80	63	55	1.2659	2.7469e-06	0.0045621
	Keywords	Heparin-binding	GOMF name	polysaccharide binding	116	5	11	5	10.545	2.8805e-06	0.0019552
	Keywords	Heparin-binding	GOMF name	pattern binding	116	5	11	5	10.545	2.8805e-06	0.0019908
	Keywords	Heparin-binding	GOMF name	glycosaminoglycan binding	116	5	11	5	10.545	2.8805e-06	0.0020277
	Keywords	Polymorphism	GOCC name	extracellular region part	116	81	61	54	1.2678	2.9455e-06	0.0020772
	Keywords	Innateimmunity	GOBP name	regulation of protein activation cascade	116	17	8	7	5.9706	3.0306e-06	0.0049701
	Keywords	Innateimmunity	GOBP name	regulation of complement activation	116	17	8	7	5.9706	3.0306e-06	0.0050015
	Keywords	Immunity	GOBP name	macromolecule metabolic process	116	19	55	18	1.9981	3.0309e-06	0.0049395
	Keywords	Immunoglobulindomain	GOBP name	regulation of immune response	116	10	36	10	3.2222	3.1161e-06	0.0050467
	Keywords	Complementpathway	GOBP name	positive regulation of biological process	116	14	51	14	2.2745	3.1933e-06	0.0051398
	Keywords	Signal	GOCC name	extracellular space	116	90	47	46	1.2615	3.4444e-06	0.0023507
	Keywords	Iron	GOMF name	iron ion binding	116	5	5	4	18.56	3.4603e-06	0.0023076
	Keywords	Fibrinolysis	GOBP name	regulation of fibrinolysis	116	5	5	4	18.56	3.4603e-06	0.0055355
	Keywords	ImmunoglobulinVregion	GOCC name	plasma membrane	116	7	22	7	5.2727	3.6576e-06	0.0024181
	Keywords	Disulfidebond	GOBP name	macromolecule metabolic process	116	72	55	46	1.3475	3.7153e-06	0.0059072
	Keywords	VLDL	GOBP name	triglyceride-rich lipoprotein particle clearance	116	3	3	3	38.667	3.9454e-06	0.0057154
	Keywords	VLDL	GOBP name	regulation of very-low-density lipoprotein particle clearance	116	3	3	3	38.667	3.9454e-06	0.0057473
	Keywords	VLDL	GOBP name	negative regulation of very-low-density lipoprotein particle clearance	116	3	3	3	38.667	3.9454e-06	0.0057796
	Keywords	VLDL	GOBP name	negative regulation of sterol transport	116	3	3	3	38.667	3.9454e-06	0.0058123
	Keywords	VLDL	GOBP name	negative regulation of receptor-mediated endocytosis	116	3	3	3	38.667	3.9454e-06	0.0058453
	Keywords	VLDL	GOBP name	negative regulation of lipoprotein particle clearance	116	3	3	3	38.667	3.9454e-06	0.0058787
	Keywords	VLDL	GOBP name	negative regulation of lipid transport	116	3	3	3	38.667	3.9454e-06	0.0059125
	Keywords	VLDL	GOBP name	negative regulation of endocytosis	116	3	3	3	38.667	3.9454e-06	0.0059466
	Keywords	VLDL	GOBP name	negative regulation of cholesterol transport	116	3	3	3	38.667	3.9454e-06	0.0059812
	Keywords	VLDL	GOBP name	chylomicron remnant clearance	116	3	3	3	38.667	3.9454e-06	0.0060162
	Keywords	Vasoactive	GOBP name	vascular process in circulatory system	116	3	3	3	38.667	3.9454e-06	0.0060516
	Keywords	Vasoactive	GOBP name	renal system process	116	3	3	3	38.667	3.9454e-06	0.0060874
	Keywords	Vasoactive	GOBP name	regulation of tube size	116	3	3	3	38.667	3.9454e-06	0.0061236
	Keywords	Vasoactive	GOBP name	regulation of blood vessel size	116	3	3	3	38.667	3.9454e-06	0.0061603
	Keywords	Iontransport	GOBP name	cation transport	116	3	3	3	38.667	3.9454e-06	0.0061974
	Keywords	Chylomicron	GOBP name	lipid catabolic process	116	3	3	3	38.667	3.9454e-06	0.006235
	Keywords	Innateimmunity	GOCC name	pore complex	116	17	6	6	6.8235	4.1709e-06	0.0025953
	Keywords	Innateimmunity	GOCC name	membrane attack complex	116	17	6	6	6.8235	4.1709e-06	0.0026739
	Keywords	Innateimmunity	GOBP name	cytolysis	116	17	6	6	6.8235	4.1709e-06	0.0060087
	Keywords	Secreted	GOBP name	regulation of primary metabolic process	116	80	28	28	1.45	4.8505e-06	0.0069493
	Keywords	Lipidtransport	GOMF name	lipid binding	116	8	18	7	5.6389	4.9091e-06	0.0032173
	Keywords	Heparin-binding	GOMF name	carbohydrate binding	116	5	12	5	9.6667	4.938e-06	0.0031814
	Keywords	Hemostasis	GOBP name	fibrinolysis	116	12	5	5	9.6667	4.938e-06	0.0069978
	Keywords	Bloodcoagulation	GOBP name	fibrinolysis	116	12	5	5	9.6667	4.938e-06	0.007036
	Keywords	Calcium	GOMF name	metal ion binding	116	7	23	7	5.0435	5.2578e-06	0.003331
	Keywords	Complementpathway	GOBP name	response to stress	116	14	53	14	2.1887	5.9384e-06	0.0083699
	Keywords	Membraneattackcomplex	GOCC name	membrane part	116	6	18	6	6.4444	6.2564e-06	0.0036767
	Keywords	Cytolysis	GOCC name	membrane part	116	6	18	6	6.4444	6.2564e-06	0.0037817
	Keywords	Zymogen	GOMF name	hydrolase activity	116	6	18	6	6.4444	6.2564e-06	0.0038987
	Keywords	Complementpathway	GOBP name	complement activation, alternative pathway	116	14	7	6	7.102	6.5692e-06	0.0092093
	Keywords	Lipidtransport	GOBP name	steroid metabolic process	116	8	7	5	10.357	6.9394e-06	0.0093755
	Keywords	Lipidtransport	GOBP name	regulation of lipase activity	116	8	7	5	10.357	6.9394e-06	0.0094243
	Keywords	Lipidtransport	GOBP name	protein-lipid complex subunit organization	116	8	7	5	10.357	6.9394e-06	0.0094737
	Keywords	Lipidtransport	GOBP name	protein-lipid complex remodeling	116	8	7	5	10.357	6.9394e-06	0.0095235
	Keywords	Lipidtransport	GOBP name	plasma lipoprotein particle remodeling	116	8	7	5	10.357	6.9394e-06	0.0095739
	Keywords	Lipidtransport	GOBP name	plasma lipoprotein particle organization	116	8	7	5	10.357	6.9394e-06	0.0096248
	Keywords	Lipidtransport	GOBP name	macromolecular complex remodeling	116	8	7	5	10.357	6.9394e-06	0.0096763
	Keywords	Protease	GOBP name	protein metabolic process	116	11	43	11	2.6977	7.3175e-06	0.0098353
	Keywords	Calcium	GOMF name	ion binding	116	7	24	7	4.8333	7.4227e-06	0.0044786
	Keywords	Calcium	GOMF name	cation binding	116	7	24	7	4.8333	7.4227e-06	0.0045509
	Keywords	Lipidtransport	GOBP name	lipid metabolic process	116	8	19	7	5.3421	7.6934e-06	0.010183
	Keywords	Immunity	GOBP name	regulation of protein activation cascade	116	19	8	7	5.3421	7.6934e-06	0.010235
	Keywords	Immunity	GOBP name	regulation of complement activation	116	19	8	7	5.3421	7.6934e-06	0.010288
	Keywords	Hemostasis	GOBP name	regulation of body fluid levels	116	12	8	6	7.25	7.7899e-06	0.010207
	Keywords	Bloodcoagulation	GOBP name	regulation of body fluid levels	116	12	8	6	7.25	7.7899e-06	0.010259
	Keywords	Immunoglobulindomain	GOBP name	regulation of immune system process	116	10	39	10	2.9744	7.7936e-06	0.01011
	Keywords	Immunoglobulindomain	GOBP name	immune system process	116	10	39	10	2.9744	7.7936e-06	0.010161
	Keywords	Referenceproteome	GOCC name	extracellular region	116	100	56	56	1.16	8.6096e-06	0.0047933
	Keywords	Completeproteome	GOCC name	extracellular region	116	100	56	56	1.16	8.6096e-06	0.0049228
	Keywords	Zymogen	GOMF name	serine-type peptidase activity	116	6	10	5	9.6667	9.0024e-06	0.0051075
	Keywords	Zymogen	GOMF name	serine-type endopeptidase activity	116	6	10	5	9.6667	9.0024e-06	0.0051848
	Keywords	Zymogen	GOMF name	serine hydrolase activity	116	6	10	5	9.6667	9.0024e-06	0.0052646
	Keywords	Zymogen	GOMF name	endopeptidase activity	116	6	10	5	9.6667	9.0024e-06	0.0053469
	Keywords	Immunity	GOCC name	pore complex	116	19	6	6	6.1053	9.144e-06	0.0048362
	Keywords	Immunity	GOCC name	membrane attack complex	116	19	6	6	6.1053	9.144e-06	0.0049602
	Keywords	Immunity	GOBP name	cytolysis	116	19	6	6	6.1053	9.144e-06	0.011803
	Keywords	Lipidmetabolism	GOBP name	cellular metabolic process	116	8	30	8	3.8667	9.2129e-06	0.011834
	Keywords	Directproteinsequencing	GOBP name	metabolic process	116	83	69	60	1.2153	9.2263e-06	0.011793
	Keywords	Lipidtransport	GOMF name	lipase inhibitor activity	116	8	4	4	14.5	9.7762e-06	0.0054649
	Keywords	Thioesterbond	GOBP name	regulation of protein activation cascade	116	4	8	4	14.5	9.7762e-06	0.012139
	Keywords	Thioesterbond	GOBP name	regulation of complement activation	116	4	8	4	14.5	9.7762e-06	0.012197
	Keywords	Lipidtransport	GOBP name	protein-lipid complex assembly	116	8	4	4	14.5	9.7762e-06	0.012256
	Keywords	Lipidtransport	GOBP name	plasma lipoprotein particle clearance	116	8	4	4	14.5	9.7762e-06	0.012315
	Keywords	Lipidtransport	GOBP name	plasma lipoprotein particle assembly	116	8	4	4	14.5	9.7762e-06	0.012375
	Keywords	Lipidtransport	GOBP name	negative regulation of transport	116	8	4	4	14.5	9.7762e-06	0.012435
	Keywords	ImmunoglobulinVregion	GOBP name	complement activation, classical pathway	116	7	25	7	4.64	1.0309e-05	0.01274
	Keywords	Repeat	GOMF name	serine-type peptidase activity	116	40	10	10	2.9	1.0391e-05	0.0054861
	Keywords	Repeat	GOMF name	serine-type endopeptidase activity	116	40	10	10	2.9	1.0391e-05	0.0055634
	Keywords	Repeat	GOMF name	serine hydrolase activity	116	40	10	10	2.9	1.0391e-05	0.0056429
	Keywords	Repeat	GOMF name	endopeptidase activity	116	40	10	10	2.9	1.0391e-05	0.0057247
	Keywords	Complementpathway	GOBP name	macromolecule metabolic process	116	14	55	14	2.1091	1.0754e-05	0.013227
	Keywords	Referenceproteome	GOBP name	macromolecule metabolic process	116	100	55	55	1.16	1.1671e-05	0.01422
	Keywords	Completeproteome	GOBP name	macromolecule metabolic process	116	100	55	55	1.16	1.1671e-05	0.014287
	Keywords	Lipidtransport	GOBP name	small molecule metabolic process	116	8	20	7	5.075	1.1714e-05	0.014141
	Keywords	Lipidmetabolism	GOBP name	small molecule metabolic process	116	8	20	7	5.075	1.1714e-05	0.014207
	Keywords	Innateimmunity	GOBP name	regulation of humoral immune response	116	17	9	7	5.3072	1.2375e-05	0.014802
	Keywords	Innateimmunity	GOBP name	regulation of acute inflammatory response	116	17	9	7	5.3072	1.2375e-05	0.01487
	Keywords	Secreted	GOBP name	regulation of metabolic process	116	80	32	31	1.4047	1.3239e-05	0.015763
	Keywords	Secreted	GOBP name	regulation of macromolecule metabolic process	116	80	26	26	1.45	1.3575e-05	0.01609
	Keywords	Signal	GOBP name	biological regulation	116	90	78	70	1.1567	1.3903e-05	0.016403
	Keywords	Lipidtransport	GOCC name	protein-lipid complex	116	8	13	6	6.6923	1.4189e-05	0.0069809
	Keywords	Lipidtransport	GOCC name	plasma lipoprotein particle	116	8	13	6	6.6923	1.4189e-05	0.0071471
	Keywords	Lipidtransport	GOCC name	high-density lipoprotein particle	116	8	13	6	6.6923	1.4189e-05	0.0073214
	Keywords	Signal	GOBP name	regulation of biological process	116	90	74	67	1.167	1.4198e-05	0.016676
	Keywords	Transport	GOBP name	lipid metabolic process	116	21	19	11	3.198	1.4785e-05	0.017288
	Keywords	Complementalternatepathway	GOBP name	death	116	7	9	5	9.2063	1.5325e-05	0.01776
	Keywords	Complementalternatepathway	GOBP name	cell death	116	7	9	5	9.2063	1.5325e-05	0.017839
	Keywords	VLDL	GOMF name	lipase inhibitor activity	116	3	4	3	29	1.5782e-05	0.0082177
	Keywords	VLDL	GOBP name	regulation of receptor-mediated endocytosis	116	3	4	3	29	1.5782e-05	0.017586
	Keywords	VLDL	GOBP name	regulation of lipoprotein particle clearance	116	3	4	3	29	1.5782e-05	0.017661
	Keywords	VLDL	GOBP name	plasma lipoprotein particle clearance	116	3	4	3	29	1.5782e-05	0.017737
	Keywords	VLDL	GOBP name	negative regulation of transport	116	3	4	3	29	1.5782e-05	0.017814
	Keywords	VLDL	GOBP name	negative regulation of lipid metabolic process	116	3	4	3	29	1.5782e-05	0.017892
	Keywords	Vasoactive	GOBP name	regulation of anatomical structure size	116	3	4	3	29	1.5782e-05	0.01797
	Keywords	Vasoactive	GOBP name	circulatory system process	116	3	4	3	29	1.5782e-05	0.018049
	Keywords	Iontransport	GOBP name	transmembrane transport	116	3	4	3	29	1.5782e-05	0.018128
	Keywords	Chylomicron	GOBP name	regulation of triglyceride catabolic process	116	3	4	3	29	1.5782e-05	0.018208
	Keywords	Transport	GOBP name	detection of stimulus	116	21	8	7	4.8333	1.7388e-05	0.019293
	Keywords	Thioesterbond	GOBP name	regulation of humoral immune response	116	4	9	4	12.889	1.7597e-05	0.019361
	Keywords	Thioesterbond	GOBP name	regulation of acute inflammatory response	116	4	9	4	12.889	1.7597e-05	0.019443
	Keywords	Innateimmunity	GOBP name	macromolecule metabolic process	116	17	55	16	1.985	1.7753e-05	0.019451
	Keywords	Lipidtransport	GOBP name	detection of stimulus	116	8	8	5	9.0625	1.7996e-05	0.019471
	Keywords	Lipidmetabolism	GOBP name	sterol transport	116	8	8	5	9.0625	1.7996e-05	0.019552
	Keywords	Lipidmetabolism	GOBP name	cholesterol transport	116	8	8	5	9.0625	1.7996e-05	0.019634
	Keywords	Transport	GOBP name	terpenoid metabolic process	116	21	6	6	5.5238	1.8288e-05	0.018848
	Keywords	Transport	GOBP name	retinoid metabolic process	116	21	6	6	5.5238	1.8288e-05	0.018923
	Keywords	Transport	GOBP name	response to radiation	116	21	6	6	5.5238	1.8288e-05	0.018998
	Keywords	Transport	GOBP name	response to light stimulus	116	21	6	6	5.5238	1.8288e-05	0.019074
	Keywords	Transport	GOBP name	phototransduction, visible light	116	21	6	6	5.5238	1.8288e-05	0.019151
	Keywords	Transport	GOBP name	phototransduction	116	21	6	6	5.5238	1.8288e-05	0.019228
	Keywords	Transport	GOBP name	isoprenoid metabolic process	116	21	6	6	5.5238	1.8288e-05	0.019306
	Keywords	Transport	GOBP name	diterpenoid metabolic process	116	21	6	6	5.5238	1.8288e-05	0.019385
	Keywords	Transport	GOBP name	detection of visible light	116	21	6	6	5.5238	1.8288e-05	0.019464
	Keywords	Transport	GOBP name	detection of light stimulus	116	21	6	6	5.5238	1.8288e-05	0.019543
	Keywords	Transport	GOBP name	detection of abiotic stimulus	116	21	6	6	5.5238	1.8288e-05	0.019624
	Keywords	Transport	GOBP name	cholesterol efflux	116	21	6	6	5.5238	1.8288e-05	0.019705
	Keywords	Metal-binding	GOMF name	iron ion binding	116	15	5	5	7.7333	1.8723e-05	0.0096176
	Keywords	Metal-binding	GOBP name	ion transport	116	15	5	5	7.7333	1.8723e-05	0.019221
	Keywords	Diseasemutation	GOBP name	regulation of biological quality	116	33	30	18	2.1091	1.9024e-05	0.019454
	Keywords	ImmunoglobulinVregion	GOBP name	humoral immune response	116	7	27	7	4.2963	1.9045e-05	0.019174
	Keywords	ImmunoglobulinVregion	GOBP name	complement activation	116	7	27	7	4.2963	1.9045e-05	0.019248
	Keywords	Complementalternatepathway	GOBP name	humoral immune response	116	7	27	7	4.2963	1.9045e-05	0.019323
	Keywords	Complementalternatepathway	GOBP name	complement activation	116	7	27	7	4.2963	1.9045e-05	0.019399
	Keywords	Membrane	GOCC name	membrane part	116	9	18	7	5.0123	1.9841e-05	0.0095399
	Keywords	Polymorphism	GOCC name	intracellular part	116	81	37	35	1.3547	2.2014e-05	0.01035
	Keywords	Hemostasis	GOCC name	platelet alpha granule lumen	116	12	9	6	6.4444	2.2071e-05	0.009935
	Keywords	Bloodcoagulation	GOCC name	platelet alpha granule lumen	116	12	9	6	6.4444	2.2071e-05	0.010151
	Keywords	Celladhesion	GOCC name	proteinaceous extracellular matrix	116	5	7	4	13.257	2.3786e-05	0.01027
	Keywords	Celladhesion	GOCC name	extracellular matrix	116	5	7	4	13.257	2.3786e-05	0.010484
	Keywords	Inflammatoryresponse	GOCC name	plasma membrane	116	6	22	6	5.2727	2.5146e-05	0.01064
	Keywords	3D-structure	GOCC name	cell part	116	58	68	45	1.3235	2.5194e-05	0.010451
	Keywords	Glycoprotein	GOCC name	extracellular space	116	76	47	41	1.3315	2.7308e-05	0.01111
	Keywords	EGF-likedomain	GOCC name	pore complex	116	12	6	5	8.0556	2.7759e-05	0.010876
	Keywords	EGF-likedomain	GOCC name	membrane attack complex	116	12	6	5	8.0556	2.7759e-05	0.011081
	Keywords	Diseasemutation	GOCC name	cytoplasmic part	116	33	28	17	2.1342	3.139e-05	0.012074
	Keywords	Zymogen	GOMF name	catalytic activity	116	6	23	6	5.0435	3.4021e-05	0.017243
	Keywords	Secreted	GOMF name	enzyme regulator activity	116	80	30	29	1.4017	3.558e-05	0.017796
	Keywords	Hemostasis	GOCC name	organelle lumen	116	12	19	8	4.0702	3.8075e-05	0.013653
	Keywords	Hemostasis	GOCC name	membrane-enclosed lumen	116	12	19	8	4.0702	3.8075e-05	0.013888
	Keywords	Bloodcoagulation	GOCC name	organelle lumen	116	12	19	8	4.0702	3.8075e-05	0.014132
	Keywords	Bloodcoagulation	GOCC name	membrane-enclosed lumen	116	12	19	8	4.0702	3.8075e-05	0.014384
	Keywords	Disulfidebond	GOCC name	membrane	116	72	32	29	1.4601	3.902e-05	0.013758
	Keywords	Transmembrane	GOCC name	integral to membrane	116	5	3	3	23.2	3.9454e-05	0.013042
	Keywords	VLDL	GOCC name	chylomicron	116	3	5	3	23.2	3.9454e-05	0.012841
	Keywords	Chylomicron	GOCC name	endosome	116	3	5	3	23.2	3.9454e-05	0.013249
	Keywords	Chylomicron	GOCC name	early endosome	116	3	5	3	23.2	3.9454e-05	0.013463
	Keywords	Chylomicron	GOCC name	chylomicron	116	3	5	3	23.2	3.9454e-05	0.013683
	Keywords	Diseasemutation	GOCC name	intracellular part	116	33	37	20	1.9001	4.2386e-05	0.013587
	Keywords	Directproteinsequencing	GOCC name	extracellular space	116	83	47	43	1.2786	4.2719e-05	0.013489
	Keywords	Lipidtransport	GOCC name	endosome	116	8	5	4	11.6	4.7135e-05	0.014246
	Keywords	Lipidtransport	GOCC name	early endosome	116	8	5	4	11.6	4.7135e-05	0.014452
	Keywords	Lipidtransport	GOCC name	chylomicron	116	8	5	4	11.6	4.7135e-05	0.014665
	Keywords	Transmembrane	GOCC name	membrane part	116	5	18	5	6.4444	5.342e-05	0.015918
	Keywords	Heme	GOCC name	endocytic vesicle lumen	116	4	4	3	21.75	6.2568e-05	0.018133
	Keywords	Cytoplasm	GOCC name	perinuclear region of cytoplasm	116	4	4	3	21.75	6.2568e-05	0.018384
	Keywords	3D-structure	GOCC name	cytoplasmic part	116	58	28	23	1.6429	6.7198e-05	0.019211

## Sheet: Legend
	Datasets EV 8: The table reports on combinations of Keyword and Gene Ontology Molecular Function terms that were significantly enriched in the group of 116 proteins used for the hierarchical clustering in Fig. 4.
