# Supplementary material for: High‐resolution serum proteome trajectories in COVID‐19 reveal patient‐specific seroconversion
Source: EMBO Mol Med. 2021 Jul 7;13(8):e14167. doi: 10.15252/emmm.202114167 (PMC8687121; doi:10.15252/emmm.202114167)
Supplement: Supplementary file 12 — Dataset EV9 [file EMMM-13-e14167-s008.xlsx]

## Sheet: Datasets EV 9
	0	1	2	3	4	5	6	7	8	9	10	11	12	13	14	15	16	17	18	19	20	21	22	23	24	25	26	27	28	29	30	31	32	33	34	35	37	Cluster	Gene names	Majority protein IDs	Protein IDs	Protein names
	0.761206	1.23908	0.45921	-0.117471	-0.373614	-0.276392	-0.411004	-0.611023	-0.45298	0.124913	-0.0402252	-0.13643	0.177043	-0.133199	-0.480824	-0.72356	0.0600084	-0.524265	0.0489821	-0.142364	0.280462	-0.215654	0.376507	0.259036	-0.315367	-0.906151	-0.419519	-0.670335	-0.0536581	0.334918	-0.246017	-0.133935	-0.400909	-0.327725	-0.376651	0.118128	0.0667589	Cluster 1	CLEC3B	E9PHK0;P05452	E9PHK0;P05452;CON__Q2KIS7	Tetranectin
	0.827567	0.634484	0.915618	0.533947	0.467937	0.402236	-0.479994	-0.438801	0.0345449	-0.556562	0.100426	-0.398817	-0.130195	-0.441622	-0.421331	0.0146237	-0.487526	-0.0695907	-0.292645	0.21258	0.537102	-0.310317	0.117816	-0.00988447	0.050418	-0.478996	-0.353963	-0.401653	-0.35986	-0.195535	-0.728967	-0.388027	-0.0646074	NaN	0.695527	-0.243093	NaN	Cluster 1		Q7Z736-3	Q7Z736-3
	0.83124	0.830959	0.801931	0.579085	0.318735	0.504764	0.266833	-0.268863	0.207359	-0.00652091	-0.203403	-0.368282	-0.453292	-0.540413	-0.620244	-0.046593	0.0555962	-0.344728	-1.87452e-05	0.0385606	-0.478171	0.212728	0.781884	0.395228	0.0174448	-0.208707	-0.19725	-0.403006	-0.392422	-0.0916413	-0.430492	-0.327386	-0.202084	-0.431624	0.198759	0.0511057	-0.647299	Cluster 1	HPX	P02790;Q9BS19	P02790;Q9BS19	Hemopexin
	0.672337	0.725481	0.00650772	-0.123268	0.358318	0.0836199	-0.396694	-0.531021	-0.144977	-0.298981	-0.229985	-0.533903	-0.43404	-0.457078	-0.425229	-0.144779	0.13082	-0.303149	0.0553901	0.799222	0.287553	-0.551124	0.537351	-0.017663	0.353596	0.271299	-0.304272	-0.136832	-0.42264	-0.391403	-0.469337	-0.0842742	-0.533511	-0.886223	-0.709297	-0.575825	0.1302	Cluster 1	IGHG2	P01859;A0A0G2JN06	P01859;A0A0G2JN06	Ig gamma-2 chain C region
	0.154675	-0.0269747	0.706128	-0.189566	0.596945	-0.0759963	-0.15196	0.0425538	0.14632	-0.462839	0.000828294	-0.230921	-0.175856	-0.157194	-0.485665	-0.140953	0.223276	0.0144875	-0.258949	-0.109091	0.983544	-0.0625523	1.49167	0.0427213	-0.0121897	0.188075	-0.0312351	-0.276666	-0.575201	0.0185231	-0.0643547	-0.330123	-0.86274	-0.984554	-0.343746	-0.832914	-0.863969	Cluster 1	ATP1A4	Q13733	Q13733;P20648;M0QXF2;E9PRA5;Q13733-2	Sodium/potassium-transporting ATPase subunit alpha-4
	-0.185179	0.211168	0.483406	0.498391	-0.192944	0.320319	0.215684	0.0556233	-0.0092868	-0.240601	-0.584971	-0.058197	0.098063	0.020015	-0.149396	-0.00670742	0.0676965	-0.503318	-0.0672444	-0.0555133	0.648904	0.072879	1.00734	0.715178	0.286267	0.622271	-0.0743195	-0.579806	-0.493854	-0.280143	-0.479016	-0.284516	0.135937	-0.738624	-0.603535	-0.497902	-0.193583	Cluster 1	IGHV3-49	A0A087WU91;A0A0A0MS15	A0A087WU91;A0A0A0MS15
	0.50967	0.768971	0.938984	1.20458	-0.0704199	-0.0452426	-0.138021	-0.148332	0.0922301	0.611898	-0.108675	0.265159	0.558674	-0.452244	-0.319746	0.205823	0.261258	-0.739744	-0.563026	0.105136	-0.330982	0.0549776	0.171005	-0.0781437	-0.66207	-0.984411	-0.864611	-0.938796	-0.661067	-0.551493	-1.0726	-0.922109	NaN	-0.865899	-0.394187	-0.895935	NaN	Cluster 1	SELL	P14151;P14151-2	P14151;P14151-2	L-selectin
	0.887839	0.461271	1.32032	0.38386	0.0763617	0.74375	-0.111547	-0.03345	-0.000747897	0.546484	-0.416691	-0.394774	0.0865097	-0.260766	-0.35994	-0.0739556	-0.375613	-0.842973	-0.876343	-0.315138	0.135466	-0.0146287	-0.00522385	-0.577709	-0.797065	-0.197496	-0.22354	-0.315808	-1.06636	-0.987938	-0.279518	-0.334358	-0.926999	-0.513202	0.263327	-0.578747	-0.228828	Cluster 1	C2	P06681;A0A0G2JL69;P06681-3;B4DQI1;P06681-2;A0A0G2JIE7;H0Y3H6;E9PDZ0;A0A0G2JK28	P06681;A0A0G2JL69;P06681-3;B4DQI1;P06681-2;A0A0G2JIE7;H0Y3H6;E9PDZ0;A0A0G2JK28;H0Y868;Q8N6L6	Complement C2;Complement C2b fragment;Complement C2a fragment
	0.278284	0.266846	-0.121512	-0.204632	0.340485	-0.199988	0.0236984	0.125617	-0.269316	0.339023	0.212874	0.431052	0.193811	0.229595	-0.10452	-0.207036	-0.115245	-0.13044	-0.28905	-0.505208	-0.871299	0.470713	0.169268	-0.271424	-0.24894	-0.589796	-0.319673	-0.498816	-0.618887	-0.611319	0.572453	0.100145	-0.576245	-0.274324	0.276943	-0.21432	-0.446783	Cluster 1	C7	P10643	P10643;CON__Q29RQ1	Complement component C7
	0.287516	0.353327	-0.320013	-0.14957	0.0112908	-0.0884694	0.647744	0.274489	0.0718815	0.0393382	-0.247078	-0.212731	0.362555	0.516182	0.188227	0.0221293	0.0929907	-0.332211	-0.904668	-0.0245718	-0.914997	-0.151067	-0.290297	-0.158414	0.22752	-0.500494	0.0418758	-0.280603	-0.355142	-0.78005	0.483644	-0.263739	0.398607	-0.418441	0.189546	0.330535	0.51933	Cluster 1	F10	P00742	P00742	Coagulation factor X;Factor X light chain;Factor X heavy chain;Activated factor Xa heavy chain
	0.569486	0.563776	-0.914523	0.476309	0.553274	0.522418	0.411539	0.123379	-0.241645	-0.321137	0.0379538	-0.467023	-0.434067	-0.0454694	0.117471	-0.178899	0.324858	-0.02029	-0.218284	-0.73801	-0.215814	0.400194	-0.0605019	-0.381129	-0.449144	-0.057548	-0.188325	-0.235776	0.13585	-0.483992	0.63254	0.270593	-0.286312	-0.272641	-0.426609	0.108939	0.119412	Cluster 1	UGT8	Q16880	Q16880	2-hydroxyacylsphingosine 1-beta-galactosyltransferase
	0.150307	-0.0191144	-0.431026	0.0982049	0.264996	0.547407	0.415162	-0.0518452	-0.182178	0.150542	-0.371962	-0.596379	-0.444324	-0.0499637	-0.0349769	0.198984	-0.586206	0.617756	-0.28831	-0.325218	-0.64606	0.382742	-0.635912	-0.880392	-0.497891	0.0652969	0.0241068	-0.322662	-0.277029	-0.716178	0.233492	-0.824063	-0.189485	-0.264039	-0.537205	-0.935233	-0.326863	Cluster 1	C1S	P09871;F8WCZ6	P09871;F8WCZ6;H0Y5D1;F5H7T4	Complement C1s subcomponent;Complement C1s subcomponent heavy chain;Complement C1s subcomponent light chain
	1.11471	0.463523	-0.478572	0.19628	0.266877	0.214799	-0.0275174	-0.200486	0.217192	0.158303	-0.434508	0.316471	-0.378039	-0.387802	0.0998791	-0.178625	-0.579223	-0.387023	0.335999	-0.1082	-0.967104	-0.00167475	-0.407112	-0.102979	-0.666028	-0.560023	-0.124645	-0.29387	-0.158923	-0.472052	-0.429322	-0.148203	0.38289	-0.565605	-0.671893	-0.475477	-1.03802	Cluster 1	HPR	P00739;P00739-2;A0A0A0MRD9	P00739;P00739-2;A0A0A0MRD9;J3KTC3	Haptoglobin-related protein
	0.889182	1.0894	-0.124665	1.32323	0.531687	-0.10284	-0.0530523	-0.18009	-0.39591	-0.338967	-0.612456	-0.337304	-0.393999	-0.314162	-0.0691157	0.273738	-0.379814	-0.472555	-0.171067	0.0530012	-0.627243	-0.280409	-0.19996	-0.0417594	-0.256891	-0.416151	-0.399639	-0.621597	-0.303389	-0.0980191	0.549891	0.367835	-0.215804	-0.0196867	-0.189453	-0.404342	-0.515434	Cluster 1	FCN3	O75636;O75636-2	O75636;O75636-2	Ficolin-3
	0.770258	0.0581464	0.215714	-0.276053	0.489514	-0.00440684	0.0522037	0.305997	0.158707	0.338227	-0.124978	-0.531851	-0.139175	-0.383652	-0.178945	-0.124578	-0.579566	0.308617	-0.178925	0.348301	-0.413001	-0.225945	-0.115706	-0.021589	-0.347016	-0.979603	-0.271657	-0.00727066	-0.0333007	-0.511783	-0.42933	-0.442511	-0.346408	-0.0276956	0.0679094	-0.465191	0.0408215	Cluster 1	CP	P00450	P00450;H7C5N5	Ceruloplasmin
	0.448913	-0.0872254	-0.360168	-0.14806	-0.0307404	-0.188313	-0.655669	-0.0972624	-0.418764	-0.209645	-0.284789	0.0144388	-0.353747	-0.17654	-0.186246	0.0120824	-0.15812	-0.0414389	0.0229745	-0.157127	-0.102668	-0.0533307	-0.124258	-0.287027	-0.220011	-0.353261	-0.493372	0.0180204	-0.368966	-0.119199	0.0246981	-0.831183	-0.306801	1.04805	-0.452854	-0.320263	-0.785866	Cluster 1	HBA1	P69905	P69905	Hemoglobin subunit alpha
	0.62223	-0.02219	-0.182055	-0.143736	0.111605	-0.167831	-0.556095	-0.13874	-0.371031	-0.293768	-0.35848	0.215258	-0.205922	-0.301284	-0.308964	-0.0430907	-0.285838	0.0676022	0.0973742	-0.0968497	-0.100481	-0.223187	-0.0410923	-0.327477	-0.337239	-0.407765	-0.500509	-0.0981613	-0.337189	-0.190527	-0.201981	-0.837887	-0.352311	0.791832	-0.569674	-0.364409	-0.719614	Cluster 1	HBB	P68871;F8W6P5	P68871;F8W6P5	Hemoglobin subunit beta;LVV-hemorphin-7;Spinorphin
	0.162746	0.475046	0.215668	0.282536	0.0629752	0.460095	0.457566	0.231782	-0.643529	0.343536	0.349151	-0.140823	0.118569	0.160482	0.335493	0.132812	-0.596566	-0.636291	-0.537941	-0.588478	-0.943709	-0.85319	-0.559123	-0.502674	-0.441676	0.265555	-0.494706	0.036352	-0.167441	-0.0854756	-0.315436	0.0817654	-0.247498	-0.146997	-0.373979	0.268054	-0.836895	Cluster 1	HABP2	Q14520;Q14520-2	Q14520;Q14520-2	Hyaluronan-binding protein 2;Hyaluronan-binding protein 2 50 kDa heavy chain;Hyaluronan-binding protein 2 50 kDa heavy chain alternate form;Hyaluronan-binding protein 2 27 kDa light chain;Hyaluronan-binding protein 2 27 kDa light chain alternate form
	0.269445	-0.511996	0.38748	0.97224	0.930881	1.16024	0.556607	0.04254	0.713745	0.611	0.0710253	-0.174832	0.1324	-0.0321006	-0.479584	-0.103682	-0.588828	0.286626	-0.67126	-0.422269	-0.652396	0.238142	-0.385081	-0.259624	-0.442833	-0.517694	-0.748132	-0.452345	-0.665007	-0.780186	-0.77333	-0.794311	-0.637053	-0.691185	-0.626704	-0.55435	0.111505	Cluster 1	AGT	P01019	P01019	Angiotensinogen;Angiotensin-1;Angiotensin-2;Angiotensin-3;Angiotensin-4;Angiotensin 1-9;Angiotensin 1-7;Angiotensin 1-5;Angiotensin 1-4
	0.509011	0.0877899	0.842022	0.979983	0.901895	0.484866	0.518208	0.0835979	0.471444	0.02434	-0.0959662	-0.389436	-0.145015	-0.259387	-0.281691	0.0210267	-0.432064	-0.307359	0.46718	-0.879515	-0.382686	-0.648272	-0.69101	-0.513806	-0.610404	-0.564896	-0.697847	-0.635192	-0.540754	-0.998654	-0.921784	-0.732852	-0.687502	-0.565396	-0.780225	-0.865074	0.727727	Cluster 1	CD14	P08571;D6RFL4	P08571;D6RFL4	Monocyte differentiation antigen CD14;Monocyte differentiation antigen CD14, urinary form;Monocyte differentiation antigen CD14, membrane-bound form
	0.493154	0.187418	0.472326	0.587261	0.693573	0.441058	0.162	0.220055	0.117496	-0.0134153	0.251859	0.169293	0.602346	-0.0979016	-0.150248	0.425095	-0.860052	0.0956646	-0.379149	-0.638156	-0.550166	-0.493607	-0.656368	-0.429564	-0.0945257	-0.720225	-0.367518	-0.0133341	-0.6769	-0.539052	-0.590988	-0.843777	-0.328774	-0.39207	-0.518437	-0.63034	1.3956	Cluster 1	SERPINA10	Q9UK55;G3V2W1	Q9UK55;G3V2W1	Protein Z-dependent protease inhibitor
	0.542153	0.787152	0.728684	0.23981	0.248652	0.378082	-0.150071	0.0352209	0.0294022	0.329579	-0.18637	-0.479826	-0.331297	-0.754371	-0.511131	-0.123127	-0.540976	-0.30542	-0.8142	-0.649879	-0.621468	-0.462667	-0.398139	-0.281684	-0.507431	-0.34206	0.59764	-0.507841	-0.425683	-0.186448	-0.539567	-0.3167	0.138917	0.0600093	0.795365	-0.0832845	-0.907563	Cluster 1	C8A	P07357	P07357	Complement component C8 alpha chain
	-0.00965153	0.642208	-0.0763591	0.641586	0.398297	0.48724	0.0191689	-0.0140663	0.393479	0.59719	-0.132154	-0.336412	-0.630329	-0.250899	-0.571408	-0.100154	-0.355411	-0.103099	-0.290588	-0.158019	-0.656256	-0.222883	-0.373511	-0.609125	-0.981751	-0.447262	0.108443	-0.165748	-0.390408	-0.183534	-0.271526	-0.133906	-0.052095	0.369586	0.21901	0.192972	-0.280939	Cluster 1	SERPINA7	P05543	P05543;CON__Q9TT36	Thyroxine-binding globulin
	0.0885603	0.0224095	-0.170205	0.625694	0.479973	0.233486	0.331006	0.358386	0.0680053	0.108043	-0.368235	-0.537368	-0.648263	-0.542611	-0.402845	-0.191994	-0.53944	-0.130824	-0.752656	-0.645189	-0.619227	-0.602691	-0.833219	-0.605871	-0.536507	-0.32751	-0.440198	-0.284374	-0.169507	-0.602125	-0.274147	-0.700076	-0.0873323	-0.174795	-0.720972	-0.389692	0.619347	Cluster 1	LRG1	P02750	P02750	Leucine-rich alpha-2-glycoprotein
	0.414746	0.208286	0.145652	0.0945092	0.288128	0.334051	0.71361	0.562486	0.429797	-0.0198197	-0.512673	-0.678413	-0.243813	-0.461637	-0.330707	-0.586037	-0.762873	-0.448802	-0.182462	-0.670576	-0.555904	-0.448083	-0.649132	-0.55828	-0.590501	-0.550828	-0.478587	-0.102601	-0.170101	-0.592801	0.350288	-0.531249	-0.057796	-0.298582	0.0383745	-0.390532	-0.14882	Cluster 1	SERPINA1	P01009;P01009-2;P01009-3	P01009;P01009-2;P01009-3	Alpha-1-antitrypsin;Short peptide from AAT
	0.258134	0.357704	-0.323954	0.261855	0.457903	0.188966	0.700278	0.833381	0.598626	0.0529686	0.0666057	-0.160011	0.0456998	-0.238397	-0.0950262	-0.198452	-0.551966	-0.45666	-0.546199	-0.266099	-0.119743	-0.176943	-0.47743	-0.651859	-0.152992	-0.628057	-0.161294	-0.845082	-0.63742	-0.478288	0.241756	-0.0152395	-0.105695	-0.398215	-0.748058	-0.0572062	0.257006	Cluster 1	GC	D6RF35;D6RBJ7	D6RF35;D6RBJ7;D6RF20;CON__Q3MHN5;CON__ENSEMBL:ENSBTAP00000018229
	0.767429	0.799716	-0.0362809	-0.072053	0.37921	0.661574	0.0198621	0.467505	-0.235714	-0.36638	-0.517769	-0.505898	-0.237306	-0.604402	-0.628143	-0.218303	-0.644882	0.577005	-0.737727	-0.825036	-0.830669	-0.538316	-0.673755	-0.737497	-0.623921	-0.0164624	-0.290159	-0.533441	-0.67294	-0.654063	-0.571778	-0.515503	-0.146801	0.0401458	-0.377312	-0.596816	NaN	Cluster 1	SAA2	P0DJI9	P0DJI9	Serum amyloid A-2 protein
	0.994111	-0.0157945	-0.215269	-0.247632	0.381188	-0.216392	0.820459	-0.229921	-0.435603	-0.23729	-0.492059	-0.400531	-0.334754	-0.528	-0.539288	-0.392875	-0.38292	0.338623	-0.750675	-0.704694	-0.548338	-0.455215	-0.628807	-0.549098	-0.4098	-0.227654	-0.308215	-0.566301	-0.439526	-0.542348	-0.459363	-0.560274	-0.135808	0.0597262	-0.36005	-0.512748	NaN	Cluster 1	SAA1	P0DJI8;E9PQD6	P0DJI8;E9PQD6	Serum amyloid A-1 protein;Amyloid protein A;Serum amyloid protein A(2-104);Serum amyloid protein A(3-104);Serum amyloid protein A(2-103);Serum amyloid protein A(2-102);Serum amyloid protein A(4-101);Serum amyloid A protein
	1.11823	1.0656	0.384179	0.513953	0.422708	0.755405	0.462864	0.640736	0.585835	0.321743	-0.0890998	-0.62097	-0.287582	-0.413512	-0.432782	-1.01753	-0.789596	-0.464814	-0.532488	-0.843793	-0.921627	-0.519735	-0.45211	-0.710451	-0.564442	-0.252699	-0.241226	-0.206216	-0.48101	-0.984855	-0.723712	-0.625086	0.204578	-0.159893	0.00509842	-0.32165	0.764802	Cluster 1	HP	P00738;A0A0C4DGL8;J3QR68;H0Y300;P00738-2;J3QLC9;A0A087WU08;H3BS21	P00738;A0A0C4DGL8;J3QR68;H0Y300;P00738-2;J3QLC9;A0A087WU08;H3BS21;J3KRH2;J3KSV1;J3QQI8;H3BMJ7	Haptoglobin;Haptoglobin alpha chain;Haptoglobin beta chain
	1.04652	0.998512	0.531801	0.814999	0.564486	0.561034	0.474766	-0.0715109	-0.0162594	0.185427	0.308314	-0.708123	-0.386382	-0.303675	-0.470386	-0.409144	-0.720339	-0.231742	-0.120843	-0.373651	-0.473406	-0.429936	-0.545776	-0.518399	-0.705915	-0.589945	-0.140181	-0.343409	-0.329001	-0.336199	-0.721579	-0.515912	-0.22753	-0.064527	-0.125746	-0.382704	-0.275068	Cluster 1	CPN1	P15169	P15169;B1AP58;CON__Q2KJ83	Carboxypeptidase N catalytic chain
	0.914892	0.434532	0.28145	0.999417	0.707462	0.159163	0.631749	0.30389	-0.0473369	0.0472525	-0.49809	-0.416621	-0.272264	-0.530638	-0.260178	-0.0278549	-0.395202	-0.125607	-0.790654	-0.738519	-0.114707	-0.518337	-0.553283	-0.620195	-0.528573	-0.634965	-0.637664	-0.661178	-0.673973	-0.585145	-0.542073	-0.59317	-0.423917	-0.490054	-0.478422	-0.483292	0.556326	Cluster 1	LBP	P18428	P18428	Lipopolysaccharide-binding protein
	0.980729	0.767443	0.584893	0.591737	0.920043	0.501392	0.209243	0.294867	0.0654476	0.129211	-0.217626	-0.390429	0.144442	-0.390325	-0.358204	-0.0399067	-0.398446	-0.144683	-0.767459	-0.567747	-0.124521	-0.197523	-0.351872	-0.261546	-0.788345	-0.736046	-0.6034	-0.742657	-0.563166	-0.617772	-0.457292	-0.767651	-0.388541	-0.529344	-0.324595	-0.545357	0.318184	Cluster 1	ORM1	P02763	P02763	Alpha-1-acid glycoprotein 1
	1.38713	0.788531	0.5064	0.830907	0.567092	0.708353	0.0709484	0.233119	-0.274671	-0.282171	-0.524642	-0.515017	-0.370581	-0.545525	-0.468565	-0.355282	-0.408146	-0.127877	-0.705475	-0.655661	-0.501183	-0.45992	-0.682567	-0.643835	-0.624592	-0.343065	-0.592803	-0.534021	-0.492147	-0.590261	-0.53913	-0.47339	-0.410445	-0.32732	-0.431914	-0.591434	0.232029	Cluster 1	CRP	P02741;Q5VVP7;P02741-2	P02741;Q5VVP7;P02741-2;C9JRE9	C-reactive protein;C-reactive protein(1-205)
	0.950489	1.5453	0.777717	0.313307	0.853676	0.285241	0.371766	0.172232	-0.0338811	0.102211	-0.311686	-0.521041	-0.124352	-0.42896	-0.207522	-0.558698	-0.635545	-0.233745	-0.70371	-0.747412	-0.55014	-0.313888	-0.57281	-0.459456	-0.702526	-0.621576	-0.803118	-0.636806	-0.386306	-0.612902	-0.489068	-0.597474	-0.312706	-0.511755	-0.449042	-0.498718	-0.452781	Cluster 1	SERPINA3	P01011;G3V595	P01011;G3V595;P01011-2;P01011-3	Alpha-1-antichymotrypsin;Alpha-1-antichymotrypsin His-Pro-less
	0.869879	0.700191	0.311138	0.482035	0.761367	0.579223	0.851348	0.41388	0.520166	0.254301	-0.515425	-0.635743	-0.369782	-0.290791	0.00654723	0.3862	-0.508395	-0.0649095	-0.477051	-0.685083	-0.434321	-0.632117	-0.476252	-0.764594	-1.01648	-0.141012	-0.489778	-0.870158	-0.773852	-0.706816	-0.361596	-0.478349	0.132555	-0.328353	0.48155	-0.156166	0.00521613	Cluster 1	C9	P02748	P02748	Complement component C9;Complement component C9a;Complement component C9b
	0.880387	0.895607	-0.280535	0.56266	0.532434	0.30521	0.589617	0.350989	0.020191	0.00824933	-0.552661	-0.564679	-0.558883	-0.419189	-0.592219	-0.564606	-0.958774	-0.0368508	-0.686323	-0.518032	-0.454922	-0.86098	-0.768548	-0.946718	-0.878484	-0.263682	-0.285254	-0.527712	-0.498026	-0.937732	-0.120347	-0.222501	0.2133	0.15922	0.163908	-0.289524	-0.0128412	Cluster 1	C8B	P07358;F5GY80;F5H7G1	P07358;F5GY80;F5H7G1	Complement component C8 beta chain
	0.612961	0.7186	0.287614	0.0231479	0.697008	0.528158	0.0590814	0.374108	0.277685	0.225056	-0.292129	-0.387104	-0.110511	-0.267809	-0.313247	0.00741138	-0.499708	-0.372472	-0.557425	-0.471047	-0.435127	-0.188432	-0.519487	-0.404234	-0.75335	-0.744672	-0.49457	-0.692808	-1.00684	-0.685625	-0.256209	-0.445453	-0.0443279	-0.547544	0.515989	-0.376437	0.288098	Cluster 1	ORM2	P19652	P19652	Alpha-1-acid glycoprotein 2
	0.948246	0.664873	0.0977791	0.266927	0.192092	0.471435	0.250492	0.220978	0.541744	0.0225284	-0.358766	-0.440059	-0.0226087	-0.0498146	-0.00212384	-0.0754143	-0.440642	0.0976036	-0.456458	-0.0606684	-0.36229	0.102718	-0.310017	-0.662314	-0.454524	-0.804096	-0.157859	-0.52089	-0.702498	-0.383223	-0.256575	-0.104467	-0.294868	-0.640725	0.259593	-0.277165	0.814878	Cluster 1	C6	P13671	P13671	Complement component C6
	0.930988	1.00088	0.309846	0.119893	0.206858	-0.00959857	-0.00903912	0.215464	-0.162985	0.000697053	-0.376512	-0.430806	-0.181055	-0.487462	-0.653681	-0.536442	-0.86503	-0.380293	-0.554064	-0.236655	-1.11833	-0.444052	-0.653973	-0.537648	-0.638948	-0.462646	-0.0100934	-0.355688	-0.200224	-0.534581	-0.0552085	0.307658	0.583862	-0.125615	-0.0201848	-0.365616	0.511532	Cluster 1	C8G	P07360;Q5SQ08	P07360;Q5SQ08	Complement component C8 gamma chain
	0.946868	0.844846	0.52665	0.148268	0.48842	0.407559	0.0152766	0.29624	0.0580343	0.0387728	-0.229009	-0.537549	-0.253704	-0.436679	-0.629412	-0.203921	-0.720879	-0.206614	-0.632297	-0.213068	-0.648284	-0.681716	-0.444848	-0.818493	-1.08129	-0.8351	-0.284802	-0.349804	-0.384981	-0.676572	-0.314113	0.180114	0.138172	0.0670645	0.395755	0.213311	0.321985	Cluster 1	CFB	B4E1Z4;E7ETN3;P00751;A0A0G2JH38	B4E1Z4;E7ETN3;P00751;A0A0G2JH38;H7C5H1;P00751-2;C9JRT3;A0A0G2JHM4;A0A0G2JJ82;H7C526;F8WCJ9;A0A0G2JJM0;Q5ST52;F2Z3N2	Complement factor B;Complement factor B Ba fragment;Complement factor B Bb fragment
	0.70797	0.57071	1.10215	0.267087	0.139494	-0.0408006	0.143	0.0170369	0.207633	0.0893427	0.140971	-0.312415	-0.347474	-0.118093	-0.47084	-0.333499	0.119141	0.133418	-0.540803	-0.309593	-0.399864	-0.0112054	-0.0948803	-0.25975	-0.0683989	-0.512868	-0.373723	-0.369704	-0.70312	-0.749295	-0.210314	-0.548288	-0.593381	-1.09882	-0.328341	-0.0982134	-0.473449	Cluster 1	SERPINA6	P08185	P08185;G3V4V7	Corticosteroid-binding globulin
	0.539501	0.737003	0.685492	0.635045	0.392679	0.181497	0.180084	-0.0881116	-0.155203	-0.265206	-0.386683	-0.457664	-0.140193	-0.352635	-0.612705	-0.3665	-0.395375	0.645739	-0.603722	-0.177431	-0.324224	-0.00815675	-0.446221	-0.549483	-0.501817	0.187096	-0.24924	-0.708483	-0.582769	-0.830041	0.0828153	-0.314595	-0.27181	-0.97428	-0.272245	-0.416916	-0.0374896	Cluster 1	C1R	F5H2D0;B4DPQ0;P00736	F5H2D0;B4DPQ0;P00736;F5H1V0;F5H6Y3;F5H3N3;F5H3A3	Complement C1r subcomponent;Complement C1r subcomponent heavy chain;Complement C1r subcomponent light chain
	0.362415	0.553391	0.0993449	0.470392	0.577815	0.387482	-0.0385032	0.156181	-0.211832	-0.206241	0.0727525	-0.217776	0.13083	-0.00948131	0.238621	-0.0137113	-0.0037227	0.0294455	-0.387365	-0.166647	0.0620386	-0.301614	-0.225797	-0.69488	-0.870147	-0.201322	-0.6374	-0.652016	-0.469582	-0.382054	-0.407543	-0.0784686	0.0748426	-0.836888	0.0424462	-0.599403	-0.331167	Cluster 1	ITIH4	B7ZKJ8;Q14624-2;Q14624-3;Q14624-4;H7C0L5	B7ZKJ8;Q14624-2;Q14624-3;Q14624-4;H7C0L5	Inter-alpha-trypsin inhibitor heavy chain H4;70 kDa inter-alpha-trypsin inhibitor heavy chain H4;35 kDa inter-alpha-trypsin inhibitor heavy chain H4
	0.376787	0.532402	-0.0396545	0.345045	0.761057	0.336749	0.436561	0.283641	0.528845	-0.174595	0.0299568	-0.438447	0.256644	-0.491994	-0.0872927	-0.298846	-0.467308	-0.31582	-0.558138	-0.5166	0.31119	-0.165384	-0.450844	-0.362408	-0.287339	-0.422416	-0.539456	0.0655577	-0.314011	-0.573489	-0.236641	-0.662979	-0.240907	-0.822918	-0.172726	-0.4881	-0.658995	Cluster 1	ITIH3	Q06033;Q06033-2;A0A087WW43;E7ET33	Q06033;Q06033-2;A0A087WW43;E7ET33	Inter-alpha-trypsin inhibitor heavy chain H3
	0.329025	0.304384	0.53181	0.823065	0.65507	0.900719	0.16506	0.20585	0.0953758	0.116984	0.342289	0.02318	0.427278	-0.424215	-0.355938	-0.238452	-0.214519	-0.486579	-0.501917	0.218344	-0.614245	-0.0272659	-0.262422	-0.547856	-0.15801	-0.0196573	-0.42816	-0.449356	-0.769768	-0.70523	-0.48751	-0.0866906	-0.244475	-0.835982	0.418429	-0.538045	-0.394397	Cluster 1	CPN2	P22792	P22792	Carboxypeptidase N subunit 2
	0.521131	0.373441	0.561819	0.390859	0.367802	1.03473	0.205733	0.49904	0.527914	0.064142	-0.0232213	0.0924019	0.05113	-0.367786	-0.378707	0.0762157	-0.734278	-0.245229	-0.717192	-0.041971	-0.819831	-0.713195	-0.196388	-0.752178	-0.16903	-0.534392	-0.236802	-0.641253	-0.16162	-0.440982	-0.787417	-0.497576	-0.526315	-1.06905	0.260576	-0.481622	-0.0857243	Cluster 1	VTN	P04004	P04004;CON__Q3ZBS7;F5GX75	Vitronectin;Vitronectin V65 subunit;Vitronectin V10 subunit;Somatomedin-B
	0.533063	0.600437	0.61143	0.541909	0.7351	0.144913	0.200636	-0.0544317	0.734674	0.00963952	0.209477	-0.0520902	0.106981	-0.303776	0.0509007	0.28772	-0.0355538	-0.491989	-0.267064	-0.378588	-0.882329	-0.097051	-0.123976	-0.125769	-0.379206	-0.67077	-0.451706	-0.215301	-0.604494	-0.336215	-0.603695	-0.987003	-0.486541	-0.977045	-0.387294	-0.583764	-0.647505	Cluster 1	SERPING1	P05155;P05155-2;P05155-3;E9PGN7;H9KV48	P05155;P05155-2;P05155-3;E9PGN7;H9KV48;H0YCA1;CON__P50448	Plasma protease C1 inhibitor
	1.14443	0.109072	0.39756	0.299513	0.811456	0.572391	0.311624	0.310618	0.546899	0.349001	0.129982	0.139802	-0.0683416	-0.046999	-0.272314	-0.245076	-0.331676	-0.497587	-0.552296	-0.319831	-0.762086	-0.369195	-0.905753	-0.425383	-0.318109	-0.673136	-0.721253	-0.183459	-0.552148	-0.0190337	-0.471354	-0.549862	-0.809857	-0.649208	-0.514357	-0.545301	-0.247116	Cluster 1	LGALS3BP	Q08380	Q08380;K7EP36;K7ESM3;K7EKQ5;K7ES75;K7EN99;K7ERZ6;K7EJY8;K7EJD3;K7EQT9	Galectin-3-binding protein
	0.384889	-0.0434684	0.193583	-0.526986	-0.672773	-0.186076	-0.226447	-0.103053	-0.0517322	-0.443096	-0.468857	-0.34402	0.132194	-0.0590734	-0.0923116	0.0143296	-0.0537578	0.483828	-0.514016	0.525984	0.0667197	0.221685	0.301257	-0.140757	-0.555607	-1.02237	-0.108851	0.425637	-0.125555	-0.146001	0.958942	0.246811	0.658758	0.08349	0.561386	1.09511	1.02849	Cluster 1	C3	P01024	P01024;M0QYC8;M0R0Q9;M0QXZ3;O95568	Complement C3;Complement C3 beta chain;C3-beta-c;Complement C3 alpha chain;C3a anaphylatoxin;Acylation stimulating protein;Complement C3b alpha chain;Complement C3c alpha chain fragment 1;Complement C3dg fragment;Complement C3g fragment;Complement C3d fragment;Complement C3f fragment;Complement C3c alpha chain fragment 2
	0.709918	1.18833	0.631614	-0.0733275	0.175544	0.0311828	-0.584939	-0.289379	-0.285311	-0.479661	-0.437114	-0.543352	-0.567835	-0.196978	-0.0899549	-0.198345	-0.372189	-0.300003	-0.0621585	0.256015	-0.127608	-0.0436015	0.300396	0.153894	-0.0806034	-0.772062	-0.21499	-0.350437	-0.495102	0.327969	0.151432	-0.23754	0.60801	-0.369961	0.758459	0.624959	0.893125	Cluster 1	C4A	P0C0L4;P0C0L4-2	P0C0L4;P0C0L4-2	Complement C4-A;Complement C4 beta chain;Complement C4-A alpha chain;C4a anaphylatoxin;C4b-A;C4d-A;Complement C4 gamma chain
	1.26148	0.797137	0.790865	0.339229	0.61512	0.32598	-0.301767	-0.482807	-0.302369	-0.497629	-0.599782	-0.639815	-0.733696	-0.54848	-0.500007	0.0180505	-0.467376	-0.154385	-0.807913	0.386144	-0.142563	-0.707562	-0.263002	-0.381824	-1.03321	-0.583314	-0.585622	0.213971	-0.106858	0.329944	0.533495	-0.142663	0.0596279	0.0170941	0.631686	0.32853	0.790163	Cluster 1	C4B	P0C0L5;F5GXS0	P0C0L5;F5GXS0	Complement C4-B;Complement C4 beta chain;Complement C4-B alpha chain;C4a anaphylatoxin;C4b-B;C4d-B;Complement C4 gamma chain
	-0.761304	-0.32366	-0.491631	-0.171435	-0.134715	-0.71949	-0.639032	-0.0276295	0.0826347	-0.236968	0.316383	-0.290685	0.270929	0.184425	0.770976	0.417321	0.587306	0.623874	0.493003	0.484801	0.0426955	-0.474647	-0.388941	-0.315684	-0.593752	0.998859	0.414634	0.130284	-0.113207	0.0468764	-0.414863	0.238524	0.93054	-0.896743	-0.0197646	0.555807	-0.891607	Cluster 2	ITIH4	Q14624	Q14624	Inter-alpha-trypsin inhibitor heavy chain H4;70 kDa inter-alpha-trypsin inhibitor heavy chain H4;35 kDa inter-alpha-trypsin inhibitor heavy chain H4
	-0.7291	0.290004	-0.695431	-0.333217	-0.60897	-0.454167	0.102714	-0.265883	0.153665	-0.174879	-0.0394746	-0.16928	-0.0558265	0.0513283	0.334886	-0.388597	-0.284458	0.40518	-0.310847	0.217324	-0.445564	0.206682	-0.0643233	0.489457	1.21677	0.570437	-0.140558	-0.0191663	-0.500552	-0.00123926	0.698215	-0.129736	-0.30792	-0.230163	-0.894719	0.269679	-0.468269	Cluster 2	F13B	P05160	P05160	Coagulation factor XIII B chain
	-0.45207	-0.282594	0.0637841	-0.370445	-0.831567	-0.238053	-0.217533	-0.452384	-0.534327	-0.197664	-0.0539206	-0.498263	0.27203	-0.227847	-0.1727	0.0389019	-0.00787726	1.07394	0.0655408	0.38634	-0.365543	0.230342	0.64424	0.273948	-0.011241	0.43377	0.112004	0.209515	0.154745	-0.377175	0.979147	0.157238	0.238948	-0.561985	0.0577535	0.474427	-0.238353	Cluster 2	SEPP1	P49908;D6REX5	P49908;D6REX5;D6RIS9	Selenoprotein P
	-0.623551	-0.496604	0.313486	-0.293283	-0.307369	-0.108828	-0.485963	0.26241	-0.267142	0.200168	-0.0797624	-0.00694579	-0.0301047	0.184214	0.0288598	0.364551	0.277216	0.503332	0.190873	-0.403424	0.105217	-0.0128563	0.237486	0.189478	0.303774	0.292353	0.463603	-0.230216	-0.635925	0.283056	0.119242	0.272727	-0.150265	-0.552984	0.363967	0.240882	-0.163923	Cluster 2	FETUB	Q9UGM5;Q9UGM5-2;E9PG08	Q9UGM5;Q9UGM5-2;E9PG08;F8WAW1;F8WEP7	Fetuin-B
	-0.203686	0.418329	0.119482	-0.159488	-0.460808	-0.50531	-0.278679	-0.566829	-0.656662	0.104943	-0.255813	0.070473	-0.174963	-0.14161	-0.380716	-0.362925	0.0213031	0.872451	-0.666167	0.477311	-0.0345537	0.481723	0.380758	0.790341	-0.114891	-0.0239851	0.0772231	0.10893	-0.174621	0.17026	-0.0575669	-0.0589161	-0.163054	0.0620522	-0.556592	0.20183	0.55719	Cluster 2	FBLN1	P23142;CON__ENSEMBL:ENSBTAP00000016046	P23142;CON__ENSEMBL:ENSBTAP00000016046;P23142-2;P23142-3;B1AHM7;H7C1M6;B1AHM9	Fibulin-1
	-0.296092	-0.224681	0.0137508	0.131168	-0.250909	-0.387623	-0.455065	-0.401932	-0.514306	-0.836398	0.0690075	-0.170667	-0.0433317	-0.497187	-0.713238	-0.583583	-0.298255	-0.357768	-0.5369	0.146589	0.0627592	-0.234308	-0.269722	0.825209	0.0449296	-0.159569	0.148963	0.264572	0.0691848	-0.244019	0.678876	0.736703	-0.15964	NaN	0.00570296	0.478316	0.0790431	Cluster 2		P06311	P06311	Ig kappa chain V-III region IARC/BL41
	0.22105	0.634474	0.200465	-0.539977	-0.347335	-0.0863693	-0.292722	-0.605381	-0.250204	-0.488296	-0.362307	-0.484378	-0.496365	-0.372514	-0.609206	-0.349361	0.149958	0.613811	-0.285446	0.0921829	-0.493638	0.285735	-0.141237	0.155543	0.417174	-0.251349	0.0850941	0.428842	0.272329	0.189742	-0.26506	0.566105	0.822356	-0.818299	-0.295118	-0.381283	-0.632548	Cluster 2	APOF	Q13790	Q13790	Apolipoprotein F
	-0.00916525	-0.145085	0.158118	-0.408479	-0.324368	-0.276697	-0.751874	-0.63174	-0.503327	-0.148273	-0.0896566	-0.439519	-0.581119	-0.293097	-0.514712	-0.0348007	-0.23928	0.471377	0.0489019	0.533079	0.793899	-0.239564	0.31223	-0.153634	0.530224	-0.0775074	-0.244239	-0.130617	0.0262647	-0.182223	-0.254286	-0.084121	0.334494	NaN	0.654932	NaN	NaN	Cluster 2		P01612	P01612	Ig kappa chain V-I region Mev
	-0.61008	-0.323513	-0.144514	-0.77593	-0.14284	-0.701099	-0.413779	-0.527317	-0.474264	-0.577272	-0.332734	0.201114	-0.333119	-0.780039	-0.47829	0.387094	-0.286383	-0.576411	-0.304976	0.709655	0.656688	-0.321843	0.417756	0.313228	1.07473	0.385908	-0.0374189	-0.0872892	0.090896	-0.372705	0.0363129	1.09576	0.776899	0.271854	0.574149	-0.421986	0.0912386	Cluster 2		P01601	P01601	Ig kappa chain V-I region HK101
	0.589558	0.474262	0.0711785	-0.527185	-0.340142	-0.26479	-0.63219	-0.830491	-0.373519	-0.254098	-0.35267	-0.453844	-0.253832	-0.794202	-0.664135	-0.316189	0.119853	-0.768002	0.357244	0.420284	-0.0782494	0.0881416	1.16733	0.31829	-0.132253	-0.410275	-0.0713435	-0.108617	0.0147379	-0.0785767	-0.184474	0.277932	-0.310143	-0.210672	0.0322189	-0.157693	0.0416889	Cluster 2	GSN	P06396;A0A0A0MS51;A0A0A0MT01;P06396-4;P06396-3;Q5T0H9;CON__Q3SX14	P06396;A0A0A0MS51;A0A0A0MT01;P06396-4;P06396-3;Q5T0H9;CON__Q3SX14;Q5T0H8;Q5T0I1	Gelsolin
	0.330579	0.372991	0.0836141	0.0595623	-0.0203469	-0.480924	-0.724221	-0.609251	-0.517406	-0.191166	-0.4594	-0.258232	-0.791346	-0.687508	-0.708322	-0.561313	-0.376466	-0.4483	0.801801	0.318551	-0.348273	0.024421	0.713218	0.621773	0.377371	0.166786	-0.0503312	0.0154906	0.293961	0.552549	-0.129466	0.305967	0.584245	0.0505074	-0.214313	-0.37543	-0.589017	Cluster 2	A2M	P01023	P01023;H0YFH1;F8W7L3;F5H1E8	Alpha-2-macroglobulin
	0.416322	0.458739	-0.321689	-0.467559	-0.557121	-0.378616	-0.852967	-0.571722	-0.606062	0.0405231	-0.497688	0.468114	-0.0488559	-0.223267	-0.447593	-0.0298373	-0.247095	-0.58669	0.906294	0.379562	-0.223126	0.57207	0.674388	0.592048	1.24549	0.263942	0.552396	-0.33101	0.26029	0.54185	-0.214008	-0.0558093	-0.472181	0.237944	0.208803	0.0598007	-0.164972	Cluster 2	BCHE	P06276;F8WF14;F8WEX7	P06276;F8WF14;F8WEX7;H0Y885;H7C4Y0	Cholinesterase;Carboxylic ester hydrolase
	-0.327024	-0.467585	-0.0527134	-0.0377129	-0.616596	-0.304285	0.03376	-0.533061	-0.425106	-0.318731	-0.749429	-0.3395	-0.285167	-0.652463	-0.58328	-0.537544	-0.500779	0.214272	0.370468	0.0699206	-0.346987	0.0977035	1.40379	0.388276	0.508991	0.940023	0.365992	0.328531	-0.161039	-0.388215	-0.234721	-0.00518904	0.211087	0.00311397	-0.275233	0.263278	-0.0479862	Cluster 2	IGHD	A0A087WUS7;A0A0A0MS09	A0A087WUS7;A0A0A0MS09
	-0.447591	-0.550209	-0.58708	-0.64792	-0.500622	-0.611937	-0.616731	-0.448586	-0.16036	-0.0264449	-0.38882	-0.0184611	-0.639914	-0.289961	-0.0700644	0.0481654	0.430854	0.4953	0.65901	0.854289	-0.660879	-0.20452	0.799099	0.972015	0.53121	-0.133079	0.577518	0.503017	-0.127031	0.782497	0.427759	0.373192	0.0807423	0.395233	0.0548347	0.347186	-0.0455668	Cluster 2	TF	P02787	P02787;C9JVG0;F8WCI6;C9JB55;H7C5E8;F8WEK9;F8WC57;CON__Q2HJF0	Serotransferrin
	-0.685613	-0.312596	-0.172641	-0.403053	0.0311344	-0.589829	-0.393486	-0.603196	-0.285943	-0.496142	-0.160721	-0.589666	-0.118087	-0.118981	-0.0277301	0.0524325	0.204952	-0.33634	0.42436	1.09818	-0.197472	-0.358699	1.35311	0.817334	0.541944	-0.348003	0.033912	-0.253812	-0.0341877	0.119937	0.504272	0.0749753	-0.0920211	0.298908	-0.352797	0.408233	0.479269	Cluster 2	PGLYRP2	Q96PD5;Q96PD5-2	Q96PD5;Q96PD5-2;M0QYW3;M0R2W8	N-acetylmuramoyl-L-alanine amidase
	-0.519481	-0.230939	-0.51928	-0.413704	-0.407677	-0.358853	-0.62181	-0.459579	-0.415655	-0.705561	-0.403949	-0.35921	-0.528829	-0.670082	-0.576902	0.0131237	0.0694582	-0.337546	0.219287	1.80991	-0.0257965	-0.265342	1.16642	0.298823	1.05591	0.50892	0.202184	0.394085	0.439509	0.490741	0.0557718	0.000576928	0.396143	0.495289	-0.131641	0.795191	-0.136608	Cluster 2	AHSG	P02765;C9JV77	P02765;C9JV77	Alpha-2-HS-glycoprotein;Alpha-2-HS-glycoprotein chain A;Alpha-2-HS-glycoprotein chain B
	-0.684022	0.174219	0.181808	0.0755575	-0.330061	-0.405633	-0.856888	-0.4519	-0.300911	-0.327854	-0.221711	-0.413977	-0.393339	-0.0655161	0.128407	0.0426841	0.375098	0.29235	0.601394	1.12863	-0.305191	0.595149	0.818301	0.320082	0.50642	0.157917	0.353187	-0.305465	0.297618	0.114758	0.651116	0.521173	0.423612	0.752573	0.997134	0.0772017	0.137154	Cluster 2	KLKB1	P03952;H0YAC1;E9PBC5	P03952;H0YAC1;E9PBC5;C9JCT1;C9J075	Plasma kallikrein;Plasma kallikrein heavy chain;Plasma kallikrein light chain
	0.174297	0.0297475	-0.521168	-0.265395	-0.476292	-0.651443	-0.59117	-0.765206	-0.552399	-0.464164	-0.290983	-0.114031	0.00174701	-0.371043	-0.445556	-0.0189707	0.634667	-0.0286735	1.15632	0.373261	-0.210806	0.27033	0.655906	0.141038	0.527823	0.390758	0.230188	-0.124295	0.338874	-0.292181	0.283502	0.393428	0.564074	-0.442966	0.614286	0.166798	0.259513	Cluster 2	PON1	P27169	P27169;F8WF42	Serum paraoxonase/arylesterase 1
	-1.01634	-0.75845	-0.219886	-0.540833	-0.302114	-0.324622	-0.214291	-0.214648	-0.350669	-0.0901256	-0.000490715	0.68859	0.0369	0.479189	0.528995	-0.3035	-0.252567	0.118745	0.209365	-0.0174573	0.0705073	-0.19431	-0.389688	0.264685	0.144142	0.241686	0.0866298	1.06578	0.720961	-0.0325044	1.1197	0.20596	0.236622	-0.0441017	-0.731853	-0.100535	0.393426	Cluster 2	APOC4-APOC2;APOC2	K7ER74;P02655;Q6P163	K7ER74;P02655;Q6P163;K7EMC3	Apolipoprotein C-II;Proapolipoprotein C-II
	-0.541768	-0.391013	-0.189557	-0.63856	-0.811236	-0.694119	-0.828857	-0.477622	-0.463463	-0.487238	-0.156076	-0.294166	-0.257468	-0.141218	0.462585	-0.173169	0.35372	0.301218	0.566485	0.22793	0.301731	0.175005	0.887113	0.496889	-0.154517	-0.40893	0.162897	0.17555	0.503739	0.0131452	1.09905	0.200897	-0.25515	0.670648	0.226451	0.188049	0.6265	Cluster 2	PLTP	P55058;P55058-3;P55058-2;P55058-4	P55058;P55058-3;P55058-2;P55058-4	Phospholipid transfer protein
	-0.926565	-0.780039	-0.644461	-0.579219	-0.716717	-0.588091	-0.0258658	-0.360021	-0.46703	-0.0728452	-0.625982	0.201459	-0.0577082	0.0841363	0.436322	0.434595	0.302222	0.391258	0.110181	0.256315	0.862938	-0.264982	0.919248	-0.172283	-0.172984	0.315688	0.615826	0.959047	0.270665	0.142791	1.3778	0.521678	-0.436566	0.462717	0.437058	0.562379	-0.0267266	Cluster 2	APOC1	K7ERI9;P02654	K7ERI9;P02654;K7EKP1;K7EJI9;K7ELM9;K7EPF9	Apolipoprotein C-I;Truncated apolipoprotein C-I
	-1.41234	-1.21873	-1.00457	-0.979127	-0.954004	-0.612111	-0.293031	-0.0479404	-0.0722861	0.0580846	-0.152773	0.324435	0.220251	0.0991469	0.220861	0.484323	0.190701	0.671334	0.580585	0.366758	0.671451	-0.232	0.257443	0.30003	0.939036	-0.0312351	0.772873	0.251259	1.10047	0.629453	0.571726	0.700001	0.454376	0.547823	-0.0834378	0.135841	0.29541	Cluster 2	FN1	P02751;P02751-8;P02751-3;P02751-15;P02751-7;P02751-14;P02751-17;P02751-5;P02751-9;P02751-10;P02751-6;P02751-11;P02751-13;P02751-4;P02751-12;H0Y7Z1	P02751;P02751-8;P02751-3;P02751-15;P02751-7;P02751-14;P02751-17;P02751-5;P02751-9;P02751-10;P02751-6;P02751-11;P02751-13;P02751-4;P02751-12;H0Y7Z1;H0Y4K8;P02751-16;P02751-2	Fibronectin;Anastellin;Ugl-Y1;Ugl-Y2;Ugl-Y3
	-0.834116	-0.676553	-0.975231	-0.970614	-0.951547	-0.675248	-0.671458	-0.359181	0.168665	-0.358207	-0.505341	0.377196	0.102449	-0.253817	0.0681689	0.120809	-0.0200402	0.382735	1.07478	0.645295	0.0451355	0.374829	0.805658	0.263079	0.379694	0.222735	0.691144	1.07247	0.750013	0.607257	0.397414	0.748565	0.664871	0.306334	0.500976	0.121574	0.970571	Cluster 2	ITIH1	P19827;P19827-2;P19827-3	P19827;P19827-2;P19827-3;H7C0N0;F8WAS2;H7C5I0;B5MCP1	Inter-alpha-trypsin inhibitor heavy chain H1
	-1.27942	-0.971311	-1.357	-0.642145	-0.775569	-0.575724	-0.639255	-0.3776	-0.202071	-0.205637	0.124251	0.353739	0.064285	0.176001	-0.0058525	0.204176	0.378794	0.194864	0.468045	0.453524	-0.0643988	0.0339426	1.04349	0.12118	0.474676	0.542962	0.611652	0.33957	0.566981	0.559563	0.292528	0.556313	0.978612	0.891743	0.90234	0.559254	0.731409	Cluster 2	ITIH2	Q5T985	Q5T985
	-0.876186	-0.826945	-0.274845	-0.875628	-0.549766	-0.266943	-0.0727993	-0.12359	0.42743	-0.402464	-0.0338987	-0.279827	0.362584	0.088825	-0.130741	0.195656	0.125809	0.380138	0.187892	0.690702	-0.238914	0.307114	0.530354	0.82783	0.400009	0.185762	0.55703	0.296219	-0.0692114	0.673854	0.249407	0.503496	0.52556	-0.792598	0.433159	-0.257692	0.781671	Cluster 2	PROC	P04070;E7END6;P04070-2;H7BYX9	P04070;E7END6;P04070-2;H7BYX9	Vitamin K-dependent protein C;Vitamin K-dependent protein C light chain;Vitamin K-dependent protein C heavy chain;Activation peptide
	-0.923304	-0.731856	-0.651569	-0.717255	-0.680699	-0.606226	-0.460943	-0.410896	-0.546859	-0.307439	-0.144322	0.627568	0.355696	0.446337	0.169045	0.192837	0.536132	0.55492	0.988506	0.741295	-0.0943893	0.747083	1.02503	0.987819	0.844568	0.279193	0.0702149	-0.148409	-0.16183	0.218356	0.687411	0.6248	0.422545	0.129904	-0.153066	0.159855	0.291912	Cluster 2	AFM	P43652	P43652;CON__REFSEQ:XP_585019	Afamin
	-1.29452	-1.01981	-0.590758	-0.804833	-1.06886	-0.828013	-0.264323	-0.665414	-0.0585435	-0.0488045	0.0780949	0.373568	0.553588	0.727567	0.0729732	0.388969	0.68532	-0.0916395	0.443742	0.64202	-0.17959	0.555977	0.99331	0.52422	0.7331	0.0659625	0.548941	0.216283	-0.216155	0.556332	0.0881182	0.274232	0.691261	0.146735	0.296141	0.240481	0.417491	Cluster 2	SERPINA4	P29622	P29622	Kallistatin
	-1.02413	-0.635175	-0.232969	-0.197439	-0.818205	-0.329521	-0.253156	-0.350755	-0.378443	-0.0278889	0.0691977	0.339456	0.0063399	0.227144	0.423765	-0.0837706	0.0661392	0.116013	0.333433	0.548916	-0.359131	0.310171	0.844345	0.696774	0.655233	0.829219	0.206666	0.424824	0.583015	0.266429	0.897936	-0.177338	0.643572	0.0657494	-0.0171839	0.102929	-0.184469	Cluster 2	APOC3	P02656;B0YIW2	P02656;B0YIW2	Apolipoprotein C-III
	-1.05069	-0.876748	-0.751397	-0.770471	-0.477524	-0.491606	-0.391676	-0.541005	-0.35714	0.255547	0.166223	-0.257859	0.283256	-0.226269	0.410245	0.615052	0.567615	0.269949	0.24211	1.22604	0.547655	0.818369	0.950549	0.271038	0.730294	0.668424	0.844581	0.231447	-0.441251	-0.148722	0.141561	0.0898771	-0.335442	-0.326737	0.211175	0.276893	-0.521393	Cluster 2	AZGP1	P25311;C9JEV0	P25311;C9JEV0;H7BZJ8	Zinc-alpha-2-glycoprotein
	-1.16202	-0.726234	-0.5763	-0.709513	-0.67849	-0.591337	-0.403612	-0.385925	-0.148618	0.0714996	0.0732075	-0.0588792	-0.170357	0.471067	0.31862	0.831125	0.585435	0.763475	0.561762	0.52461	0.0481335	0.326968	0.986429	0.672566	0.558936	0.698157	0.601977	0.558777	-0.473024	-0.0199406	0.135609	0.0127626	-0.245697	-0.567382	0.665554	0.139241	-0.272669	Cluster 2	RBP4	P02753;Q5VY30;A0A0C4DGV7	P02753;Q5VY30;A0A0C4DGV7	Retinol-binding protein 4;Plasma retinol-binding protein(1-182);Plasma retinol-binding protein(1-181);Plasma retinol-binding protein(1-179);Plasma retinol-binding protein(1-176)
	-0.921967	-0.527568	-0.186979	-0.694022	-1.01822	-0.324301	-0.587134	-0.680558	-0.22419	0.320983	-0.0161911	0.246813	0.313112	0.200659	0.363642	0.241711	0.556763	0.86232	0.388407	0.618414	0.363622	0.489594	0.19636	0.485035	0.865131	0.087954	0.699026	0.633306	-0.255284	-0.00121153	0.841908	0.657856	0.122022	0.0363223	0.782041	0.943318	0.205729	Cluster 2	CLU	P10909;P10909-4;P10909-5;P10909-2;P10909-3;H0YC35;H0YLK8	P10909;P10909-4;P10909-5;P10909-2;P10909-3;H0YC35;H0YLK8;H0YAS8;E7ERK6;E7ETB4;E5RG36;E5RGB0;E5RH61;E5RJZ5	Clusterin;Clusterin beta chain;Clusterin alpha chain;Clusterin
	-0.409696	-0.862639	-0.455714	-0.485202	-1.02021	-0.664924	-0.586377	-0.299023	-0.35649	-0.362191	-0.272504	-0.336905	-0.139093	-0.421613	-0.318553	0.0278507	-0.0489012	0.303551	0.946441	-0.0515289	0.0223432	0.860589	0.346152	0.818013	1.09448	1.27092	0.828922	0.119731	0.215452	0.333476	0.965306	0.502421	-0.124386	-0.219337	0.117774	0.689371	1.11293	Cluster 2	PTGDS	P41222;H0Y5A1;Q5SQ11	P41222;H0Y5A1;Q5SQ11	Prostaglandin-H2 D-isomerase
	-0.748034	-0.622425	-0.199567	-0.313039	-0.471491	-0.609654	-0.523797	-0.349467	-0.481764	-0.397	-0.238328	-0.101319	0.355972	-0.152551	-0.161043	-0.22066	-0.572704	-0.637128	0.308785	0.0225197	-0.237802	0.645948	1.17437	0.478921	1.49833	1.20567	0.674096	0.0184476	0.240459	0.715206	0.87173	0.938298	0.738322	0.938624	0.387308	0.6468	0.194641	Cluster 2	APOA4	P06727	P06727	Apolipoprotein A-IV
	-0.665413	-0.524099	-0.703937	-0.61828	-0.793549	-0.775369	-0.397905	-0.529594	-0.637292	-0.27775	-0.623488	-0.118298	0.0706913	-0.2331	0.214431	0.0271442	0.19899	-0.0257541	1.14178	0.170772	0.116163	0.668403	0.733337	0.216556	0.775931	1.1639	1.14852	0.468694	0.493951	0.793665	0.606301	0.524392	0.458715	0.259321	0.545491	0.448968	0.380743	Cluster 2	GPLD1	P80108	P80108;P80108-2	Phosphatidylinositol-glycan-specific phospholipase D
	-0.716781	0.0693604	-0.552546	-0.768598	-0.446913	-0.519038	-0.543469	-0.223769	-0.363901	0.134886	-0.332319	-0.302366	-0.180809	-0.487034	-0.174142	-0.317887	-0.209989	-0.216741	1.06667	0.470453	0.0270594	0.486093	0.945865	0.221068	0.714379	1.06838	0.570964	0.491915	0.20813	0.402313	0.562175	0.72023	0.487214	0.7025	0.466649	0.319531	-0.275817	Cluster 2	APOA1	P02647;F8W696	P02647;F8W696;CON__P15497	Apolipoprotein A-I;Proapolipoprotein A-I;Truncated apolipoprotein A-I
	-0.554678	-0.232571	0.169966	-0.820387	-0.259688	-0.314477	-0.145359	-0.317318	0.0409014	-0.0603911	-0.349229	-0.0857801	-0.00388663	-0.344731	0.065462	0.00591394	-0.269575	-0.505158	0.138982	0.349602	-0.138692	0.291158	0.459597	0.0658425	0.216573	-0.115753	0.644181	0.165191	0.386377	0.261374	-0.100124	0.4453	0.607248	0.750642	0.0951683	1.37242	-0.903629	Cluster 3	LCAT	P04180;J3QSE5;J3QKT0	P04180;J3QSE5;J3QKT0;I3L1Q6;I3L0J6	Phosphatidylcholine-sterol acyltransferase
	-0.929262	-0.178929	-0.0321733	-0.295916	-0.0680023	-0.757933	-0.268938	-0.282828	-0.0643113	-0.0293624	0.0328622	0.498489	0.121726	-0.0026089	-0.0568706	0.29212	-0.194325	0.125536	0.0682768	-0.448512	-0.703708	0.412416	-0.0713496	0.357329	0.302688	0.843124	0.63239	-0.0974183	0.299419	0.0125027	-0.0682476	0.397793	0.533538	0.258612	0.845408	1.12823	-0.284269	Cluster 3	KNG1	P01042	P01042;CON__P01045-1;CON__Q2KJ62;CON__P01044-1	Kininogen-1;Kininogen-1 heavy chain;T-kinin;Bradykinin;Lysyl-bradykinin;Kininogen-1 light chain;Low molecular weight growth-promoting factor
	-0.872257	-0.626459	-0.564412	-0.500529	0.419182	0.131554	0.466902	0.113354	0.0825495	0.283453	0.535324	0.483397	0.55398	0.471175	0.410978	-0.0894691	0.0934752	0.312183	-0.664513	-0.219691	-0.827731	-0.0853428	-0.257792	-0.208251	0.279113	0.215478	0.266355	-0.333869	-0.288934	-0.322006	-0.608045	0.0223527	0.231376	-0.464207	0.21652	0.0631142	-0.0349885	Cluster 3	CPB2	Q96IY4;A0A087WSY5;Q96IY4-2	Q96IY4;A0A087WSY5;Q96IY4-2;CON__Q2KIG3	Carboxypeptidase B2
	-1.37621	-1.02602	-0.593352	-0.849931	-0.964908	-0.308966	-0.481668	0.0210943	0.0263927	0.709638	0.0519768	-0.267076	0.20637	0.189063	0.0561667	0.27025	0.0445686	0.502863	-0.182497	0.221923	-0.618772	-0.0159076	0.39242	0.209665	-0.0507329	0.546425	0.726998	0.430942	0.454728	-0.157921	-0.203182	0.308724	0.403636	NaN	0.105531	-0.210523	-0.257814	Cluster 3	APOH	P02749;J3QRN2	P02749;J3QRN2;J3KS17;J3QLI0	Beta-2-glycoprotein 1
	-0.688637	-0.458724	-0.634409	-0.383818	-0.31835	-0.548732	-0.259257	-0.200019	-0.0673472	0.822092	0.420738	0.562661	0.193741	0.0869424	0.291934	0.463485	-0.325609	0.1403	0.292352	-0.110908	-1.08547	-0.3346	-0.117642	-0.356748	-0.230644	-0.0767677	0.154835	0.207397	0.3585	-0.21218	-0.155185	-0.277771	0.728568	0.392243	0.0109979	-0.316248	-0.196869	Cluster 3	PLG	P00747	P00747;Q5TEH5;A6PVI2;Q15195;Q02325;CON__P06868	Plasminogen;Plasmin heavy chain A;Activation peptide;Angiostatin;Plasmin heavy chain A, short form;Plasmin light chain B
	-0.966526	-0.751284	-0.5956	-0.824153	-0.669469	-0.795857	-0.392487	-0.632033	-0.332294	0.192528	-0.437912	0.671757	0.401946	0.0260096	0.00110336	-0.0126481	0.190596	0.0149367	0.112149	-0.335812	-0.375496	-0.498305	0.755567	0.149701	-0.122765	0.340105	0.633093	-0.429186	-0.021135	0.363793	-0.16522	-0.125345	-0.1376	-0.224413	0.134331	0.247861	0.738671	Cluster 3	TTR	P02766;A0A087WT59;A0A087WV45	P02766;A0A087WT59;A0A087WV45	Transthyretin
	-0.855802	-0.470418	0.0199842	-0.32909	-0.0724512	-0.241176	-0.0410148	-0.134797	0.312195	0.187648	1.06635	-0.221504	0.186874	-0.0778876	-0.330619	-0.0197	0.411867	0.124264	0.324868	0.73461	0.818408	0.0699491	0.95871	0.246306	0.272012	0.147186	0.00046511	0.0416747	-0.29814	-0.31974	-0.123095	0.207706	-0.13003	-0.0847771	0.199006	-0.501602	-0.704251	Cluster 3	IGHV1-18	A0A0C4DH31	A0A0C4DH31
	-0.767852	-0.840309	-0.147958	-0.356324	-0.237139	-0.459513	-0.418823	-0.0616886	-0.298583	0.182773	0.0996121	0.158846	0.583518	-0.373182	-0.0238519	-0.122913	0.176907	0.219403	0.578129	-0.336885	-0.0183857	-0.0929715	1.01608	-0.159979	0.0521027	-0.0442037	0.404722	0.284788	0.166741	0.464462	0.154615	0.309614	0.60135	0.767415	-0.28611	0.238923	-0.379652	Cluster 3	IGHV4-59;IGHV4-61	A0A0G2JPU1;A0A0C4DH40;A0A0C4DH41	A0A0G2JPU1;A0A0C4DH40;A0A0C4DH41
	-0.700057	-0.769438	0.0319929	-0.314028	-0.234374	-0.384231	0.077136	-0.0341693	-0.513901	-0.0302161	-0.306441	-0.24494	-0.325666	-0.214944	-0.066553	-0.653777	0.516482	-0.130357	0.819857	0.479583	0.444077	0.144617	0.719463	0.36972	0.555476	0.406793	0.109572	-0.0106575	0.415152	-0.0841401	0.146048	0.128851	0.494468	0.76994	-0.890981	0.000958832	-0.387603	Cluster 3		P01598	P01598	Ig kappa chain V-I region EU
	-0.812649	-0.629994	0.084926	-0.636207	-0.375819	-0.641834	-0.298906	-0.451097	0.0569587	-0.18368	0.189333	-0.0538254	0.421665	-0.131036	-0.0359593	-0.153018	0.649588	0.12667	0.553518	0.373888	0.253014	0.391479	0.806514	0.450751	0.383646	0.414454	0.488845	0.287794	0.292709	-0.172973	-0.316327	0.220484	0.168687	0.0807176	-0.510658	0.161697	-0.725193	Cluster 3	IGKV3-11	A0A087WZW8	A0A087WZW8;A0A087WUS2;A0A0A0MRZ8;P04433
	-0.975074	-0.233488	-0.542661	-0.383198	-0.332318	-0.393689	-0.577956	-0.384461	-0.185731	-0.304808	-0.136576	0.149604	-0.195618	-0.0482823	-0.242192	0.189112	0.329912	0.0702461	0.713545	0.19721	1.4004	-0.00164578	0.511142	0.276378	0.589224	-0.21332	0.154375	-0.149765	-0.237502	0.264756	0.367329	0.590648	0.274153	0.0152692	0.151362	0.396042	0.146499	Cluster 3	HRG	P04196	P04196	Histidine-rich glycoprotein
	-0.446825	-0.738315	-0.786234	-0.485012	0.0516232	-0.318262	-0.1664	-0.27685	-0.335644	-0.0390511	0.0406641	-0.327471	-0.148334	-0.13083	0.226192	0.252455	0.558	0.581415	0.213705	0.745341	0.322122	0.456662	0.667321	0.316712	0.693993	-0.527146	0.143838	0.160649	0.166105	0.281344	0.382921	-0.0665991	-0.409309	0.154566	-0.626146	0.438515	-0.312811	Cluster 3	IGKV1-17	A0A0B4J1Z4	A0A0B4J1Z4
	-0.880181	-0.933358	-0.768499	-0.500103	-0.558856	-0.599577	-0.303604	-0.396289	0.425499	-0.527132	0.197333	0.338641	0.0809573	0.169992	-0.00957866	-0.499859	0.212386	0.102108	0.119657	0.254646	0.861067	0.470743	0.790916	0.534942	0.745511	-0.431116	-0.190571	0.239211	0.0586756	-0.12857	0.2384	0.328435	0.180485	-0.0371575	-0.418366	0.26478	-0.00312006	Cluster 3	IGKV1D-33	A0A087WZH9;A0A0B4J1U0	A0A087WZH9;A0A0B4J1U0;P01593
	-1.0006	-0.845881	-0.581318	-0.181537	-0.280294	-0.371195	-0.0406686	-0.461133	-0.181755	0.175008	0.0459906	-0.134646	0.234001	-0.162291	0.065866	-0.0152284	-0.00587579	-0.441958	-0.0285952	0.214544	0.398366	0.10964	0.773703	0.462305	0.435282	0.0477635	0.116547	-0.0720645	0.202485	-0.304272	-0.02899	-0.433413	0.173748	-0.172524	-0.393324	0.181495	-0.155487	Cluster 3	IGLL5;IGLC1	A0A087WWC9;A0A087WXC3;A0A087WWU7;A0A087WYN7;A0A087WWT5;A0A087WX49;B9A064;A0A0B4J231;A0A087WU42;A0A087X2A1;A0A075B6K8;P0CG04	A0A087WWC9;A0A087WXC3;A0A087WWU7;A0A087WYN7;A0A087WWT5;A0A087WX49;B9A064;A0A0B4J231;A0A087WU42;A0A087X2A1;A0A075B6K8;P0CG04;A0A075B6K7	Immunoglobulin lambda-like polypeptide 5;Ig lambda-1 chain C regions
	-0.648414	-0.621163	-0.151752	-0.528513	-0.343313	-0.941957	0.424961	0.132713	-0.280882	-0.254808	-0.0442211	-0.0468253	0.246257	-0.644913	0.165507	-0.27212	0.172665	-0.645904	-0.125925	0.05383	0.557431	0.216231	0.535872	-0.119968	0.70915	0.349949	-0.003647	0.0681212	-0.178999	0.273545	0.869242	0.309233	0.3432	0.203501	-0.671826	-0.293001	0.060976	Cluster 3	IGKV1-16	A0A0A0MT74	A0A0A0MT74
	-0.62678	-0.702557	-0.203515	-0.137714	-0.301792	-0.555604	-0.309838	-0.0808733	0.253851	-0.0656488	-0.0316892	0.442317	0.781843	-0.258907	-0.268411	-0.0134257	0.175398	0.434043	-0.221475	0.347101	0.28066	-0.0204614	0.966526	0.45966	0.868214	0.345424	0.271636	-0.20298	-0.90056	0.363963	0.278379	0.0541959	0.102665	-0.150802	-0.65596	-0.115309	-0.437293	Cluster 3	IGKC	A0A087WTX5;A0A087X1V9;P01834;A0A075B6H6	A0A087WTX5;A0A087X1V9;P01834;A0A075B6H6;A0A0C4DH73;A0A0B4J2E7	Ig kappa chain C region
	-0.576873	-0.540305	-0.587675	-0.0680326	-0.434622	-0.416504	0.318692	0.29141	0.209511	0.601963	0.0474957	0.604846	0.685053	0.306456	0.00221428	0.615575	0.360132	-0.388717	-0.212788	0.34888	0.0513677	0.464706	0.228513	-0.0230801	-0.0912322	-0.0842576	-0.585718	-0.352062	-0.115198	-0.279099	-0.337776	-0.457911	-0.493302	NaN	-0.810311	-0.417955	NaN	Cluster 3	CD5L	O43866	O43866	CD5 antigen-like
	-0.490156	-0.0599408	0.123944	-0.296937	0.377823	0.101124	0.478039	0.355954	0.0672812	0.448791	-0.0496333	0.789739	0.741947	0.15267	-0.133201	0.277385	0.369462	-0.320846	0.602687	0.598088	-0.102297	0.061106	0.331606	-0.465759	-0.057144	-0.388545	-0.110278	-0.670695	-0.589345	-0.56052	-0.365703	-0.185162	-0.509451	-0.72647	-0.896318	-0.61818	-0.990663	Cluster 3	IGHM	A0A087X2C0	A0A087X2C0;A0A0B4J1U9
	-0.435104	-0.212631	-0.637581	-0.467283	-0.328058	-0.526029	0.0106387	0.268719	-0.346947	-0.159362	-0.00565453	0.0593867	0.674999	0.225477	0.371151	0.486225	0.227775	0.332485	0.79777	0.0705953	-0.391769	-0.108896	-0.499343	0.247232	-0.00459027	0.00349665	-0.0622855	-0.0856963	-0.188257	-0.166224	-0.254427	-0.397354	-0.739863	-0.299292	-0.463291	-0.540178	-0.0809293	Cluster 3	VWF	P04275	P04275;P04275-2	von Willebrand factor;von Willebrand antigen 2
	-0.810836	-0.907133	-0.59674	-0.725385	-0.643567	-0.829854	0.157515	0.2185	0.155482	0.024902	-0.00639251	0.171082	0.775229	0.799232	0.0986211	0.178386	0.221752	0.329284	0.673367	-0.290294	0.953181	0.318822	-0.297511	0.330139	-0.506862	-0.0407555	-0.313547	-0.0889449	-0.011141	0.074442	0.606979	-0.0208621	-0.171439	-0.916673	NaN	-0.404907	-0.862601	Cluster 3	FCGBP	Q9Y6R7;A0A087WXI2	Q9Y6R7;A0A087WXI2;A0A087WUZ2	IgGFc-binding protein
	-1.0469	-1.07728	-0.544531	-0.564484	-0.364309	-0.533719	-0.386186	-0.156439	0.540403	-0.0827482	-0.115861	0.534729	0.51801	0.733752	0.533693	0.308483	0.514751	-0.0167296	0.458283	0.255103	0.206314	0.322428	0.826304	0.535964	0.574337	0.377423	-0.214976	-0.633081	-0.37778	0.247366	0.447188	0.000146091	-0.148947	NaN	-0.349999	-0.125561	-0.356507	Cluster 3	IGHV3-23	P01764	P01764	Ig heavy chain V-III region 23
	-0.904258	-1.12949	-0.978285	-0.742981	-0.0473134	-0.735516	-0.499128	-0.3682	-0.0900812	0.22494	-0.175365	0.566653	0.60061	0.271221	0.238485	0.268239	0.5273	0.173081	0.725842	-0.455518	0.691099	0.111982	0.787038	-0.186521	0.320095	-0.113244	0.118939	0.0456416	0.0996442	-0.329734	0.236282	-0.119374	-0.412054	0.0236385	-0.225397	-0.00663523	-0.00150746	Cluster 3		P01621	P01621	Ig kappa chain V-III region NG9
	-0.94426	-0.358616	-0.47857	-0.425353	-0.3679	-0.514526	-0.511552	0.569872	-0.13502	0.302764	0.130502	-0.115983	0.546749	0.346648	0.258725	0.20912	0.200707	0.325737	0.275991	-0.0765956	-0.0961822	-0.23376	-0.129117	0.414917	0.530836	-0.187204	0.238119	-0.333758	-0.285521	-0.196612	0.37557	0.194598	0.416462	0.551038	-0.886329	-0.414939	-0.358454	Cluster 3		P01717	P01717	Ig lambda chain V-IV region Hil
	-0.649959	-0.928568	-0.602615	-0.609011	-0.368566	-0.225654	0.148084	0.418389	0.278532	-0.149138	-0.250376	-0.165275	0.240209	0.210887	-0.118192	-0.0683604	0.60938	-0.10694	0.3183	-0.285954	0.611527	-0.0293119	0.521683	0.583298	-0.215254	0.0691194	0.208684	0.0220473	-0.345337	-0.233153	0.680812	0.103192	-0.00201118	0.0383827	-0.407427	-0.214254	-0.421887	Cluster 3	IGLV3-21	A0A075B6J7	A0A075B6J7
	-0.970544	-0.46419	-0.250196	-0.373886	-0.512649	-0.251984	0.0790127	-0.0288781	0.118378	-0.0633074	0.255817	0.440631	0.387626	0.132788	0.0689524	-0.149338	0.264262	0.038095	-0.135033	-0.558163	0.329909	-0.122265	0.49756	0.208386	0.318992	-0.514182	-0.416124	-0.171589	-0.148279	0.220816	-0.50462	0.179211	-0.675972	-0.380811	-0.176368	-0.104887	-0.0848945	Cluster 3	IGHV1-46	A0A0B4J1V4	A0A0B4J1V4
	-0.67334	-0.910615	-0.22913	-0.612037	-0.52473	-0.0132236	-0.308182	-0.225829	-0.140377	-0.231031	0.790815	0.440357	0.729236	0.13139	0.0622986	0.223073	0.281004	0.372455	-0.268304	-0.294332	0.0490613	-0.382437	0.192368	0.0716332	0.362914	-0.41276	0.493254	-0.324253	-0.203239	-0.215511	-0.461498	0.0364613	-0.290492	-0.316313	-0.538513	-0.104424	-0.563935	Cluster 3	IGHG1	A0A087WYC5	A0A087WYC5;A0A087WSX2
	-0.758515	-0.884605	-0.105447	-0.76334	-0.299535	-0.277689	-0.0100895	-0.0676447	-0.0398048	0.329987	0.295246	1.08513	0.486123	0.593635	0.0973309	0.293687	0.41273	0.109439	-0.300527	-0.0437005	-0.307442	0.40424	-0.1296	0.299749	-0.106764	-0.367452	-0.213128	-0.00256921	-0.425341	-0.0469268	0.0631958	0.248846	-0.0842636	0.155544	-0.760787	-0.462397	-1.26157	Cluster 3	IGLV3-10	A0A075B6K4	A0A075B6K4
	-0.848565	-0.935652	-0.626761	-0.680946	-0.50615	-0.4116	-0.115567	-0.121644	-0.456469	0.169351	0.00588411	0.986218	0.716525	0.545779	0.24147	0.0653219	-0.0351315	0.244987	0.635875	-0.578891	5.74224e-05	0.000357134	0.567441	-0.0723144	-0.0613127	-0.51253	0.422091	-0.104981	-0.189535	-0.546689	0.0137708	0.251833	-0.2184	-0.153531	-0.326212	0.0308522	-0.596889	Cluster 3	IGLV3-19	A0A075B6J8	A0A075B6J8
	-1.06949	-0.928096	-0.740687	-0.527489	-0.457386	-0.201038	-0.125657	0.188666	-0.215281	0.206946	0.454094	1.14933	0.479391	0.0641877	0.233053	0.498	-0.0758847	0.353833	0.438868	-0.323	0.322701	-0.0471701	0.546747	-0.242837	-0.248887	-0.0740601	-0.127981	-0.409385	-0.717562	-0.02301	-0.0968397	0.121987	-0.584825	0.0800041	-0.494942	-0.420555	-1.04258	Cluster 3	IGHV1-69	A0A0B4J1V5	A0A0B4J1V5
	-1.17983	-0.639898	-0.523183	-0.639346	-0.387646	-0.306999	-0.155036	0.366037	0.0747204	0.584781	0.278575	0.742817	0.278191	0.322824	0.243329	0.109328	0.373573	-0.200544	0.34037	-0.0661568	0.0363237	-0.0671425	0.200975	-0.0159567	0.167335	-0.295818	0.0378026	-0.311601	-0.474465	-0.182644	-0.0807187	0.113365	-0.783897	-0.125398	-0.741647	-0.120285	-0.84845	Cluster 3	IGLV3-25;IGLV3-27	A0A075B6J4;A0A075B6J3	A0A075B6J4;A0A075B6J3

## Sheet: Legend
	Datasets EV 9: Longitudinal protein trajectories. Z-scored protein trajectories according to Fig 4A/B are displayed. The top row indicates the day of sampling.
