# Supplementary material for: High‐resolution serum proteome trajectories in COVID‐19 reveal patient‐specific seroconversion
Source: EMBO Mol Med. 2021 Jul 7;13(8):e14167. doi: 10.15252/emmm.202114167 (PMC8687121; doi:10.15252/emmm.202114167)
Supplement: Supplementary file 13 — Dataset EV10 [file EMMM-13-e14167-s012.xlsx]

## Sheet: Datasets EV 10
Name	COL18A1	HIST2H3PS2;HIST1H3A;H3F3A;HIST2H3A;HIST3H3;H3F3C;H3F3B	IGHV3-13	_25	BLVRB	APOB	PROCR	ETFA	IGHV4-31	_47	IGHV3-53;IGHV3-66	IGHV3-21	IGHV1-58	UCHL3	HLA-A;HLA-H	SOD3	TNXB	SERPINA6	RNASE4	TAGLN2	PSMB1	IGHV2-70	MMP2	FITM1	HSPA8	HSP90AA1	YWHAE	ENO1	PEBP1	FAH	LDHA	PDIA4	VSIG4	IGHV1OR15-1	TCP1	PLCG2	F7	PC	CALM1;CALM2;CALM3	FLOT2	PCCA	IL1RAP	GSTM4	TMSB10	UBC;UBB;RPS27A;UBA52;UBBP4	MB	FABP4	LYVE1	ICAM2
Protein ID	P39060;P39060-2;P39060-1;H7BXV5;H7C457	Q5TEC6;P68431;P84243;Q71DI3;Q16695;Q6NXT2;K7EMV3;K7EP01;B4DEB1;K7EK07;K7ES00	A0A0A0MS11	P01712	P30043;M0R192;M0QZL1	A0A087WTM7;A8MUN2	Q9UNN8	P13804;H0YK49;H0YL12;H0YNX6;P13804-2;H0YKF0;H0YLU7	A0A087WSY4	P06889	A0A087WSX4;A0A0C4DH42	A0A0B4J1V1	A0A0C4DH39	P15374;A0A087WTB8;Q5TBK7	P05534;P13746-2;Q5SRN7;P04439;A0A0G2JL56;A0A0G2JIF2;P30443;P13746;A0A0G2JI36;P30447;P30455;Q5SRN5;P16188;P01893;Q09160;A0A0G2JPD3;Q9GJ45;A0A0G2JNY4;P30456;P01892;P30453;P10316;P16190;B0UXQ0;P30457;P30459;P30512;P30450;P01891;P16189;P18462;P10314	P08294;M0R1V4	P22105;E7EPZ9;P22105-3;P22105-4;A0A087X0I0;P22105-2;Q16473;A0A087WWA5;C9J7W4	G3V350	P34096	P37802;X6RJP6;P37802-2	P20618	A0A0B4J2H3	P08253;H3BR66;P08253-2;P08253-3;H3BV48	A5D6W6;H0YL77	P11142;E9PKE3;P11142-2;E9PN89;E9PNE6;E9PLF4;E9PQQ4;E9PQK7;E9PK54;E9PN25;E9PPY6;A8K7Q2;P54652;E9PI65;E9PM13;E9PS65	P07900;P07900-2;Q14568;G3V2J8;Q58FG0	P62258;P62258-2;B4DJF2;I3L3T1;K7EM20;K7EIT4;I3L0W5	P06733;P06733-2;K7EM90	P30086	P16930;H0YLC7;P16930-2	P00338;P00338-3;P00338-2;P00338-5;P00338-4;F5GYU2;F5GXY2;F5GXH2;F5H5J4;F5H6W8;F5GZQ4;F5H8H6;F5GXC7;F5GWW2;F5GXU1	P13667;C9JMN9	Q9Y279;Q9Y279-2;H7C062;Q9Y279-3	A0A075B7D0	P17987;E7EQR6;E7ERF2;F5GZI8;F5H282;F5H726;F5H676;F5H136;F5GYL4	P16885;A0A0A0MRF9;H3BQV5;H3BPZ3	P08709;F5H8B0;P08709-2	P11498;E9PRE7;P11498-2;E9PS68	P62158;H0Y7A7;M0QZ52;Q96HY3;E7ETZ0;E7EMB3;F8WBR5;G3V479;G3V361	Q14254;J3QLD9;E7EMK3;K7EKW9	P05165;P05165-3;P05165-2	Q9NPH3;Q9NPH3-3;Q9NPH3-2;Q9NPH3-5;C9J1D9;C9JT28;C9J9W1	Q03013-3	P63313	P0CG48;F5H6Q2;Q96C32;Q5PY61;J3QKN0;F5GXK7;F5H747;F5H388;B4DV12;F5H265;P0CG47;F5H2Z3;J3QTR3;J3QS39;F5GYU3;P62987;P62979;M0R1V7;J3QLP7;J3QRK5;M0R1M6;F5GZ39;J3QSA3;K7EMA8;J3KSM4	P02144;B0QYF8;F2Z2F1;F2Z337;Q8WVH6;B0QYF7	P15090;P02689;E5RIR0;E5RH45	Q9Y5Y7	P13598;J3QQR8;J3QQX6;J3QRQ1;J3QRT5;J3QKR4
	NaN	0	0	0	0	-0.837788	0	0.997758	0	-0.049817	0	-0.828301	0	0.0611074	0.120166	0.500714	0	0	-0.325891	0	0	0.679471	0	-0.0597109	0	0.101362	-0.507197	0	0.217054	0.914152	-0.998916	0	-0.371563	0	0.144091	0.666233	0.450713	0	0	0	-0.156138	0.602761	0.137866	0.333842	0.0228439	0	-0.0637552	0.844974	0.876802
	0	NaN	0.0895652	0.193449	-0.203435	-0.918206	0	0	0	-0.450632	-0.896124	-0.536235	-0.104447	0	0	0	0	0	0	0	0.851831	-0.997104	0	0	0.18366	0.416119	0.164235	0.666898	0.974195	0	0.925877	0.927648	0	0.430547	0	-0.10668	0	-0.65104	0	-0.718122	-0.303872	0	0.594899	0	0.116703	-0.574495	0.649925	0.123216	0.883183
	0	0.0895652	NaN	0	0.982513	-0.668508	0	0	0.849382	-0.11319	-0.322299	-0.255157	-0.243865	0	0.962327	-0.972052	0	0	0	0	-0.54416	-0.104252	0	0.997875	0	0.999195	0	0	0.999884	0	-0.705179	0.791228	0	-0.592059	0.418604	-0.450155	0	0	0	0.762705	0	0.48438	-0.0346459	0	0	0	0.58508	0.88937	0
	0	0.193449	0	NaN	0	0.437622	-0.410129	0.268554	-0.385884	0	0	-0.925874	0.031802	0	0	0.99595	0.173964	0.998911	-0.916941	0	0	0	0	0	0	-0.449389	0.501916	0.845022	0	0	0.272093	0.335379	0.436737	0	-0.360749	-0.121948	0	0.98097	0.983135	-0.683042	0.080376	0.965505	0.236651	0.62373	0.953062	0.112499	0.22927	0.714697	-0.238939
	0	-0.203435	0.982513	0	NaN	0.534448	-0.490245	0.979693	-0.193022	0	0	0.995182	0	0.787882	0	0	0	0	0	-0.0482819	0.300843	0	0.878106	0	0.41915	0.100023	0.89374	-0.169058	-0.266416	0	-0.111604	-0.821237	0	-0.18937	-0.474765	0	0	0.307634	0.543833	0	0.51187	-0.339833	-0.0453475	0	0.945028	0	-0.928118	-0.563159	0.210585
	-0.837788	-0.918206	-0.668508	0.437622	0.534448	NaN	-0.329747	-0.580786	-0.857666	-0.471445	0	0	0.6242	-0.409631	-0.99677	0.880811	-0.687357	-0.284276	-0.863392	0	-0.192036	0	0.680353	0.11377	-0.291339	-0.257862	0.0964789	-0.183384	-0.154175	0.018155	-0.145731	0.246557	-0.628157	0.0667986	-0.544852	0	0	0.845919	0.682769	0.997362	-0.110744	-0.357758	0.211869	0	0.489823	-0.347764	-0.141603	-0.237703	0.226327
	0	0	0	-0.410129	-0.490245	-0.329747	NaN	0.388648	0	0	0	0	0	-0.169612	-0.947747	0	0	0	0.992248	0	0.884462	0	0.835803	0.96544	0	0	-0.521507	0.996365	0.972352	0	-0.301516	0.156958	0.558816	0.463093	0	-0.446852	-0.727005	0.218039	0	0	0.484085	0.75831	-0.662222	0.930321	0.926718	0.955248	0.823131	0.973034	0.0280403
	0.997758	0	0	0.268554	0.979693	-0.580786	0.388648	NaN	0	0	0	0	-0.391142	-0.213799	-0.599933	-0.226595	0	0	0	0.928672	0.130207	0	0	0.951152	0.447975	-0.0192264	0.76334	0.493163	-0.744411	0.875997	0	0.866701	0.156336	0	0.707626	0	-0.0211377	0.972846	-0.182683	0	0.559942	0	-0.25843	0.440725	-0.117359	0	-0.161643	0.419307	0.281521
	0	0	0.849382	-0.385884	-0.193022	-0.857666	0	0	NaN	0.671517	0.784255	0.452688	0.489821	0.804127	0	0	-0.0409128	0	0	0	0	-0.4012	-0.875967	0	0	0	0	0	0	0	0	0	-0.49798	0	-0.98914	0	0	0	0	-0.480173	0.138698	0	0	-0.33294	-0.516414	0.371903	0.0450913	0.0561437	0.652583
	-0.049817	-0.450632	-0.11319	0	0	-0.471445	0	0	0.671517	NaN	0.542862	0.826923	0.687481	0.984701	-0.568708	0.297498	0.0123919	0.586274	-0.284903	0	0.8188	0.309754	0.494563	-0.794654	0.438858	-0.0934605	-0.0955043	0.370849	-0.416606	0.863439	-0.353558	-0.971658	-0.0127918	0.295525	-0.658874	0	-0.0834307	0	-0.00166885	0.243752	0.171907	0.720337	-0.321653	-0.523889	-0.423537	-0.219223	-0.345675	-0.0183512	-0.756627
	0	-0.896124	-0.322299	0	0	0	0	0	0.784255	0.542862	NaN	0.67484	0.674535	0	0	0	0	-0.438034	0	0	0	-0.127088	0	0	0	0	-0.995628	0	0	-0.0429009	0	0	0	-0.759572	0	0	0	0	0	-0.54229	0	0.30745	0	0	0	0	0	-0.0464341	0
	-0.828301	-0.536235	-0.255157	-0.925874	0.995182	0	0	0	0.452688	0.826923	0.67484	NaN	0.496301	0.824469	0.581829	0.999815	-0.211402	-0.39663	-0.278517	-0.558965	0.292766	0.409668	-0.509711	0	-0.410592	-0.329648	-0.343933	-0.11948	0.424629	0.270136	-0.55129	0.624374	-0.386787	-0.151796	-0.429162	-0.219546	-0.374128	-0.252807	0.277573	0.117687	-0.723056	0.842432	0	-0.161706	-0.284087	-0.690452	-0.175594	0.0316308	-0.191917
	0	-0.104447	-0.243865	0.031802	0	0.6242	0	-0.391142	0.489821	0.687481	0.674535	0.496301	NaN	0.90949	0	-0.194829	0.281666	-0.662272	0.535593	-0.261641	0.544251	0.0895786	-0.60796	0	-0.941917	-0.020151	-0.0281667	-0.333452	0.829642	-0.105196	-0.323666	0.925635	-0.124475	-0.160697	-0.139111	-0.649128	0	-0.321022	-0.998715	-0.0365288	-0.219233	0.122566	0.285286	0.33911	0.472318	-0.350992	0.0770286	0.293461	0.12505
	0.0611074	0	0	0	0.787882	-0.409631	-0.169612	-0.213799	0.804127	0.984701	0	0.824469	0.90949	NaN	-0.630619	0	0.81257	0	0	-0.664053	0.437115	0	-0.0151338	-0.543723	0	0	0	0.865778	0.959125	0.616381	0.126121	0.0351533	0	-0.0957657	0.0436993	-0.144605	-0.714359	-0.447074	0.599497	0.829323	0	-0.306	-0.0932111	0.560025	0.949664	0	0.340062	0	-0.289068
	0.120166	0	0.962327	0	0	-0.99677	-0.947747	-0.599933	0	-0.568708	0	0.581829	0	-0.630619	NaN	0	0	0	-0.341704	-0.113067	0	0	0	0	-0.551785	0.0213319	0.61892	-0.164245	0	-0.103525	0.630166	0	-0.125642	0	0	0.38687	0	0	0.929817	0	0.999149	-0.577899	0	0.683702	0.257643	0.360321	0.649033	0.175131	0
	0.500714	0	-0.972052	0.99595	0	0.880811	0	-0.226595	0	0.297498	0	0.999815	-0.194829	0	0	NaN	0	0	0	0	0	0	0.942856	0	0	0	0.432308	-0.591485	0.948316	0	0.841825	0	-0.544654	0	0	0.569793	0	0	0	0	-0.081734	0	0.798366	-0.410946	-0.562604	0	-0.498917	-0.213827	0.00464273
	0	0	0	0.173964	0	-0.687357	0	0	-0.0409128	0.0123919	0	-0.211402	0.281666	0.81257	0	0	NaN	0	-0.0996362	0.999466	0	0	0.746902	0.065376	0	0	0	0	0.332772	0.297839	0	0	0.996996	-0.278767	0.99885	0	0.142692	0	0	-0.134884	-0.255285	0	0.256981	0.187665	0	-0.391832	0.477224	0.511252	0
	0	0	0	0.998911	0	-0.284276	0	0	0	0.586274	-0.438034	-0.39663	-0.662272	0	0	0	0	NaN	0.747158	0	-0.396369	0	-0.72714	0	0	0.728574	0.196804	0.596053	0	0.12832	0.753677	0	0.0951684	0.99421	0.749584	0	0	0	0.971542	0.0147304	0	-0.212041	0.882392	0	-0.0480305	0.98204	0.136176	0.0478602	0
	-0.325891	0	0	-0.916941	0	-0.863392	0.992248	0	0	-0.284903	0	-0.278517	0.535593	0	-0.341704	0	-0.0996362	0.747158	NaN	-0.495503	0	0	0	0.788379	-0.0791789	-0.194153	-0.350593	0.527502	0.633874	0.466076	0.494715	-0.324127	0.997548	-0.38637	0.268836	-0.0374152	0.21281	0	-0.598542	0	0.983788	0	0.496816	-0.0213229	-0.434829	-0.382209	0.116003	0.350564	0.413273
	0	0	0	0	-0.0482819	0	0	0.928672	0	0	0	-0.558965	-0.261641	-0.664053	-0.113067	0	0.999466	0	-0.495503	NaN	0	0	0	-0.0813378	-0.260316	0	-0.231715	0.981901	0	0	-0.323133	0.394788	0.416366	-0.390732	0.424447	0	-0.91869	-0.997566	0.558034	0	0.257071	0.445037	0.934537	0.9468	-0.780183	-0.428221	-0.940034	0.650558	0.242443
	0	0.851831	-0.54416	0	0.300843	-0.192036	0.884462	0.130207	0	0.8188	0	0.292766	0.544251	0.437115	0	0	0	-0.396369	0	0	NaN	0	0.764267	0.998511	0.691866	0	0.996728	0.947995	0.692328	0.742107	0	0.848906	0	0.125263	-0.454217	0	-0.359832	-0.669446	-0.266617	0.939751	-0.520052	0.264582	0.796753	0.073753	0.143677	-0.416827	-0.0803629	0	-0.566247
	0.679471	-0.997104	-0.104252	0	0	0	0	0	-0.4012	0.309754	-0.127088	0.409668	0.0895786	0	0	0	0	0	0	0	0	NaN	-0.146772	0.97184	0	-0.777133	-0.295874	0	0.588186	0	0	0	-0.344767	0	0	0	-0.208888	0	0	-0.912537	0	-0.237782	-0.666837	0.914213	0.411763	0	-0.542013	-0.0498292	0
	0	0	0	0	0.878106	0.680353	0.835803	0	-0.875967	0.494563	0	-0.509711	-0.60796	-0.0151338	0	0.942856	0.746902	-0.72714	0	0	0.764267	-0.146772	NaN	0.463247	0	-0.213499	0	0.376373	0.327112	0	-0.316623	-0.389927	0.78975	0	0	0.956771	0	0	0	0	0	0	0.106819	-0.190618	0.224403	0.902138	0.884177	-0.518233	0.0776954
	-0.0597109	0	0.997875	0	0	0.11377	0.96544	0.951152	0	-0.794654	0	0	0	-0.543723	0	0	0.065376	0	0.788379	-0.0813378	0.998511	0.97184	0.463247	NaN	0.964263	-0.24877	0	0	0.0795819	0.290631	0.565996	-0.203232	0.368666	0	0	0	0	0	0	0	0.179426	0.254496	-0.0631662	0.320654	-0.682674	0	-0.59761	0.729964	0.72662
	0	0.18366	0	0	0.41915	-0.291339	0	0.447975	0	0.438858	0	-0.410592	-0.941917	0	-0.551785	0	0	0	-0.0791789	-0.260316	0.691866	0	0	0.964263	NaN	0.899869	0.939687	0.800754	0.105831	0.886033	0.605473	0.990384	0.23275	0.150015	0	0.789719	0.835515	0.987749	0.467295	-0.328362	-0.416297	-0.46161	0.746927	0.731714	0.0452138	0.194276	-0.128658	-0.01701	0.247002
	0.101362	0.416119	0.999195	-0.449389	0.100023	-0.257862	0	-0.0192264	0	-0.0934605	0	-0.329648	-0.020151	0	0.0213319	0	0	0.728574	-0.194153	0	0	-0.777133	-0.213499	-0.24877	0.899869	NaN	0.907183	0.907111	0.990352	0.993698	0.962171	0	-0.107841	0.272112	0.100955	0.843565	0.672083	0	0.117312	0	-0.0824744	-0.265589	-0.00127822	0.972155	-0.122589	-0.34311	-0.00524102	0.0624059	0.602965
	-0.507197	0.164235	0	0.501916	0.89374	0.0964789	-0.521507	0.76334	0	-0.0955043	-0.995628	-0.343933	-0.0281667	0	0.61892	0.432308	0	0.196804	-0.350593	-0.231715	0.996728	-0.295874	0	0	0.939687	0.907183	NaN	0.71595	0.976638	0.966026	0.87648	0.999446	-0.12106	-0.0568168	0.797752	0.953355	0	0	0.409586	0.668626	0.0424525	0.0311813	-0.184454	-0.120333	-0.0862678	-0.288282	-0.0515577	0.0725531	0.344547
	0	0.666898	0	0.845022	-0.169058	-0.183384	0.996365	0.493163	0	0.370849	0	-0.11948	-0.333452	0.865778	-0.164245	-0.591485	0	0.596053	0.527502	0.981901	0.947995	0	0.376373	0	0.800754	0.907111	0.71595	NaN	0.986061	0.992748	0.936958	0.997069	0.271577	0.343528	-0.108294	0.393458	0	-0.629622	0.187886	0.739075	-0.0190911	-0.706367	-0.777971	0.985267	-0.10616	0.0701319	0.279141	0.586339	-0.212958
	0.217054	0.974195	0.999884	0	-0.266416	-0.154175	0.972352	-0.744411	0	-0.416606	0	0.424629	0.829642	0.959125	0	0.948316	0.332772	0	0.633874	0	0.692328	0.588186	0.327112	0.0795819	0.105831	0.990352	0.976638	0.986061	NaN	0.981655	0.885964	0.959972	-0.206429	0.543403	0.91692	0.561475	0.978055	0.796724	-0.313421	-0.44909	-0.825644	-0.0830152	0.334049	-0.316355	0.224995	0	0.213846	0.304878	0.0290513
	0.914152	0	0	0	0	0.018155	0	0.875997	0	0.863439	-0.0429009	0.270136	-0.105196	0.616381	-0.103525	0	0.297839	0.12832	0.466076	0	0.742107	0	0	0.290631	0.886033	0.993698	0.966026	0.992748	0.981655	NaN	0.995524	0.99903	0.833929	-0.0473352	0.605461	0.974845	0.260852	0	-0.165772	0	-0.561421	0.853351	0.525162	0.977668	0.689041	-0.566701	-0.14197	-0.510625	0.525384
	-0.998916	0.925877	-0.705179	0.272093	-0.111604	-0.145731	-0.301516	0	0	-0.353558	0	-0.55129	-0.323666	0.126121	0.630166	0.841825	0	0.753677	0.494715	-0.323133	0	0	-0.316623	0.565996	0.605473	0.962171	0.87648	0.936958	0.885964	0.995524	NaN	0.99971	-0.312164	0.286434	0.677208	0.0433626	0	-0.0691239	-0.163091	-0.995852	-0.542019	-0.117413	0.101486	0.613173	-0.079975	-0.239455	-0.176318	-0.350646	-0.0535666
	0	0.927648	0.791228	0.335379	-0.821237	0.246557	0.156958	0.866701	0	-0.971658	0	0.624374	0.925635	0.0351533	0	0	0	0	-0.324127	0.394788	0.848906	0	-0.389927	-0.203232	0.990384	0	0.999446	0.997069	0.959972	0.99903	0.99971	NaN	0	0.634651	0.768235	-0.504331	-0.487895	0.517212	-0.556926	0.609	-0.0884239	-0.0431007	-0.185597	0.611685	-0.922854	-0.599906	-0.249252	0	0.124141
	-0.371563	0	0	0.436737	0	-0.628157	0.558816	0.156336	-0.49798	-0.0127918	0	-0.386787	-0.124475	0	-0.125642	-0.544654	0.996996	0.0951684	0.997548	0.416366	0	-0.344767	0.78975	0.368666	0.23275	-0.107841	-0.12106	0.271577	-0.206429	0.833929	-0.312164	0	NaN	0	0.963355	-0.186932	0.554149	0	0.464087	0	-0.695518	0.435257	0.24979	0.0497636	0.275336	0.462845	0.207686	0.632906	0.676997
	0	0.430547	-0.592059	0	-0.18937	0.0667986	0.463093	0	0	0.295525	-0.759572	-0.151796	-0.160697	-0.0957657	0	0	-0.278767	0.99421	-0.38637	-0.390732	0.125263	0	0	0	0.150015	0.272112	-0.0568168	0.343528	0.543403	-0.0473352	0.286434	0.634651	0	NaN	0.0466469	0.907988	0.924713	-0.399003	0.0455047	-0.471634	-0.398594	-0.741159	0.683769	0.999831	0.634434	0.887124	0.903829	0.483004	-0.233262
	0.144091	0	0.418604	-0.360749	-0.474765	-0.544852	0	0.707626	-0.98914	-0.658874	0	-0.429162	-0.139111	0.0436993	0	0	0.99885	0.749584	0.268836	0.424447	-0.454217	0	0	0	0	0.100955	0.797752	-0.108294	0.91692	0.605461	0.677208	0.768235	0.963355	0.0466469	NaN	-0.078084	-0.00377939	0.327401	-0.256564	0	-0.150582	0.138621	0.862131	0.874201	-0.193629	0	-0.318425	0.975608	-0.0871414
	0.666233	-0.10668	-0.450155	-0.121948	0	0	-0.446852	0	0	0	0	-0.219546	-0.649128	-0.144605	0.38687	0.569793	0	0	-0.0374152	0	0	0	0.956771	0	0.789719	0.843565	0.953355	0.393458	0.561475	0.974845	0.0433626	-0.504331	-0.186932	0.907988	-0.078084	NaN	-0.0991535	0.0464323	0	0.86923	0.924933	0.782011	0	0.997656	0.177634	-0.0698775	0.419687	-0.243192	0.71015
	0.450713	0	0	0	0	0	-0.727005	-0.0211377	0	-0.0834307	0	-0.374128	0	-0.714359	0	0	0.142692	0	0.21281	-0.91869	-0.359832	-0.208888	0	0	0.835515	0.672083	0	0	0.978055	0.260852	0	-0.487895	0.554149	0.924713	-0.00377939	-0.0991535	NaN	0.920099	0	0.0673283	0.993944	0.691777	0.518874	0.194424	0.510512	0.195448	0.0711267	-0.55849	0
	0	-0.65104	0	0.98097	0.307634	0.845919	0.218039	0.972846	0	0	0	-0.252807	-0.321022	-0.447074	0	0	0	0	0	-0.997566	-0.669446	0	0	0	0.987749	0	0	-0.629622	0.796724	0	-0.0691239	0.517212	0	-0.399003	0.327401	0.0464323	0.920099	NaN	0	-0.0470548	-0.0882116	0.665552	0.729056	0.0610375	0.653123	0	0.345336	0	0.294435
	0	0	0	0.983135	0.543833	0.682769	0	-0.182683	0	-0.00166885	0	0.277573	-0.998715	0.599497	0.929817	0	0	0.971542	-0.598542	0.558034	-0.266617	0	0	0	0.467295	0.117312	0.409586	0.187886	-0.313421	-0.165772	-0.163091	-0.556926	0.464087	0.0455047	-0.256564	0	0	0	NaN	0	0.639559	-0.325882	0.463339	0.537722	0.541261	0.257626	-0.134582	0.114536	0.334363
	0	-0.718122	0.762705	-0.683042	0	0.997362	0	0	-0.480173	0.243752	-0.54229	0.117687	-0.0365288	0.829323	0	0	-0.134884	0.0147304	0	0	0.939751	-0.912537	0	0	-0.328362	0	0.668626	0.739075	-0.44909	0	-0.995852	0.609	0	-0.471634	0	0.86923	0.0673283	-0.0470548	0	NaN	0	0.90132	0	0	0	0	0.0540926	0.773246	-0.460092
	-0.156138	-0.303872	0	0.080376	0.51187	-0.110744	0.484085	0.559942	0.138698	0.171907	0	-0.723056	-0.219233	0	0.999149	-0.081734	-0.255285	0	0.983788	0.257071	-0.520052	0	0	0.179426	-0.416297	-0.0824744	0.0424525	-0.0190911	-0.825644	-0.561421	-0.542019	-0.0884239	-0.695518	-0.398594	-0.150582	0.924933	0.993944	-0.0882116	0.639559	0	NaN	0	-0.606488	0.0997775	-0.190149	0	0.253868	-0.347611	-0.218138
	0.602761	0	0.48438	0.965505	-0.339833	-0.357758	0.75831	0	0	0.720337	0.30745	0.842432	0.122566	-0.306	-0.577899	0	0	-0.212041	0	0.445037	0.264582	-0.237782	0	0.254496	-0.46161	-0.265589	0.0311813	-0.706367	-0.0830152	0.853351	-0.117413	-0.0431007	0.435257	-0.741159	0.138621	0.782011	0.691777	0.665552	-0.325882	0.90132	0	NaN	0.926297	0	-0.469855	0.804322	-0.146097	0.771354	0.101144
	0.137866	0.594899	-0.0346459	0.236651	-0.0453475	0.211869	-0.662222	-0.25843	0	-0.321653	0	0	0.285286	-0.0932111	0	0.798366	0.256981	0.882392	0.496816	0.934537	0.796753	-0.666837	0.106819	-0.0631662	0.746927	-0.00127822	-0.184454	-0.777971	0.334049	0.525162	0.101486	-0.185597	0.24979	0.683769	0.862131	0	0.518874	0.729056	0.463339	0	-0.606488	0.926297	NaN	-0.0918458	0.226667	0.732331	-0.0485901	0.231411	0.130623
	0.333842	0	0	0.62373	0	0	0.930321	0.440725	-0.33294	-0.523889	0	-0.161706	0.33911	0.560025	0.683702	-0.410946	0.187665	0	-0.0213229	0.9468	0.073753	0.914213	-0.190618	0.320654	0.731714	0.972155	-0.120333	0.985267	-0.316355	0.977668	0.613173	0.611685	0.0497636	0.999831	0.874201	0.997656	0.194424	0.0610375	0.537722	0	0.0997775	0	-0.0918458	NaN	0.0923445	0.588019	0.548204	0.186924	-0.139337
	0.0228439	0.116703	0	0.953062	0.945028	0.489823	0.926718	-0.117359	-0.516414	-0.423537	0	-0.284087	0.472318	0.949664	0.257643	-0.562604	0	-0.0480305	-0.434829	-0.780183	0.143677	0.411763	0.224403	-0.682674	0.0452138	-0.122589	-0.0862678	-0.10616	0.224995	0.689041	-0.079975	-0.922854	0.275336	0.634434	-0.193629	0.177634	0.510512	0.653123	0.541261	0	-0.190149	-0.469855	0.226667	0.0923445	NaN	0.939257	0.947447	0.80921	0.171101
	0	-0.574495	0	0.112499	0	-0.347764	0.955248	0	0.371903	-0.219223	0	-0.690452	-0.350992	0	0.360321	0	-0.391832	0.98204	-0.382209	-0.428221	-0.416827	0	0.902138	0	0.194276	-0.34311	-0.288282	0.0701319	0	-0.566701	-0.239455	-0.599906	0.462845	0.887124	0	-0.0698775	0.195448	0	0.257626	0	0	0.804322	0.732331	0.588019	0.939257	NaN	0.831139	0.649786	0
	-0.0637552	0.649925	0.58508	0.22927	-0.928118	-0.141603	0.823131	-0.161643	0.0450913	-0.345675	0	-0.175594	0.0770286	0.340062	0.649033	-0.498917	0.477224	0.136176	0.116003	-0.940034	-0.0803629	-0.542013	0.884177	-0.59761	-0.128658	-0.00524102	-0.0515577	0.279141	0.213846	-0.14197	-0.176318	-0.249252	0.207686	0.903829	-0.318425	0.419687	0.0711267	0.345336	-0.134582	0.0540926	0.253868	-0.146097	-0.0485901	0.548204	0.947447	0.831139	NaN	0.60605	-0.00741087
	0.844974	0.123216	0.88937	0.714697	-0.563159	-0.237703	0.973034	0.419307	0.0561437	-0.0183512	-0.0464341	0.0316308	0.293461	0	0.175131	-0.213827	0.511252	0.0478602	0.350564	0.650558	0	-0.0498292	-0.518233	0.729964	-0.01701	0.0624059	0.0725531	0.586339	0.304878	-0.510625	-0.350646	0	0.632906	0.483004	0.975608	-0.243192	-0.55849	0	0.114536	0.773246	-0.347611	0.771354	0.231411	0.186924	0.80921	0.649786	0.60605	NaN	0.808026
	0.876802	0.883183	0	-0.238939	0.210585	0.226327	0.0280403	0.281521	0.652583	-0.756627	0	-0.191917	0.12505	-0.289068	0	0.00464273	0	0	0.413273	0.242443	-0.566247	0	0.0776954	0.72662	0.247002	0.602965	0.344547	-0.212958	0.0290513	0.525384	-0.0535666	0.124141	0.676997	-0.233262	-0.0871414	0.71015	0	0.294435	0.334363	-0.460092	-0.218138	0.101144	0.130623	-0.139337	0.171101	0	-0.00741087	0.808026	NaN
	0.452362	0	0	-0.198891	-0.391647	-0.837755	0	-0.304358	-0.467269	0.0939971	-0.999872	0.520886	0.416362	0.060806	-0.712875	-0.300533	-0.115667	0.0424124	-0.45276	-0.432236	-0.617616	-0.987476	0	-0.496996	-0.181201	-0.291268	-0.224101	0.328679	0.38052	0.485424	0.118385	0.411369	-0.0775649	-0.162645	0.972998	0.878732	0.35778	-0.986956	-0.188133	0.832851	-0.625279	0.334928	0.765649	-0.0453988	0.0182694	0.880196	-0.234502	0.0242395	0.143903
	0	-0.305202	0	-0.0519522	0	0.0156257	0.247338	0	-0.814791	-0.783438	0	-0.569968	0.428465	-0.706462	0	-0.336702	-0.395943	-0.579927	-0.564929	0.871207	0.486197	0	-0.809811	-0.407699	0	0	0	0	-0.382685	-0.199936	0	-0.0396605	0	0.660267	0.595043	0	-0.717242	0.349094	0	-0.455862	-0.507103	0	-0.307992	-0.454616	0	-0.933144	-0.784332	-0.395264	0.206132
	0	0	0	0	0	0	0	-0.872366	0	-0.731436	-0.653009	-0.48682	0.217965	-0.407809	0.81439	0.339602	0	0	0	0	-0.859923	0	0.355321	0	0	0.434369	-0.455322	0.46449	0	0.289106	0.701614	0.508336	-0.93936	0.657941	0.22996	0	0.327983	-0.955975	0	-0.0206632	0	0	0	0.607002	0	0	0.463449	-0.907458	-0.0526071
	-0.977942	0	0	0.322688	0.776182	-0.805109	0	-0.4993	-0.959937	-0.813708	-0.350737	0.383153	-0.2278	-0.0374082	-0.377255	0	0.281171	0.0896233	0.720927	0.495818	0.641744	-0.040654	0	0.240923	-0.067815	-0.218387	-0.447018	0.462431	0.233148	0.737306	0.801795	-0.944288	-0.284979	0.514763	-0.435832	-0.627452	-0.71176	0.570202	0.423493	0.653133	-0.741471	0	-0.256064	0.0722501	0.702563	0.0982843	-0.0950526	0.422077	-0.0562097
	0	0	0.859428	0.660622	-0.0302942	-0.0711617	0	0	-0.0107105	0	0	0.0451457	0.431111	0	0.999955	0.0639884	0	0	0	0	0.310059	-0.253001	0.96331	0.255489	0.740048	0.225883	0	0	0	-0.164014	0.997901	0.245156	-0.188437	0	0.644132	-0.125244	0	0	0	0	0	0	0	0	0	0.387399	-0.124786	0.397347	0.91124
	0	-0.493131	0	0	-0.492766	0	-0.456667	-0.2733	0	0.0337075	0	-0.326012	-0.223529	0.903055	0	-0.595311	0.981036	0.971488	0.336615	0.120354	0.99977	0	0	0	0.287187	0.720667	0.709251	0	0.679003	0.776733	-0.0243439	-0.51509	-0.334168	-0.100749	0.26529	-0.301286	-0.780158	0.521177	0.798056	0	0.17592	0.570666	0.719425	0.516545	-0.447911	0.0374903	-0.182491	0.189299	0.937155
	0.958149	0.0534	-0.475909	0.828308	-0.677661	0	0	0.986112	0	0.393093	-0.28895	0.0839813	-0.578527	0.399112	-0.0575648	0.857959	0.918367	-0.251346	-0.811853	0.472242	0.624084	0.124313	0	0	-0.627644	0	-0.18649	-0.809233	0.0919975	0.179112	0.272029	-0.630102	0	-0.830309	-0.460402	0.141826	-0.983971	-0.388713	0.905852	0.742954	-0.923847	-0.394326	-0.869491	0.0734015	0.724776	0	0.172856	-0.245566	0.274983
	-0.211786	0.456347	0.289053	0.944163	-0.384819	0.164107	0	0.583846	-0.706959	-0.13855	0	0.0921854	-0.320617	0.343395	0.834988	0.481476	-0.329284	0	0.269994	-0.325398	0.0247713	0.261043	0	-0.22236	0.780728	0.962884	0.980404	0.92542	0.0656435	0	0.88872	0.199341	-0.652907	-0.127193	0.483775	0.261945	-0.140092	-0.447781	0.613753	0.0712057	0.756838	-0.153581	0.288692	-0.0355234	0.470491	0.781719	0.0153503	0.400926	0.534199
	-0.052617	-0.647315	0.963125	-0.0051	0	-0.0619757	-0.909966	-0.442882	-0.0538893	-0.371929	-0.923298	0.312788	-0.115498	0.899836	0.994692	0.0218843	-0.583318	0	0.332006	-0.699148	0.0498574	-0.599629	-0.54672	0.578675	0.733895	0.71272	0.780539	0.866336	-0.163197	-0.195371	0.745153	0	-0.0969941	-0.369225	0.695824	0.0887619	0.319679	0	-0.218595	0.514889	-0.231417	0	0.409876	0.346987	0.201326	-0.406324	-0.188088	0.234128	0.664226
	-0.061229	0	0	0	0.437382	-0.242119	-0.670965	-0.432753	-0.22574	0	0	0.406645	0.660905	0.518919	0	0	0	0	0	0	-0.281959	0	0	0	0	0	0	-0.0131632	-0.467332	0.169165	-0.104725	-0.113648	0	-0.783065	0.756461	-0.14194	0	0.03997	-0.00112691	0.351924	-0.798845	0	0	0	-0.208771	0	-0.0928022	0.216433	-0.0301796
	0.52085	-0.236293	0	0	-0.754261	0.28784	-0.386271	0	0.204537	-0.721636	0	-0.221336	-0.025891	0.258469	-0.163117	0.320399	-0.727815	0.634015	0.64896	-0.399636	0.999821	-0.414519	0.0407853	-0.438591	0.67459	-0.24651	-0.0483133	0	-0.425651	0.0487499	0.529431	-0.210386	0.231817	-0.116423	0	-0.398384	0.831884	0	0	-0.737176	0.979806	-0.999067	0.714133	-0.149913	0.095828	0.714985	0.857787	-0.0933529	0.686824
	-0.150136	0	0.879983	-0.597308	0.993888	0.360341	0	0.226241	0	-0.0474234	0.741948	-0.271238	-0.409008	-0.323292	0.986873	-0.604501	-0.492902	0	0.140072	0	-0.219519	0.672385	0	0	0.113128	0	0	0.675402	0.501812	-0.183713	0.800046	-0.0280037	-0.829745	-0.272795	-0.394772	0	0	0.374969	-0.32828	0.924617	-0.981505	-0.102466	-0.280918	0	0.906037	0.515744	0.0423952	0.487751	0.112186
	0.0631209	0	0	0.834607	0.967716	-0.92895	0.429442	0.337229	0.215247	-0.71433	0	0	0.228394	-0.352353	-0.0350334	0	0.84673	0.904467	0.279303	-0.275864	-0.481158	0	0.995506	0.776086	-0.224179	-0.0496801	0.155061	0.210502	0.872707	0.350578	0.114962	0.115853	0.239521	0.729299	-0.190818	0.149883	-0.188511	0.14324	0.207768	-0.120874	-0.825541	0.779565	0.105268	0.113065	0.308337	-0.173281	0.0899556	0.114658	0.800914
	0.00398639	-0.826616	-0.48021	0.457584	0.410836	0.22054	-0.11387	-0.154295	0.856835	0.382943	0.675793	0.500612	0.391333	0.360877	-0.634432	0.970688	0	0.387542	0.214654	-0.443248	0.337918	0.133927	0.309408	0.952019	-0.59124	-0.800493	-0.631411	-0.422657	0.900511	0.390796	0.871275	-0.132387	-0.276617	0.286759	0.465054	0.182689	0.332865	0.125689	-0.558416	0.258057	0.066873	0.13623	0.103634	0.622494	-0.458342	0.362174	0.0702099	0.877312	0.13992
	0.259684	0.0861802	-0.499883	0.198943	0.0681622	-0.203272	0.310233	-0.0610065	0.310615	0.418668	0.554171	-0.0935563	0.262881	0.0217197	-0.504806	-0.154802	0.742682	0.680289	-0.117106	0.836713	0.337161	0.383631	0.146992	0.463642	-0.618387	-0.171865	-0.176154	-0.178734	0.758326	-0.0955675	-0.275524	-0.558852	0.602195	0.369291	0.542469	0.628568	0.292068	0.168769	0.580551	-0.0777803	0.047545	-0.343366	-0.530075	0.915823	0.966553	0.860156	0.798319	0.839724	-0.114449
	0.650476	0	0.88483	-0.299388	0	-0.209733	0.963629	0.95345	-0.906909	-0.325299	-0.219337	-0.366603	-0.314967	0.92157	-0.297375	-0.568158	0.00749145	0.797264	0.131362	-0.379441	0.871111	-0.00468757	0	-0.389266	-0.402918	0.266707	-0.121199	0.28096	0.445416	-0.597357	0.140873	0	-0.0408404	0	0.943305	0.268979	0.355118	0	-0.218472	-0.497808	0.232852	-0.42534	-0.511964	0.0729643	-0.230817	-0.0892803	-0.0929522	-0.0821339	0.12593
	0.317114	0.66219	0.322528	0	0	0.686108	-0.132878	-0.999874	0.754654	-0.24953	0.187458	-0.008789	0.00794629	-0.162371	0.442904	0	0.250668	-0.162298	-0.37874	-0.54961	-0.634234	0.168187	0	0.942572	0.73034	0.792051	0.808981	0.699453	0	0.775242	-0.239073	-0.2785	0	0.102855	-0.692835	-0.0582124	0.680471	0.161286	0.86819	-0.322434	-0.200027	0.299127	0.272556	-0.551947	0.24819	0	0.678649	-0.0689667	-0.246062
	0.534511	-0.0442302	0	-0.414815	-0.181861	-0.210566	0.11941	0	0.729302	0.358758	0	0.469039	0.0894063	0.0381771	0	-0.115277	0.339881	-0.343502	-0.276546	-0.583142	-0.0156766	0.937642	0.40112	0.621664	0.936377	0.981031	0.976864	0.935826	-0.037995	-0.855425	-0.32821	0.0573837	-0.401402	0.172533	-0.279517	0.0905969	0.355886	-0.370713	0.424354	-0.888044	-0.175099	-0.60069	-0.105464	0.0195553	-0.103717	-0.282486	-0.0901801	-0.0730641	0.213032
	-0.15136	-0.278002	-0.408223	-0.572894	0	-0.200832	0.497889	-0.15384	-0.704334	0.0459796	0.528415	0.784771	-0.337455	0.0988501	-0.311979	-0.925859	0	0.654052	-0.376811	0.847383	-0.293248	0.574469	0.547658	0.353759	0.0668929	-0.190576	-0.333896	-0.0672983	-0.198578	-0.173238	-0.271266	-0.123863	-0.12543	0.605571	-0.623076	-0.223126	-0.367175	0	0.544979	-0.435946	-0.324995	-0.38873	-0.176195	0.329654	-0.113565	-0.237354	-0.130922	0.131201	0.324171
	0.67641	-0.289112	0	0	0	0	0	0.583157	0	0.516539	0.279569	0.437447	-0.22102	-0.16483	0.948151	0	0.84173	-0.839933	-0.509842	0	0.479751	0.270286	0	0	-0.0772517	-0.64004	-0.215034	-0.357743	-0.307625	-0.206537	-0.479982	0	0	0.280633	0.686672	0.0842455	0.753109	-0.131093	0.52065	0.832659	-0.875153	-0.428305	0.625719	-0.994704	-0.470773	-0.871099	0.0402216	-0.814337	0.144461
	-0.318141	0.940988	0.745335	-0.434168	0	0.830875	0.94284	-0.494169	0	0.27248	-0.0524908	-0.201938	-0.462963	0.630348	0.684647	-0.578884	0.310401	0.407079	0.928767	0.737828	-0.0474797	0.736166	0	-0.415889	0.0809078	0.0428783	-0.315339	-0.149801	0.351297	-0.0123549	-0.375507	0.412043	-0.240973	0.0014566	0.555342	-0.109647	0.423533	0.419965	0.47153	0.236106	-0.0953281	0.642599	0.541756	-0.372988	0.87897	0.599173	-0.348249	0.166242	0.654103
	0	0.319818	0	0	0	0.80418	-0.560814	0	0	-0.552675	-0.623733	-0.128673	-0.0553749	-0.554082	0	0	0	0	0	0	-0.403835	-0.0732554	0	0	0	-0.705584	0	-0.939721	-0.122815	-0.161546	0	-0.00927085	0.504322	-0.0871065	-0.0164167	0	0.224171	0	0	0.108539	0.51392	-0.0017321	0.950368	0.147019	-0.0707738	0.545386	-0.178873	0.407141	-0.138782
	-0.497426	0.620311	0.271309	0	0.684262	0.242356	-0.0427252	0	0.246168	0.0888119	0.883345	0.0729527	-0.211069	0.135392	-0.22277	0.162042	-0.442234	0.579498	0.672807	-0.583296	0.164961	0	0	0.304452	-0.881672	0.404363	0.538021	0	0.215923	0.408758	0.503411	-0.477363	-0.960302	0.270856	-0.182014	-0.431502	0.994013	0.0336287	-0.597599	0.596524	0.211215	-0.116004	-0.670397	0.372319	0.908705	0	-0.118366	-0.363907	-0.279939
	0.899881	-0.972207	0	0.284481	0.998607	0.163712	-0.499156	0.375532	-0.14112	0.242201	0.802561	0.547866	0.321834	0.239477	0.588055	0.289663	0.259143	0	-0.891178	-0.0336102	-0.250128	0.446183	0.370327	0.149967	-0.475956	-0.157281	0.38963	0.730285	0.343653	0.126652	0.503428	0.230706	0.467533	0.0417723	-0.0929837	0.332291	-0.955526	-0.0225792	-0.336004	-0.0613464	0	0	0.215277	-0.29381	-0.0534886	0.578314	0.356798	-0.0828092	0.0792146
	0	0.637106	0.144119	0.557908	0.743517	0.381469	0.647599	-0.790777	-0.427994	0.310891	0.351051	-0.062044	0.0341449	0.608072	0.541104	0.644785	-0.0556718	0	0	0.934493	0.103505	-0.462522	0.802023	-0.990312	0.807231	0.916922	0.880051	0.871392	0.824065	-0.665236	0.931012	-0.73451	0.689673	-0.346097	-0.588344	0.108586	-0.529862	0	0.738621	0	-0.582509	0	-0.0312892	0.9301	-0.0956145	-0.283691	0.278522	0.183336	0.150038
	0.401412	0.999995	0.14348	-0.850474	0.902021	-0.162709	0	0.0676324	0.972347	0.845818	0.733567	0.874485	0.419801	-0.0908684	-0.735287	-0.274148	0.0224699	0.8282	0.107835	0.344101	0.554854	-0.204941	0.498684	-0.484704	0.714999	0.91814	0.972263	0.598795	0.179455	-0.199343	0.34889	-0.643481	0.708287	0.790521	-0.0493879	0.353718	-0.141238	0.655035	-0.000872539	-0.384384	-0.873858	0.243955	-0.423213	0.342595	0.453579	-0.0593799	0.126572	0.772632	0.6637
	0	0.162896	-0.997799	-0.296417	0.353663	0.821609	0	0	-0.951729	-0.540038	-0.35369	-0.188222	-0.0589407	0.695303	-0.250856	0	0.807808	-0.772209	0	0.624703	-0.670388	0	0	0	-0.656921	0	0	0.439699	-0.232428	-0.43237	-0.0619006	0.72359	0	-0.251229	-0.394326	0	0	0.508123	-0.00682524	-0.48663	0.163857	0.616823	-0.551913	0	-0.224354	-0.620086	0	0	-0.818303
	0	-0.40533	0.229973	0.268399	0.922647	0.977836	-0.416697	-0.407653	-0.0577547	0.721294	-0.029356	0.337164	-0.110077	-0.195413	0	0.226871	-0.243307	-0.321979	0.51562	-0.468854	-0.416575	0.317668	-0.117002	0	-0.431518	-0.324567	-0.0599858	-0.179254	-0.290687	0.0479084	-0.14126	-0.307902	0	-0.438232	-0.00287428	0.686153	-0.672742	0.0498968	0.30573	0.358159	0.63652	-0.373685	0.958369	-0.201765	0.852648	0.752143	0.0722996	-0.0755473	0.794809
	0	0.421792	-0.442998	0.343708	0.529536	0.949289	0	-0.196948	-0.526516	-0.50571	-0.328467	-0.360504	-0.147487	-0.209787	0	-0.390669	-0.447835	-0.785469	-0.992706	-0.500896	-0.628582	-0.248171	0.257	0	0.0691004	-0.624182	0	-0.669157	-0.195069	0	0	0	0	-0.154786	0.240273	-0.304025	0	-0.9474	-0.352843	0.455652	-0.455714	-0.960605	0.709287	0	0.627671	0	0.673084	-0.0176929	0.104605
	-0.291422	0.504597	0.999681	0.368438	-0.558493	0.0281604	0.182929	0.849398	-0.391975	0.029682	0.45371	0.00308178	0.490343	-0.170568	-0.0313539	-0.562728	0.139127	-0.0933201	-0.0326928	-0.295202	0.465051	-0.40429	0.490409	-0.316561	-0.439191	-0.253808	-0.224765	-0.19886	-0.0969533	-0.0732527	-0.26983	0.422286	0.309078	0.628848	0.500311	0.611707	-0.226366	0.736318	-0.161414	0.0511691	-0.209659	0.460219	-0.152025	-0.062115	0.0126548	0.378142	0.0834112	0.364673	0.123487
	-0.249258	0	0.455729	0.263355	0	-0.21926	0.882737	-0.0429229	0	0.487406	0	0.746693	0.124713	0.347128	-0.122184	-0.0295122	0	0.99073	-0.250693	-0.95434	-0.00123326	-0.784367	0.620151	0.140051	-0.502282	-0.229067	-0.220134	-0.735291	-0.102253	0.237883	-0.181236	0.406106	0.145171	0.998463	0.0389958	0.48749	0.37995	-0.598305	-0.0492555	-0.487175	0	0.86171	0.0833776	0.0304772	0.885686	0.668125	0.861694	0.540497	0.590605
	-0.863272	0.0390427	-0.759371	0.127721	0.254166	-0.754715	-0.110165	-0.457296	-0.557948	-0.341205	0	0.0617874	0.215024	0.608724	0.559489	0.116652	0.629066	0.682108	-0.174109	-0.497745	0.794968	0	0.435295	0.537601	0.361129	0	0.994359	-0.732117	0.0304948	0.176756	0.473858	0.6956	-0.513543	-0.470517	0.0767804	0.150218	0.293382	-0.00022814	-0.0690028	0.538555	-0.0878437	-0.241101	-0.198599	-0.676251	-0.135259	0.259065	-0.0110519	-0.179316	-0.0122982
	0	0.572945	0	0.474671	0.569326	-0.361888	-0.307674	0.650876	-0.942137	-0.422062	0.545568	0.245294	0.624556	0.918866	-0.500205	-0.0306848	0	-0.0263204	0.957045	0	0	-0.252216	0	-0.218539	-0.292117	-0.00864767	0.321305	0.821	0	-0.455319	0.362538	-0.938442	0.118939	-0.275417	-0.807178	0.717375	-0.232657	0.852477	0.409258	0.978889	0.678597	-0.482922	-0.277585	-0.191883	-0.142711	-0.181003	-0.0683324	0.147297	-0.636737
	-0.102324	0.467015	0.350981	-0.749826	-0.41629	0	0.518905	-0.50497	0	0.331141	0.647174	0.250964	0.735501	-0.42231	0.00077725	0.536794	-0.264791	-0.526182	-0.708125	-0.305343	0.0482763	-0.940623	0.764548	0.0195424	0.340533	0.023739	0.332918	-0.0786801	0.596232	-0.478182	-0.610177	0.134329	-0.731699	0.00563114	-0.0917167	-0.359839	-0.774169	0.306176	-0.0180326	0.233412	-0.315174	-0.22681	-0.411927	0	-0.242327	-0.213932	-0.354001	-0.870338	-0.257836
	0.01853	-0.350943	-0.638094	-0.323518	0.0187644	0.318583	0.978474	0.996451	0.133899	0.361656	0	0.0482399	0.61175	0.272939	-0.207517	0.868921	-0.346068	0	0.220826	-0.637433	0.0839234	0	0.479333	0	0.209916	-0.190892	0.0384096	0.437984	0.459339	0.631128	0.637226	-0.685952	-0.711878	-0.0902645	0.0341113	0.870624	0.641245	0.318098	0.511245	-0.525916	0	-0.0604837	-0.443714	-0.82629	-0.08918	-0.999681	0.0234361	-0.420943	-0.583332
	0	0.0290177	-0.250497	0.513968	0.790116	0.103919	0	-0.490663	-0.771021	0.66044	0.126542	0.270898	0.0575342	0.60407	0.301828	-0.584937	0	0.100802	0.407761	-0.585746	-0.171026	0.69757	0	0.422134	-0.285216	0	-0.284207	0.79375	0.817738	-0.072862	-0.115806	0.390836	0	-0.474833	0.0918395	-0.654137	0.93644	0.331464	0.0784797	0.469121	0	0.564476	-0.444643	0	0.947435	0.812341	-0.0267882	0.990383	0.705895
	-0.283478	-0.700218	-0.32869	0.563833	-0.929305	0.0620299	0.291454	0.0216015	0.0820041	0.128865	0.134088	-0.272673	0.198934	-0.0770756	0.985654	-0.805244	0.546162	-0.0159353	-0.122663	0.343857	-0.0214406	-0.991923	-0.252653	-0.0245098	-0.479757	0.0900167	-0.0283311	0.168049	-0.203814	-0.202936	-0.360577	-0.433641	-0.160253	-0.136378	-0.212994	-0.0259845	-0.191277	0	-0.20762	0.473009	-0.638591	0.356279	-0.0340815	-0.222414	-0.0145397	0.05709	0.416493	0.490108	-0.145839
	0	0.786833	0.0270657	0	0.107431	-0.41912	0.844048	0.884741	0.397439	0.337174	-0.138489	0.434495	0.474814	-0.222022	0	0	0.534685	0	0	0.98584	0.575947	-0.0358574	-0.223119	-0.0508472	0.872407	-0.176073	-0.226577	-0.134044	-0.240441	0.0262432	0.194234	0.0477943	0.725028	0.145096	0	-0.271352	-0.0709118	-0.790469	0.529394	-0.601636	0.521579	-0.129392	-0.55111	0.140972	-0.0531171	-0.629655	-0.531603	0.0574198	-0.479238
	0	0.573065	0.203537	0.207151	-0.387171	-0.297012	-0.577747	-0.447053	0.27323	0.769063	0	-0.415981	-0.0188077	-0.35644	0	0.444178	0	0.250979	0.837781	0.403844	0.0977236	0	0.886715	0.347485	-0.701388	0.0298804	-0.8556	0.121998	0.463813	0.997424	0.815795	0.153432	0.618805	0.0726821	0.778618	-0.221344	0	-0.294957	-0.436601	-0.311458	0.699726	-0.919625	0.05316	0	0	0.159244	-0.342314	-0.122113	-0.105846
	0.651865	-0.173653	-0.298714	-0.316345	0.973612	-0.471359	0.653355	-0.15367	0.0208755	0.292983	0.139468	0.543425	0.11754	0.956339	-0.171192	-0.456335	-0.0105449	0.659608	-0.413887	0.416156	0.0568109	0.322961	0.136498	-0.617891	0.528771	-0.100993	-0.541455	0.103039	0.0817927	0.5207	-0.142162	0.346096	-0.158563	0.770457	0.131608	-0.317584	0.781243	0.540041	0.139814	0.976953	-0.100575	-0.393438	-0.157821	0.124656	0.520365	0.0184573	-0.215573	-0.0954804	0.393787
	0.0553414	0	0.131614	-0.0712517	0.276977	-0.690217	0.457917	0.0490893	-0.448664	-0.353196	-0.718354	-0.276176	0.365581	0.243119	0.468897	-0.00815271	0.858444	0	-0.00979432	0.400488	0.0735027	0.185852	0.74975	0	-0.79714	0.619483	0	-0.00736845	0.297352	0.0146235	0.428255	0.177889	0.317684	0.0324449	0.74072	-0.246562	0.42012	0.510581	-0.823748	-0.0361173	0.24206	0	0.0796532	0.698932	0.062248	0.428849	-0.0261153	0.51476	0.0521192
	0.920467	-0.36422	0	-0.693825	-0.563098	-0.217283	-0.349572	0.134451	0	-0.138982	0	-0.441414	0.736053	-0.0550929	-0.49377	-0.525115	-0.329791	0.453131	-0.0807113	-0.382271	-0.330554	-0.331218	-0.293366	0.696827	-0.222293	-0.195144	-0.428628	-0.346889	-0.0897376	-0.169375	-0.550134	-0.167925	-0.0906733	0.387495	0.220821	-0.518389	-0.0507444	-0.14145	0.627976	0.535441	-0.122244	-0.251327	-0.0452219	0.532092	-0.248815	-0.269216	-0.000931884	0.945472	0.131355
	0.729884	0.0805643	0.224425	-0.262156	-0.365623	-0.256493	0.48384	-0.263953	-0.161594	-0.0720999	-0.298269	-0.276649	-0.244596	-0.127853	0.249606	0.723116	-0.184691	-0.080686	0.112668	-0.223801	-0.00100189	0.625039	0.0533434	-0.208554	-0.274871	-0.0490007	-0.202025	0.658521	0.7072	-0.382108	-0.395652	-0.516369	-0.400625	-0.141421	-0.0495945	0.598394	0.743949	-0.388648	0.425084	-0.394982	0.639722	-0.109284	-0.141585	-0.16492	-0.159834	0.279542	-0.0377445	-0.164795	-0.356566
	0.868303	-0.877564	0.368114	0.00674399	0	-0.0151419	-0.0321516	-0.924217	-0.294463	-0.490232	-0.340305	-0.230691	-0.417507	-0.114227	-0.198273	0	-0.00170632	-0.11014	-0.120284	-0.213921	0.787893	0.324235	-0.461537	-0.149351	-0.589831	0.58079	-0.3822	0.764256	-0.51055	0.359042	-0.0303713	0.232123	-0.205612	-0.224266	-0.0749454	0.175881	0.465582	-0.0294293	-0.453049	0.165557	0.143404	0.305061	-0.398392	0.204689	-0.722683	0.947558	-0.0172648	0.304077	-0.167886
	-0.0472066	-0.923217	0.757393	0.210466	0.994056	-0.277262	0.828136	0.777719	0.385156	-0.357744	0	-0.0923043	0.188641	-0.0968722	0.489458	0.9575	-0.153735	0.689462	0.146074	-0.193488	0.39921	0	0.0600079	-0.926565	-0.824764	0	-0.607777	0	-0.290537	0.0958918	-0.862505	-0.215953	-0.436004	-0.404862	0.311492	-0.044053	0.499506	-0.444269	0.717004	0	0.286707	0.852001	0.0213397	-0.457081	-0.634382	0.142274	-0.212606	-0.0205865	-0.352228
	0.457485	0.303079	0.990417	0.261461	-0.940932	-0.209631	-0.579791	-0.142634	0.299096	0.215792	0.529246	0.0362975	-0.18791	-0.528705	0.75143	0.871194	0.0905124	0.263371	0.450084	0.028507	0.0232223	-0.423596	-0.195972	-0.610762	0.257003	0.772922	0.379934	0.547801	0.316152	0.255276	0.607039	-0.223182	-0.205582	-0.00249163	0.71386	0.0956034	-0.102684	-0.564755	0.178069	-0.271144	0.605206	0.643285	0.102804	0.260616	-0.26608	0.406307	0.501726	0.565517	0.161609
	0.0228715	0.0547638	0.692419	0.920021	0.00391729	-0.36502	0.393673	-0.359347	0.564738	0.929636	0.731115	0.530096	0.310192	0.159187	0	0.243391	-0.335341	0	0	-0.692515	-0.821172	-0.189002	-0.750222	0	0.760124	0	0	0.31647	0.650471	0	-0.377592	0.365086	0	-0.474555	-0.35451	0.659133	0.943967	0.273588	0.246751	-0.657973	0.0626993	-0.0831225	-0.746764	0.0155007	0.162933	0	-0.161181	0.609588	0.041836
	-0.33987	-0.808788	-0.532713	0.0412571	-0.21894	0.997769	-0.0648376	-0.186976	0.2593	0.613406	0.692224	-0.0814016	0.111866	0.0399234	-0.699853	-0.159113	-0.261853	0.296906	-0.294165	-0.580616	-0.351573	0.502136	0.154915	0	0.316766	0	-0.182345	-0.0558354	-0.423785	-0.767969	0.227563	0.515038	-0.258043	-0.0968531	-0.401033	-0.0496444	0.421655	-0.0271258	-0.394698	0.754265	0.23775	0.467166	-0.537381	-0.110186	-0.606159	-0.91965	0.113398	-0.463966	-0.575809
	0.197844	0.21201	-0.296776	0.692545	0.210397	-0.510513	-0.374229	0.721886	0.496813	0.998292	0	0.206653	-0.144928	0.0359055	0	0.50324	0	0.177433	0	0.963057	-0.506457	0	0.906209	0	0	0	0	0.331236	0.384862	-0.370019	-0.272933	-0.0375716	0	-0.359046	-0.43325	0.107966	0	-0.0827546	0.478476	-0.241774	0.615376	0.51524	-0.349402	-0.504207	-0.150643	0	-0.188566	-0.259704	0.0629642
	0.0674717	0.569218	0.535273	-0.461395	0.230376	0.555401	-0.250091	0.968264	-0.0384875	0.0716222	0.751352	-0.0500872	-0.215026	0.42487	-0.878536	0.793066	-0.297637	0	0.548605	-0.346465	-0.303073	-0.451138	-0.472866	0	0.104408	0.994155	0.947231	0.0299557	0.511957	-0.760499	0.177929	-0.349658	0.267075	0.456673	-0.509841	0.775934	0.509518	-0.250857	0.348696	-0.142862	0.880044	-0.0885046	0.159911	-0.121558	0.454529	-0.0370532	0.310721	-0.474986	-0.108345
	0.608426	-0.713602	0.609943	-0.0371816	-0.515106	-0.600597	0.304682	0.0346262	-0.145202	-0.00524505	0.136002	0.288373	0.446075	-0.295133	0.425973	0	0.539347	-0.511012	0.125502	0.548963	-0.353251	0.0578919	-0.136672	0.066886	-0.0850322	-0.18251	-0.126145	-0.291404	-0.442479	-0.243077	0.187725	0.271255	0.863904	0.228684	-0.261922	-0.105697	-0.331966	0.631185	0.987189	-0.42237	0.64912	0.50343	-0.0728832	-0.120348	-0.175552	0.0951375	0.322847	0.745098	0.531159
	-0.108955	-0.285446	0.44896	-0.238208	0.148722	0.438091	0	-0.157936	0.294085	-0.145425	0.834888	0.0757564	0.609513	0.78227	-0.131353	0.141038	0.909062	-0.564914	0.675897	-0.0872429	0.419004	0.20749	-0.298958	-0.599529	-0.0189448	-0.180529	-0.114794	-0.291133	-0.0724517	-0.0862926	-0.192064	0.143555	0	-0.218585	-0.145648	0.983175	-0.323342	-0.405676	-0.0488239	0.453088	0.105421	-0.143836	0.102167	-0.849041	0.221462	0.455126	-0.159426	-0.363264	-0.035574
	0.405266	0.521436	0.120361	-0.632414	0.132367	0.15715	0	0.606442	-0.635051	-0.629816	-0.576841	-0.0993588	0.0227413	0.0373132	0.546215	0.223566	0.905723	-0.336482	0.260931	-0.282948	-0.464894	-0.774185	-0.84398	-0.598628	0.0363877	-0.0492505	-0.00203329	0.13371	0.159197	-0.598475	0.088942	0.33865	-0.336018	0.558263	0.122646	0.491445	0.191487	0.369277	0.168103	-0.116082	0.0457162	-0.293858	0.421335	-0.829074	0.177549	0.364318	-0.55359	0.289661	-0.14345
	0.182757	0.5323	0.0299789	-0.353359	0.631836	-0.0895403	-0.0966024	0.146963	-0.344387	-0.207814	-0.249072	0.226148	0.440318	0.860565	-0.202641	0.306421	0	0.187045	0.185034	-0.138696	-0.89961	-0.0479444	-0.612685	-0.172587	0.461183	-0.173936	-0.178161	0.788551	0.0490489	0.87441	0.963429	-0.12306	-0.274018	0.443714	-0.306232	-0.416341	0.201013	-0.0949473	-0.0422532	-0.663345	-0.0818839	0.0768866	0.114852	0.591265	-0.0529157	-0.19738	-0.0872914	-0.301618	0.164052
	-0.946934	-0.247677	-0.431084	0.19945	0	0.257921	0.215904	-0.305752	-0.227389	0.273676	0.355729	-0.0497478	0.107167	-0.172981	-0.304993	0.151381	-0.226157	0.132242	-0.714799	0.192954	-0.356996	-0.387688	-0.694768	-0.382415	-0.206247	-0.345453	-0.172524	-0.0513905	-0.444766	-0.203352	-0.353788	0.282039	0.280367	0.120702	-0.485969	0.533482	-0.793962	0.374971	0.189543	-0.30175	-0.347136	-0.9838	0.45658	-0.001792	0.509375	0.164208	0.436053	-0.058898	0.590991
	-0.447035	0.99919	-0.294394	-0.487208	-0.967712	-0.16119	-0.23998	-0.146691	-0.382016	0.145796	0.201235	0.293394	-0.169735	-0.31923	-0.212272	-0.152863	0.483272	0.444143	0.811715	-0.150895	0.70451	-0.266431	-0.120286	-0.136874	0.645876	0.604774	0.713295	0.980129	0.458358	-0.0496854	0.320152	0.335433	-0.154046	0.127229	-0.0997066	-0.749466	0.0829183	0.507191	0.478523	-0.0898598	-0.0742785	-0.335435	0.259596	-0.217694	-0.179269	-0.393951	-0.152631	-0.105761	-0.458126
	0	-0.251433	-0.0970143	-0.421969	0	0.123323	-0.0401732	-0.481351	0.0370206	0.243876	0.0538267	-0.121689	-0.21549	0.750958	0.355647	-0.190267	-0.320492	0.0228993	-0.0992876	-0.185567	-0.514294	-0.0673278	0.287132	-0.555932	0	-0.9991	-0.147001	-0.78731	-0.184288	0.129675	0	0.397908	0.0308471	0.128028	0	0.807975	0.00181189	0.286902	0.034286	-0.170032	0.236908	-0.263743	-0.385226	-0.153479	0.371248	-0.538641	0.259226	-0.141711	-0.147496
	-0.429214	-0.891088	-0.0377358	0.0813163	-0.26492	-0.328269	0.611743	-0.241355	-0.284194	-0.0813805	0.728327	0.366238	-0.092037	-0.49497	0.536629	-0.345908	-0.302082	0.501105	0.221141	-0.160464	-0.0983555	0.140062	0.226261	0.25595	0.165012	0.051902	0.0338565	0.122749	0.395611	-0.258875	0.117011	0.012248	0.391355	0.168558	-0.0211099	0.175328	0.369791	-0.406299	-0.00716208	-0.106715	0.388303	-0.277133	-0.257652	-0.0126685	0.2464	0.344453	0.194016	0.224092	-0.198655
	0.271313	-0.553444	0.117711	0.304382	0.0141382	-0.119162	0.195393	-0.062163	0.0315787	0.647979	-0.393678	-0.0126244	0.465283	0.430814	0.160207	-0.136879	0.0884184	0.0370816	0.068992	0.0978476	-0.286104	-0.731388	-0.377304	-0.275681	-0.069475	0.0406191	0.239053	0.343736	0.398092	-0.00220719	-0.0681268	0.187121	0.864482	-0.0199785	0.312915	0.781207	0.0977822	0.191171	-0.107219	0.315919	-0.0549185	-0.42459	0.615416	0.262706	-0.00217083	0.333627	0.348321	0.218922	0.106716
	-0.408337	-0.035349	-0.25677	-0.13602	-0.0534485	-0.160329	-0.344134	-0.299747	-0.0363545	-0.074702	-0.347313	-0.0834835	0.0368221	-0.169459	-0.334241	-0.34888	0.027088	0.342468	-0.207104	-0.331784	-0.163125	0.394894	0.343558	0.0475552	0.0259226	-0.0859694	0.28433	-0.338988	-0.0909686	-0.292957	-0.00278623	0.0568223	-0.396023	0.0638299	-0.339435	-0.189244	0.0135758	-0.0603574	-0.251125	-0.313079	-0.0210578	-0.162495	-0.244835	-0.192115	-0.0997607	-0.0666764	-0.102287	-0.198169	-0.409408
	-0.410018	-0.172011	0.124733	0.395503	-0.174388	-0.273165	-0.168921	0.394478	0.0721128	-0.0417325	-0.0402083	-0.0529257	-0.00918952	0.161265	0.269402	-0.182835	-0.0930336	0.187049	0.505005	-0.262294	-0.345084	-0.114052	-0.465499	-0.470226	-0.278973	0.114584	0.0643292	0.0394851	-0.00583941	0.0498716	0.0618901	0.0972711	0.0942483	-0.28864	-0.0975459	-0.193197	0.068721	0.0838047	-0.354359	0.204524	0.0537113	0.179455	0.0471976	0.199152	-0.314435	-0.346802	-0.201558	-0.198416	-0.350933
	-0.45391	-0.241734	0.239262	0.078738	-0.182272	-0.488595	-0.0197443	0.539877	0.047071	-0.055297	-0.168052	-0.0303848	-0.0821707	-0.170434	0.591856	-0.151664	0.156314	0.210827	0.227318	-0.124073	-0.149904	0.0783085	-0.091917	-0.164474	-0.0418213	0.0159076	0.0127478	-0.0579025	-0.211477	-0.0653612	-0.0736951	0.0674776	0.0299964	-0.289506	0.188276	-0.00408871	0.174913	-0.0425147	-0.207075	-0.0994667	0.0931344	0.122284	-0.190934	0.0562937	-0.292094	-0.282804	-0.21435	-0.21836	-0.268544
	-0.370037	-0.155786	-0.206602	-0.195666	0.116249	0.054732	-0.159019	0.322081	0.495574	0.0081598	0.21677	0.0525309	0.10061	-0.0875156	0.597547	-0.17761	-0.107914	-0.209859	-0.15121	0.0324207	-0.143029	0.0447949	-0.105018	-0.401033	-0.229966	-0.130905	-0.264378	-0.257142	-0.172303	-0.0675233	2.67559e-05	-0.00378702	-0.190069	-0.207394	-0.0107422	-0.00677015	-0.32022	0.0666032	-0.0570863	0.132778	-0.106144	0.171251	0.21398	-0.0943687	0.0492685	-0.352133	-0.192871	-0.209784	-0.29338
	-0.439816	-0.613341	0.26384	-0.213709	0.158092	0.00903729	-0.327745	0.552944	-0.0700534	0.00884319	-0.0798368	-0.0848893	0.111985	0.0653852	0.180176	-0.200831	0.0133432	0.049051	-0.151515	-0.067188	-0.383637	-0.170883	-0.320865	-0.446342	-0.185705	-0.22636	-0.237792	-0.458955	-0.3443	-0.224414	-0.278593	-0.156827	-0.128479	-0.159476	0.444187	0.00673123	-0.084435	0.0132043	-0.154122	0.0372851	-0.184255	0.304449	0.0885388	-0.203808	0.0876761	-0.251695	-0.17421	-0.319868	-0.344872
	-0.492851	-0.160582	0.149413	-0.548433	-0.156807	-0.377692	-0.0843793	0.432215	0.220382	0.226393	0.0106822	-0.0870397	0.134589	0.0533799	0.202629	-0.210161	0.158034	-0.0491321	-0.453829	-0.197803	-0.193499	0.233777	-0.131627	-0.210826	-0.124929	0.312557	0.0823341	0.0036142	-0.0519369	0.116108	0.111857	0.120549	-0.380767	-0.20914	0.0112429	0.196781	0.19608	0.278433	-0.163331	0.19776	-0.163397	0.0205374	-0.239518	-0.0510597	-0.0841556	-0.30292	-0.107235	-0.309645	-0.253644
	-0.0332942	-0.354892	0.493432	-0.354715	-0.22472	-0.246747	-0.0659998	0.545503	0.336656	0.31596	-0.036677	0.132024	0.23762	0.112999	0.604848	-0.149197	-0.0408537	0.071651	0.148862	-0.202317	-0.14025	-0.0794966	0.0652337	0.0331642	-0.289493	0.0114092	-0.0647348	-0.068589	0.0215378	0.038337	0.00331134	0.0380465	-0.181769	0.0187929	0.028451	0.152883	0.144553	0.0823823	-0.149643	0.2753	-0.0432648	-0.173682	-0.0505193	0.275047	-0.211423	-0.248742	0.0313394	-0.29265	-0.127775
	-0.402678	-0.318142	0.292388	-0.347174	-0.320586	-0.529488	-0.249891	-0.0118261	-0.348735	-0.367042	-0.357204	-0.23685	-0.100583	-0.110016	0.373048	-0.10591	-0.0962473	-0.0430667	0.0387295	-0.0200187	-0.220944	-0.200671	-0.250101	-0.175121	-0.251329	-0.0384257	-0.170022	-0.162643	-0.145062	-0.0372293	-0.0476561	-0.0403648	-0.550471	-0.281762	-0.399003	0.181517	0.0594223	-0.157255	-0.411003	0.0590018	-0.0409776	-0.0489593	-0.270368	0.00206852	-0.38912	-0.410961	-0.0861476	-0.285576	-0.184208
	-0.235711	-0.456914	0.0367657	-0.394376	0.0700218	-0.106071	-0.300016	-0.119939	-0.17793	-0.302826	-0.265159	-0.12365	-0.19431	-0.206355	0.180429	-0.0871879	-0.282395	-0.148128	-0.15668	0.0796709	-0.189305	0.137867	0.0159114	-0.137306	0.0245939	0.0227987	-0.00917106	-0.251108	-0.229366	-0.156763	-0.111077	-0.168646	-0.341193	-0.215239	-0.211852	-0.0655358	-0.149094	-0.259328	-0.116495	0.116553	0.0626779	-0.201571	-0.240405	-0.0664006	-0.034656	-0.288031	-0.0675754	-0.331429	-0.143112
	-0.520878	-0.507894	0.152959	0.012937	0.0598581	0.0857671	-0.102173	0.364339	-0.272907	-0.379111	-0.517883	-0.345076	-0.0875306	-0.256421	0.45889	-0.31691	0.0544551	-0.246332	-0.370329	-0.0254345	-0.206687	-0.132957	-0.13862	-0.378185	-0.244917	-0.195348	-0.137461	-0.413558	-0.377222	-0.28816	-0.238996	-0.125122	-0.103973	-0.292266	-0.176952	0.0830979	-0.197987	-0.274101	-0.210821	0.117772	-0.253873	0.18256	0.155906	-0.379106	-0.0211079	-0.335802	-0.13982	-0.2223	-0.399954
	-0.156162	0.0312934	-0.120574	0.577647	-0.125354	-0.546464	0.0469398	-0.347828	-0.345965	-0.352592	-0.112517	-0.342806	-0.132661	0.0179902	0.280235	-0.185176	-0.1241	0.121135	-0.0748364	-0.0695781	-0.118779	0.136334	0.0205141	-0.170587	-0.00169199	0.0292368	-0.0670778	-0.0185233	0.0515856	0.124505	0.0978527	0.0414099	0.207997	-0.324041	0.00920244	0.0889998	0.279906	-0.251406	-0.0927098	0.0539009	-0.0377146	0.212962	-0.215376	-0.261891	-0.0294181	0.078847	-0.0194917	0.20711	-0.135637
	-0.410069	-0.474648	-0.305496	0.522365	0.0542579	-0.0398553	-0.0546007	0.0616053	-0.126549	-0.0614737	-0.0818982	-0.239229	-0.124206	-0.0760808	0.0117505	-0.343973	-0.130012	0.0373646	-0.326466	0.0887098	-0.20616	0.0210153	0.00669947	-0.178767	-0.224283	-0.0855684	-0.0235755	-0.265205	-0.184256	-0.15409	-0.150002	0.00251192	0.229589	-0.542085	-0.109795	0.109051	-0.147275	-0.393754	-0.0400915	0.220331	-0.218804	0.153344	-0.0916156	-0.272394	0.00936348	-0.112103	-0.16365	0.0967299	-0.197203
	-0.326385	-0.391058	-0.387418	0.64051	0.104917	-0.226545	-0.00216273	-0.278636	-0.039199	-0.0554118	0.0174284	-0.23433	-0.0838284	0.0051618	-0.00870312	-0.30968	-0.0137931	-0.103582	-0.223639	0.196529	-0.120442	-0.016754	0.125243	-0.155065	-0.216473	-0.198363	-0.150204	-0.339427	-0.168226	-0.164713	-0.18005	-0.0929133	0.198485	-0.356861	-0.266447	0.0656887	-0.21485	-0.401483	0.0736682	0.122367	-0.169734	0.191926	-0.164854	-0.234005	0.0678624	-0.0806959	-0.1096	0.0857749	-0.057632
	-0.315243	-0.57508	-0.177419	0.236154	0.214309	0.133771	-0.105061	0.20193	-0.370665	-0.187584	-0.128058	-0.360671	-0.173538	-0.221814	0.126483	-0.309534	-0.387295	-0.157153	-0.371706	-0.00288849	-0.0508458	0.0497666	-0.0281143	-0.0234233	-0.0336459	-0.0376685	0.0471559	-0.0750789	-0.0559535	-0.224649	-0.323171	0.44665	0.339129	-0.456846	-0.182011	0.138639	-0.065841	-0.282615	-0.0341319	0.296719	0.18192	0.213202	-0.000679231	-0.174196	0.173298	-0.0158646	-0.224357	0.415041	0.155683
	-0.623905	-0.466371	-0.20653	0.0775238	-0.149263	-0.240562	-0.193512	0.17783	-0.420673	-0.541983	-0.159367	-0.353154	-0.158319	-0.193123	-0.175744	-0.42742	-0.268958	-0.0640016	-0.424767	0.100513	-0.22514	-0.178028	-0.00459015	0.0769656	-0.273261	-0.0669613	-0.130133	-0.157122	-0.312109	-0.170425	-0.0715254	-0.0257011	-0.30599	-0.438152	-0.191642	0.080701	-0.303548	-0.0953179	-0.234566	0.078182	-0.1374	0.25216	-0.0492931	-0.00141362	-0.229635	-0.338146	-0.170046	-0.310277	-0.350496
	-0.229334	-0.209981	0.24171	0.0384701	-0.157455	-0.306018	-0.152462	0.0993045	-0.244821	-0.377969	-0.120962	-0.161999	-0.291621	-0.0264166	-0.144939	-0.119253	-0.238727	0.103176	-0.0666731	0.180222	-0.435339	-0.165461	-0.192241	-0.0749161	-0.190262	-0.183286	-0.081718	-0.206718	-0.266865	-0.291783	-0.213221	-0.0512326	0.00243302	-0.414875	0.0725476	-0.0999196	-0.289265	0.139386	-0.241049	-0.135536	0.000495101	0.0262402	-0.108158	-0.02101	-0.186503	-0.0487701	-0.15966	-0.0155356	-0.108215
	-0.477091	-0.384824	0.117044	0.0906401	-0.0999026	0.163543	-0.288013	0.229997	-0.318254	-0.383131	-0.0531918	-0.150987	-0.105643	-0.109131	0.114499	-0.290302	-0.136062	0.0786282	0.197957	-0.0566321	-0.190024	-0.279072	-0.24146	-0.21457	-0.0928995	-0.185171	-0.161417	-0.275983	-0.184758	-0.217893	-0.125188	-0.0366864	-0.0422859	-0.15204	-0.0317058	-0.0285347	-0.0303395	-0.228706	-0.249169	0.00116484	-0.0441355	0.284922	0.376289	-0.168472	-0.17375	-0.182705	-0.0724513	0.0298594	0.113433
	-0.443193	-0.276358	-0.0842575	-0.117732	-0.221643	-0.413999	-0.112226	-0.0338715	-0.484069	-0.447694	-0.109034	-0.314684	-0.203058	0.0146911	-0.0477607	-0.282952	-0.323334	0.0105058	0.0612162	-0.0479911	-0.274368	-0.348396	-0.0139774	-0.014935	-0.153656	0.112218	0.066117	0.015892	-0.0321191	0.017903	-0.0112197	0.102763	-0.166195	-0.539924	0.11348	0.156426	-0.167022	0.0657174	-0.324931	0.0998927	-0.238563	0.367919	-0.0422577	-0.239826	-0.205554	-0.231168	-0.0673527	-0.131708	-0.290161
	-0.724941	-0.464974	0.105507	-0.306642	-0.0439076	0.303392	-0.248203	-0.145208	-0.416939	-0.351188	-0.454492	-0.321184	-0.289203	-0.156174	0.037558	-0.342203	-0.139925	-0.0140029	-0.170596	0.291465	-0.243065	-0.370605	0.32381	0.273064	-0.0574426	-0.193956	-0.162013	-0.281088	-0.322437	-0.25055	-0.209076	-0.121189	-0.283837	-0.264515	-0.38755	0.255203	-0.255063	-0.176358	-0.192382	0.108175	-0.17478	-0.0717521	0.138129	-0.111467	-0.15686	-0.336233	-0.11222	-0.41702	-0.36513
	-0.484929	-0.31678	0.0034605	-0.106187	0.113103	0.325022	-0.145258	-0.0582246	-0.496169	-0.488855	-0.379034	-0.314707	-0.251438	-0.21844	-0.105555	-0.48226	-0.059609	0.298749	-0.185947	0.00730616	-0.244317	-0.422676	0.378842	0.579287	0.214496	-0.197728	-0.101739	-0.227268	-0.323427	-0.196695	-0.17216	-0.050826	-0.181227	-0.0174127	-0.346478	0.216675	-0.330983	-0.28373	-0.118376	0.116994	-0.209189	-0.0866835	0.071705	0.112742	-0.0037875	-0.228123	-0.0397822	-0.117579	-0.155396
	-0.623264	-0.43863	-0.0789272	0.0128651	0.067492	0.419222	-0.00803069	0.0076747	-0.399839	-0.558304	-0.368578	-0.256253	-0.275133	-0.242766	-0.132445	-0.206472	-0.274904	0.0762355	0.018293	0.245802	-0.227441	-0.503103	0.315947	0.119023	0.239743	-0.266098	-0.320853	-0.246557	-0.179737	-0.214725	-0.187948	-0.151228	-0.146066	-0.115854	-0.337314	0.289469	-0.227928	-0.283126	0.0386363	-0.148116	-0.107788	-0.100271	0.0873018	0.0742731	-0.010932	-0.274839	-0.0138613	-0.287296	-0.245111
	-0.0656915	-0.315335	-0.346739	0.089013	0.077602	0.250033	-0.28523	-0.0404687	-0.0577333	-0.00940931	-0.0273628	0.0916094	0.0488961	0.110128	0.417902	-0.17694	-0.126607	0.423351	0.000350005	0.101998	-0.502831	-0.0231356	-0.235508	-0.295042	-0.267527	-0.249021	-0.307831	-0.113248	-0.191118	-0.113605	-0.141871	-0.191828	0.205825	-0.119021	-0.157093	0.199911	0.0643217	0.0192051	-0.00382566	-0.0529258	-0.356852	0.00477095	0.0335746	0.144579	0.101483	-0.283824	-0.0226721	-0.139714	-0.0981988
	-0.24014	-0.258369	0.246824	0.645371	0.329312	0.248458	-0.0599972	-0.222568	-0.112525	-0.0204317	0.0180012	-0.0620473	0.0274427	0.0578639	-0.223132	-0.142274	-0.0766103	0.128765	0.23652	0.241073	-0.1745	-0.243306	0.396823	0.46519	-0.130948	-0.262746	-0.345861	-0.187015	-0.0662514	-0.0464574	-0.0852767	-0.0622626	0.304358	-0.161426	-0.242739	-0.0442308	-0.112822	-0.111158	-0.193561	-0.000121058	-0.211289	0.157182	0.144251	0.284199	0.198145	0.0282625	0.0996424	0.0937058	0.0371899
	0.0140137	-0.158709	-0.274848	0.44469	-0.178495	-0.529725	0.0162177	-0.269258	-0.417166	-0.305085	0.0194498	-0.233171	-0.212416	0.00592609	0.0443668	-0.190132	-0.250923	0.330239	-0.188523	0.0120254	-0.21316	-0.183635	0.00578278	0.0272085	0.0599441	-0.0768992	-0.107273	-0.00784323	-0.0359692	0.0230005	0.00464712	-0.0250996	0.138816	-0.290827	-0.0385703	0.155408	0.289068	-0.369903	0.0124258	0.00473747	-0.0721447	0.214706	-0.0642948	-0.0801174	-0.0921245	0.0165763	-0.0192067	0.163531	-0.102744
	-0.463046	-0.265128	-0.454769	0.314123	-0.0257447	-0.342757	-0.119957	-0.119559	-0.459347	-0.330496	-0.0224115	-0.0807201	-0.27642	-0.172518	-0.183815	-0.290715	-0.0229297	0.279475	0.32298	0.141823	-0.180515	-0.308252	0.14171	0.228014	-0.0285015	-0.210606	-0.215725	-0.185454	-0.200385	-0.0989534	-0.0720047	0.0378795	0.392717	-0.0633361	-0.137326	0.147659	-0.0384337	-0.308419	-0.198624	0.0514452	-0.0994702	-0.0234317	-0.106857	0.164528	-0.185917	-0.0146265	-0.0987081	-0.0672191	-0.195157
	0.132347	-0.222288	0.00981952	-0.188379	0.0510678	-0.241754	-0.189821	-0.223311	-0.274892	-0.23464	-0.125191	-0.254974	-0.248326	0.145062	-0.169101	-0.354242	0.026818	0.49614	0.464651	0.12213	-0.237354	-0.110846	0.329773	0.379464	-0.130095	-0.176362	-0.260472	-0.0724633	0.14667	0.0626184	-0.00846207	0.0297831	-0.183331	-0.162232	-0.128445	0.109934	-0.12924	0.120808	-0.372761	0.170497	-0.149749	-0.0967163	-0.140309	0.219763	-0.106733	-0.265249	-0.0114708	-0.139814	-0.102494
	-0.254122	-0.173172	0.100181	0.0568342	0.0399299	-0.325244	-0.193311	0.160766	-0.611895	-0.478805	-0.144798	-0.2456	-0.0294581	-0.108654	-0.149724	-0.261777	0.0980304	0.179082	0.304712	-0.00866227	-0.165219	-0.198612	-0.113206	-0.0605001	-0.282686	-0.135978	-0.170018	-0.0918516	-0.0542026	-0.00989703	0.00510808	0.0836501	0.143684	-0.166182	0.130357	0.0714835	0.00610024	0.136226	-0.191868	-0.0706714	-0.0638389	0.0517708	-0.104796	-0.00342067	-0.144447	-0.317991	-0.264608	0.00646899	-0.232589
	-0.315476	0.133996	0.0208847	0.6852	-0.0888531	-0.182543	0.194352	-0.0701043	-0.439268	-0.515004	-0.0832723	-0.243997	-0.192159	-0.124487	-0.0456484	-0.128878	-0.311141	0.161023	0.154885	-0.0733852	-0.0614966	-0.185105	0.283566	0.639572	-0.0056375	0.0197213	-0.00998902	0.28246	0.149944	0.205364	0.184606	0.214803	0.518815	-0.280149	-0.000429445	0.0162753	-0.0539021	0.0449255	-0.177749	0.0793776	0.0268809	0.289735	0.0126068	0.202956	-0.00600966	0.243492	0.18624	0.251384	-0.109907
	0.0760034	-0.0991266	0.0366197	0.559771	0.219646	0.307446	0.0599997	0.398654	-0.559826	-0.338685	-0.102533	-0.059673	0.00988894	-0.174975	0.353617	-0.229969	-0.0536393	0.0360814	0.194215	0.145132	-0.195895	-0.360271	0.225764	0.0473089	-0.127369	-0.225187	-0.129614	-0.176192	-0.122457	-0.162055	-0.120884	0.0195792	0.472999	-0.157589	0.250231	-0.0888373	-0.229902	-0.211104	0.0327612	-0.112771	-0.0798227	0.204783	0.278049	-0.0329879	0.0682808	0.171264	-0.0114226	0.236703	-0.0280865
	-0.241095	-0.275985	0.147932	0.225523	-0.00285231	0.101866	-0.0139315	0.608215	0.00933883	-0.102207	-0.171321	-0.0230912	-0.0421194	0.0304551	0.234813	-0.284955	0.0857731	0.104433	-0.194717	-0.0737791	-0.114291	0.126671	0.520913	0.539971	-0.144151	-0.119582	-0.0982752	0.0635375	-0.0914074	0.0640116	-0.0148457	0.116778	0.206159	-0.399819	-0.0596711	-0.104662	-0.189322	-0.249289	-0.0360251	0.0203272	-0.0135936	-0.0252399	-0.0375941	-0.0216269	0.0238739	-0.0374602	-0.0287338	-0.182599	-0.273347
	0.24764	-0.318867	0.544638	0.605305	-0.161123	0.00585528	-0.123753	0.194849	0.151862	0.16131	0.123608	0.193749	0.0407519	0.0508847	-0.0953294	-0.243208	-0.325722	-0.0504589	0.108479	0.0142449	-0.201255	-0.0799811	0.555897	0.440449	-0.300526	-0.227189	-0.223873	-0.149551	-0.172789	-0.1482	-0.090978	0.00274298	0.318394	-0.146193	-0.119135	-0.216354	0.046093	-0.298782	-0.215838	-0.105935	0.0685798	0.141835	0.0996404	0.160593	-0.162118	0.0647919	0.153212	0.297883	-0.0224934
	-0.391794	-0.275029	-0.130104	0.262046	0.0693041	0.166554	-0.296179	-0.376535	-0.283972	-0.266805	-0.161007	-0.198687	-0.201152	-0.0821573	-0.456542	-0.127928	-0.183686	-0.0358217	-0.0427427	0.0608973	-0.0798029	-0.266026	-0.145826	0.0191519	0.067268	-0.27869	-0.235805	-0.390088	-0.135205	-0.124743	-0.0954578	-0.0525011	-0.18351	0.225812	-0.0941588	-0.110258	-0.0263169	0.368666	-0.197492	-0.244128	-0.0839757	-0.15628	-0.00834859	-0.200914	-0.0162593	-0.348282	-0.183842	-0.0057628	-0.192739
	-0.468963	-0.328872	0.141658	0.0991519	0.275359	-0.333877	-0.0360785	0.0607859	-0.391549	-0.382	-0.124921	-0.238004	-0.198958	-0.189989	-0.225441	0.155212	-0.242556	-0.00567042	0.310504	-0.288054	-0.155364	0.00614158	0.304939	0.110592	-0.0895611	-0.0762692	0.00776914	-0.0616189	-0.176608	-0.0776391	-0.00831458	-0.0386545	0.0296206	-0.314952	0.173604	-0.0747778	0.101296	-0.0792508	-0.199508	-0.0566032	-0.0219803	-0.11455	-0.218033	-0.34234	0.00764092	0.0461595	0.0630062	-0.183173	-0.203018
	-0.279267	-0.171291	-0.111786	-0.307573	-0.386235	0.121768	-0.0696029	0.100135	-0.294538	-0.421506	-0.367579	-0.331256	-0.130472	-0.139632	-0.0716526	0.0614034	0.0734399	0.0393087	-0.0755512	0.615249	-0.210054	-0.353174	-0.0200072	-0.11646	-0.246231	-0.0751697	-0.193556	0.0129641	-0.0956225	-0.0670507	-0.0331152	0.0909405	0.0416662	-0.229022	-0.368785	0.264493	-0.13755	-0.099313	-0.146	-0.115925	-0.169811	0.00161822	0.146247	0.0516352	-0.0448251	0.218049	0.378213	0.065736	-0.19786
	-0.266898	-0.363336	-0.352447	-0.187325	0.109412	0.187559	-0.315676	0.119119	-0.249603	-0.107522	-0.170329	-0.0634716	-0.0944263	-0.0943658	-0.361242	-0.021696	-0.00681307	0.0269742	0.123084	-0.184944	-0.00104691	-0.297636	-0.200131	-0.294598	-0.191002	-0.00174378	-0.0279657	-0.02813	-0.238664	-0.0340263	0.0175976	0.0225225	-0.255998	-0.195096	-0.397559	0.354862	0.130825	-0.317054	-0.346284	0.0438249	-0.0542432	-0.255443	0.0647913	-0.0647526	-0.044089	-0.408556	-0.0697425	-0.390723	-0.326777
	-0.0247778	-0.363242	-0.0400136	-0.44903	0.0337864	-0.0121194	-0.192629	-0.14987	-0.377057	-0.234117	-0.33316	-0.211552	-0.0799825	0.0239857	0.259985	-0.157686	0.129183	0.0117546	0.037888	0.0744018	-0.340975	-0.375934	-0.275735	-0.426172	-0.0467055	-0.120549	-0.252181	-0.26394	-0.167232	-0.0519703	-0.0984229	-0.045337	-0.316324	-0.139145	-0.255796	0.408297	-0.0783718	0.135075	-0.110328	0.09489	-0.143762	-0.208605	-0.159044	0.229327	0.0463183	-0.350075	-0.0282046	-0.290677	-0.0959373
	-0.345424	-0.365371	-0.100811	-0.417783	0.0298002	-0.131632	-0.118835	-0.105642	-0.40183	-0.264406	-0.281846	-0.159247	-0.0538891	0.0548503	0.241374	-0.103517	-0.00883974	0.094762	0.389197	-0.0394383	-0.251785	-0.223777	-0.147398	-0.228687	0.0507475	-0.0910468	-0.162748	-0.171803	-0.0409123	-0.0862842	-0.110518	-0.0416468	-0.201273	-0.0920524	-0.0432913	0.2797	0.119821	0.153087	-0.181348	-0.180355	-0.2549	-0.190174	-0.106342	0.208061	-0.0699641	-0.336134	-0.164912	-0.30474	-0.27952
	-0.433439	-0.41119	-0.0733532	-0.316496	0.000852237	-0.126052	-0.223205	-0.0327413	-0.327661	-0.328424	-0.235068	-0.226679	-0.116087	-0.00338955	0.328381	-0.127459	0.127509	0.178152	0.282418	-0.0723951	-0.325648	-0.304619	-0.152937	-0.202463	0.0173635	-0.146903	-0.203334	-0.2422	-0.120514	-0.115238	-0.146329	-0.0516432	-0.268543	-0.12726	-0.107568	0.296104	-0.150962	0.155159	-0.215745	0.00266833	-0.128726	-0.201253	-0.123034	0.227554	-0.0222438	-0.345021	-0.0842637	-0.331346	-0.358427
	-0.406635	-0.410171	-0.28993	0.0592474	0.252978	0.112172	-0.258943	0.24784	-0.354345	-0.173933	-0.369052	-0.158184	-0.10657	-0.0734082	0.415443	-0.368615	0.342179	0.314349	-0.125576	0.0966663	-0.388668	-0.263791	-0.368767	-0.533617	-0.0717772	-0.0671501	-0.0546044	-0.2406	-0.197743	-0.192775	-0.178876	-0.0778837	0.0504909	-0.120217	-0.0831909	0.249027	-0.108508	0.0248056	0.0409154	-0.0496796	-0.350591	-0.120123	0.0265625	-0.0299432	0.181789	-0.250306	-0.117023	-0.226008	-0.349241
	-0.305804	-0.524521	-0.279828	-0.309924	-0.11724	-0.345877	-0.0354345	0.403918	-0.57571	-0.590515	-0.147704	-0.523008	-0.176947	-0.163554	0.278114	-0.12974	0.247582	0.226477	-0.0105263	0.537217	-0.333413	-0.140943	-0.0558726	-0.224371	-0.277193	-0.312735	-0.644367	-0.292363	-0.414871	-0.283625	-0.409815	-0.114318	-0.284279	-0.640279	-0.261973	0.227724	-0.115722	-0.487496	-0.370969	-0.0292207	-0.0963939	0.136942	-0.349251	0.0244804	-0.117378	-0.418338	-0.0831464	-0.0651042	-0.0901213
	-0.4437	-0.362424	-0.32313	-0.458056	-0.153064	-0.324942	0.0680045	0.501039	-0.40036	-0.372401	-0.219272	-0.178079	-0.127503	-0.213771	0.435383	-0.00938613	0.136842	0.257659	0.322785	-0.0118928	-0.29087	-0.0100202	-0.0200973	-0.0384055	0.106607	0.0688636	0.00210047	-0.0634356	-0.202282	-0.164487	-0.113008	-0.01166	-0.443998	-0.418088	-0.0704307	0.120402	-0.128759	-0.278124	-0.195151	-0.0484873	0.0258402	0.00361886	-0.199105	0.146401	-0.185959	-0.380099	-0.211134	-0.400659	-0.277923
	-0.556365	-0.344551	-0.184086	-0.408817	-0.0985233	-0.377119	-0.335708	0.140539	-0.301351	-0.318805	-0.278681	-0.189604	-0.10657	-0.129113	0.348819	-0.228094	0.0780837	-0.257898	-0.178083	0.0861733	-0.154701	-0.25653	-0.235933	-0.431859	-0.0165822	0.201912	0.129252	-0.00282844	-0.116383	-0.0173426	0.0522357	0.0681265	-0.461654	-0.268896	-0.256721	0.290691	-0.164675	-0.348967	-0.264473	0.0476326	-0.164054	0.0743625	-0.210966	-0.0670014	-0.255992	-0.519786	-0.204894	-0.508576	-0.422896
	-0.048678	-0.035452	-0.163105	-0.197308	-0.102847	-0.394453	-0.196869	0.292315	-0.35875	-0.178445	-0.19034	-0.143805	0.108185	-0.0953901	0.336304	-0.28999	0.335847	-0.0756609	0.240491	-0.076527	-0.077385	0.082155	-0.146146	-0.0411685	-0.182597	-0.201727	-0.19675	-0.0857573	-0.0761046	-0.169822	-0.208566	0.213044	0.222096	-0.374051	-0.0831482	-0.0775996	-0.151966	-0.179345	-0.328965	0.0410806	-0.161897	-0.179255	-0.08042	-0.0263839	-0.16316	-0.407767	-0.0663055	-0.131574	-0.0413878
	-0.0818447	-0.33193	-0.240027	0.603736	-0.300494	-0.0529425	-0.421675	0.500966	-0.511482	-0.199874	-0.0358077	-0.0682959	-0.0387456	-0.161105	0.33261	-0.0521036	-0.226468	0.00775623	0.00261636	-0.0349171	-0.237717	-0.238968	-0.0416232	-0.117712	0.0903838	0.0255838	-0.0689682	0.0200353	0.172845	-0.179707	0.017259	0.334069	-0.0900372	-0.0874292	-0.174907	0.170494	-0.0606546	-0.310176	-0.213402	-0.211538	0.244334	-0.187132	-0.0759821	-0.0821529	-0.0514344	0.04394	-0.107035	0.255958	-0.101722
	-0.403136	-0.374507	-0.538079	-0.644625	-0.155039	-0.39314	-0.460541	-0.136804	-0.341834	-0.0405003	0.00468172	0.158549	-0.134545	0.178011	0.0546921	0.113289	0.0181469	0.490312	-0.0506909	0.120772	-0.147865	0.00507151	-0.329509	-0.361503	-0.269926	-0.177371	-0.361725	-0.261577	-0.304669	-0.130382	-0.0935924	0.035516	-0.388244	-0.289563	-0.423261	0.243763	-0.115823	-0.0937497	-0.241539	-0.444578	-0.144047	-0.156863	-0.0165859	-0.0646699	-0.167574	-0.413094	-0.278077	-0.467811	-0.239484
	0.471615	-0.14346	-0.763949	-0.338613	-0.386444	-0.477888	-0.410906	-0.359089	-0.192084	-0.314938	-0.00300524	-0.0628049	-0.134243	0.164576	0.478642	-0.157673	0.142611	0.583282	-0.161599	0.0907037	-0.202946	-0.141989	-0.554007	-0.0565904	-0.156093	-0.0936437	-0.0776727	-0.13235	-0.251897	-0.245645	-0.224568	-0.0920904	-0.678166	-0.12413	-0.359418	0.369022	-0.34442	-0.0913298	-0.0303419	-0.424242	-0.183065	-0.224845	-0.384094	-0.113802	-0.387635	-0.531971	-0.301879	-0.38145	-0.102145
	-0.00954672	-0.0792441	-0.210161	-0.230716	-0.386791	-0.234219	0.109869	0.234311	-0.14327	0.00125498	-0.199701	-0.116015	0.0305942	-0.0308347	0.298452	-0.0176883	0.12744	0.159375	0.133166	0.14437	-0.0084007	-0.134269	0.145431	0.232663	0.0897724	0.0102731	-0.0368374	0.10253	0.0780279	0.0462911	-0.0050625	0.182848	-0.105318	0.294176	-0.169558	0.273387	0.0613445	0.0493691	-0.248903	-0.242913	0.120106	-0.304634	-0.271497	0.152835	-0.338381	-0.0915033	0.110424	-0.0694989	0.0480667
	-0.224225	-0.101509	-0.235343	-0.175756	-0.14138	0.170124	0.473907	0.1668	-0.0591425	0.157955	-0.115962	0.0292059	0.0960046	-0.142798	0.264932	0.557953	0.409145	0.257337	0.469165	0.0760144	-0.111811	-0.0379063	-0.107375	-0.16088	0.0565036	0.0331163	0.184859	0.101947	0.0264182	-0.0635132	-0.0420239	0.0589179	0.174935	0.120104	0.216978	0.0520078	-0.239174	0.169506	0.42533	-0.323228	0.374804	-0.128059	-0.0515126	-0.0228691	0.084134	-0.0717184	0.0766918	-0.142912	-0.296128
	-0.381618	-0.327948	-0.393919	-0.0787552	-0.15068	-0.293454	-0.193684	0.412441	-0.395878	-0.433598	-0.210269	-0.162719	-0.160478	-0.154325	0.455353	-0.194209	0.119319	0.499654	0.211742	0.0104527	-0.305125	-0.364904	-0.452529	-0.326308	-0.0727875	-0.0552118	-0.070838	-0.146467	-0.23975	-0.172056	-0.110995	0.0378031	-0.259326	-0.0477807	-0.0807166	0.0848719	0.0113638	0.178953	-0.0717145	-0.165557	-0.0127792	-0.084361	-0.129192	0.133652	-0.221007	-0.356498	-0.193628	-0.372221	-0.213523
	-0.270714	-0.125648	-0.25787	0.443667	-0.0908723	-0.132178	0.117442	0.241294	-0.510666	-0.459952	-0.108608	-0.164597	-0.19291	-0.121956	0.12931	-0.203232	-0.0301258	0.641705	0.30036	-0.0532309	-0.358029	-0.325074	0.0672243	-0.00492398	0.0387558	-0.0587563	-0.0416713	-0.05557	0.0287955	-0.0849549	-0.0475531	0.116898	0.140307	-0.0766626	-0.0498358	0.00889112	0.137144	0.180719	-0.142322	-0.162221	-0.0774853	-0.133237	0.0647606	0.108446	-0.118894	-0.16033	-0.0356111	-0.0387891	-0.237554
	-0.514506	-0.264115	-0.225361	0.577719	0.128198	0.207616	-0.11567	0.0983858	-0.496147	-0.571397	-0.210264	-0.260111	-0.283693	-0.183076	0.0198836	-0.230432	-0.0322538	0.502099	0.159507	0.101689	-0.34466	-0.453624	-0.238746	-0.157531	-0.0911832	-0.12322	-0.151815	-0.0468109	-0.248525	-0.069595	-0.00890676	0.0306209	0.120877	0.0193102	0.0537825	0.0615368	-0.0896061	-0.140397	-0.0641935	-0.172025	-0.0109391	-0.0575209	0.264116	-0.0293324	-0.0179167	-0.253055	-0.0337245	-0.171713	-0.338504
	-0.167372	-0.0357776	0.0850015	0.485171	0.072694	0.383805	0.145096	0.390189	-0.440511	-0.37762	-0.437104	-0.198423	-0.111554	-0.177493	0.203777	-0.0237698	-0.0845682	0.590647	0.606079	0.13372	-0.187489	-0.446933	-0.104979	0.0447584	-0.07248	-0.0458861	-0.0765184	0.133211	-0.0450509	-0.0428085	9.3998e-05	0.0766812	-0.0199248	0.116349	0.0383735	0.096247	-0.00265409	-0.108442	-0.0228012	-0.184906	0.261606	0.011444	0.312321	0.338174	-0.0647557	-0.148814	0.0460895	-0.116627	-0.12947
	0.258805	0.0327718	-0.280606	0.586138	-0.19898	-0.214578	0.330315	-0.0236221	-0.282178	-0.27419	0.104162	-0.0403139	-0.173626	-0.112935	0.0774912	-0.0674825	0.0301675	0.456903	0.443519	0.218919	-0.126537	-0.263852	-0.0506346	0.0730246	-0.0609908	-0.066397	-0.129991	0.17958	0.157667	0.102369	0.0756702	0.0698345	0.118764	-0.115683	0.301306	0.147778	0.0144256	0.0307911	0.0115206	-0.045548	0.106515	0.0343639	0.031715	0.28878	-0.130661	-0.164111	-0.0475998	0.161481	0.146558
	-0.109781	-0.118273	-0.249256	-0.159075	-0.132113	-0.277091	0.213148	-0.130556	-0.251412	-0.0642852	0.19448	0.0396819	-0.0834276	0.0453835	-0.192783	-0.0603102	0.0217861	0.448684	0.292241	0.0358188	-0.309781	-0.28758	-0.238034	0.0363696	0.138146	-0.0321266	-0.0526728	-0.115809	0.0109534	-0.0510082	-0.0942758	0.0213675	-0.0680115	0.217099	-0.130498	0.198336	0.0821591	0.169101	-0.245713	-0.15974	-0.141172	-0.181636	-0.211627	0.0049695	-0.102629	-0.275968	-0.105422	-0.111325	-0.0332395
	-0.173982	-0.227497	-0.179704	-0.236384	-0.10977	-0.270318	0.206597	-0.0798367	-0.171965	-0.11736	0.159804	-0.015174	-0.0719229	-0.0286238	-0.246333	0.130002	-0.0216698	0.178279	0.0666346	0.122957	-0.228599	-0.18931	-0.159767	-0.0216812	0.285165	-0.0767776	-0.0961104	-0.143596	-0.0108873	-0.0372799	-0.0713428	0.0843675	-0.174058	0.0115336	-0.104743	0.0623419	-0.0578027	0.025326	-0.211534	-0.254599	-0.052145	-0.191764	-0.193789	-0.0670371	-0.16322	-0.248674	-0.0827268	-0.105115	-0.0735816
	-0.246811	-0.000196786	-0.0538872	0.104193	0.0454489	-0.184651	0.435485	0.345875	-0.261336	-0.324973	-0.0682316	-0.0651798	-0.16492	-0.172387	-0.218794	-0.0358725	-0.126339	0.403914	0.325228	0.0281674	-0.0307083	-0.267998	-0.0571723	-0.0414363	0.393996	0.167654	0.298391	0.252351	0.112194	0.0019191	-0.0117261	0.169607	0.0840649	0.145176	0.115077	0.154067	0.117701	0.0359292	0.242695	-0.233616	0.132945	-0.0871769	0.00448348	0.155541	-0.062706	-0.0885904	-0.119824	0.00334474	-0.147003
	-0.203799	-0.115987	-0.380471	0.200516	0.148233	0.0255938	0.490932	0.364124	-0.326344	-0.363892	-0.023449	-0.0812564	-0.102623	-0.192389	0.109941	0.110114	0.439727	0.533021	0.427743	0.142931	-0.128001	-0.344196	-0.0451589	-0.0290501	0.376816	0.0980099	0.115092	0.206186	0.0638578	-0.0893504	-0.0449576	0.0720926	0.0270754	0.154344	0.110455	0.165474	-0.0233189	0.0234213	0.310859	-0.200283	0.261643	-0.172568	-0.0957888	0.242997	0.039676	-0.114556	-0.0974813	-0.0610599	-0.165752
	-0.0837423	-0.075589	-0.0862549	0.153892	-0.203522	-0.229563	0.300562	0.39056	-0.165239	-0.165081	-0.201947	-0.0538626	-0.0915881	-0.09886	0.386608	0.0476391	0.275995	0.614829	0.376698	0.210964	-0.25149	-0.18958	-0.320625	-0.158453	0.141617	0.0600898	0.103901	0.200587	0.106544	-0.0624215	-0.0699799	0.0338794	0.145267	0.0760916	0.227269	0.257048	0.128389	0.509616	0.167281	-0.113887	0.0738718	-0.224192	-0.00246139	0.129593	-0.141813	-0.05035	0.0819739	0.0327433	-0.046639
	-0.117093	-0.0427086	-0.384312	-0.054069	-0.122174	0.0444608	0.318405	0.0127892	-0.447517	-0.341335	-0.169648	-0.167248	-0.181433	-0.0774515	0.0203094	-0.177177	0.31545	0.530944	0.401027	0.128295	-0.227039	-0.312174	-0.250246	0.00688017	0.282912	0.015379	0.12106	0.0928692	0.0480199	-0.0565221	-0.0354683	0.0813128	-0.0514187	0.230515	0.0161108	0.518782	-0.0140011	0.403008	0.279863	-0.195237	-0.0310962	-0.192936	-0.0493124	0.122384	-0.0977496	-0.175434	-0.0997602	-0.13786	-0.225001
	0.135635	-0.0671275	0.0464335	0.231543	-0.198291	-0.339285	0.224127	-0.0759938	-0.460925	-0.33352	-0.021476	-0.138517	-0.0854891	0.00656063	0.0512856	-0.137211	0.116163	0.571321	0.509036	0.0602605	-0.139583	-0.300036	-0.226551	-0.0302147	0.0429584	0.0547858	-0.00854862	0.297269	0.135597	0.180097	0.0662857	0.151304	0.0566997	-0.00730772	-0.106242	0.288603	0.230004	0.282925	-0.119642	-0.0862332	-0.0596844	-0.103642	-0.156143	0.207456	-0.192483	-0.221895	-0.0680476	0.0939459	-0.177873
	-0.00240008	-0.105066	-0.304358	0.562959	-0.15655	-0.275957	0.394672	-0.117067	-0.355747	-0.237736	0.0836883	-0.0679711	-0.109491	0.0425894	0.163704	-0.072877	0.138841	0.517172	0.329497	0.0989171	-0.279153	-0.304362	-0.161226	0.0128157	0.195987	-0.0438852	-0.0797231	0.0449127	0.084938	0.0921729	0.00987679	0.102406	0.229007	0.0592612	-0.0807463	0.217604	0.0783775	-0.0083088	-0.0946305	-0.20647	-0.111617	-0.165076	-0.11883	0.0719009	-0.112465	-0.124953	0.00572764	0.249716	-0.12374
	-0.143513	-0.123776	-0.273851	0.233484	-0.126869	-0.225799	0.2703	-0.154836	-0.367488	-0.290717	-0.0834923	-0.100768	-0.127553	0.0619658	0.136527	-0.0185329	0.0963352	0.556713	0.444872	0.0850041	-0.329958	-0.241798	-0.183645	-0.0212142	0.196179	-0.0436156	-0.0889511	0.0506651	0.0145881	0.0271988	-0.0206325	0.0601845	0.0671961	0.103865	-0.129462	0.306324	0.0217786	-0.0546706	-0.119203	-0.191484	-0.0963055	-0.181368	-0.105882	0.0605756	-0.132106	-0.180664	-0.0547368	0.00730809	-0.149035
	-0.512786	-0.226381	0	0.662083	0.912023	-0.0167337	-0.0387901	-0.451768	-0.125891	-0.187594	-0.494599	-0.339288	-0.192784	-0.059337	0.451472	-0.396568	0.750487	-0.152164	-0.189824	-0.153061	0.86772	-0.380897	0.854749	0.344515	0.704764	0.829751	0.934463	0.629113	0.465445	0.697937	0.0767152	0.874186	0.0888874	0.232037	-0.330395	-0.282097	0.521739	-0.962526	0.452013	0.296864	-0.22412	-0.46362	0.0626502	0.65304	-0.0121313	0.10908	0.406622	0.421635	0.207442
	0	-0.869373	-0.530561	0.440365	0.534671	-0.104686	-0.0611609	-0.329527	0.513301	-0.119795	0.537782	-0.279883	-0.273283	0.883387	-0.209998	-0.510445	-0.11491	0.100803	0.274209	-0.258891	0.610922	-0.145141	-0.0703769	0.669928	0.63924	0.185304	0.296543	0.715258	0.325484	-0.110196	0.388429	0.459014	0.0611476	-0.0498152	0.174654	-0.196023	0.462526	0	0.654558	0.269033	0.218468	0.0898892	-0.185405	0.0985988	0.450097	0.0294995	0.0743493	0.331237	0.348782
	-0.0897066	0.979288	0	0.115345	0.259483	-0.226119	0.0186992	0.0879451	-0.248108	-0.162019	0	-0.495833	0.366258	-0.446712	0.789599	-0.522238	0.910922	-0.0301603	0.211573	0.325189	0.597818	0.589137	-0.308548	0.467232	0.600686	0.766592	0.67945	0.684464	0.815336	0.985195	0.631981	0.934025	0.0555019	-0.486522	-0.505273	0.807212	-0.412524	0	0.0548515	-0.321328	-0.208708	0.246608	0.410553	0.368169	-0.0266885	-0.0162753	0.212605	0.0856853	-0.0457914
	0.737118	0.921013	-0.930534	0.401426	0.995641	-0.195071	0.302978	0.402297	0.337435	-0.0799824	0.978532	0.206326	-0.507088	-0.777204	-0.418266	-0.182054	0.812506	0.34628	0.372615	0.0632952	0.639976	0.429866	0.449491	-0.0316912	0.68487	0.910209	0.833054	0.712634	0.729349	0.989777	0.785741	0.682519	-0.00111993	-0.148665	0	0.844422	0.192864	0.444369	-0.182008	-0.077276	-0.0523797	-0.523534	-0.163848	0.427893	-0.0450355	-0.0935794	0.191015	-0.000568773	0.0794973
	0.0102866	0.840592	-0.0998511	0.137567	-0.109096	-0.0518513	-0.00588539	0.205495	-0.699566	0.226138	-0.211119	-0.0579686	-0.0385825	0.389414	0.542737	0.0587474	0.249973	-0.533122	-0.426139	-0.195363	0.567389	-0.452906	0.0377689	0.162799	0.12248	0.263116	0.0625756	0.763618	-0.0888645	0.939579	0.233684	0.120269	0.104803	-0.156453	-0.316239	0.05762	0.00753342	-0.332592	-0.0939423	-0.0182434	-0.0804896	0.71993	-0.0561334	-0.275603	-0.0310041	-0.161762	-0.0860467	0.0823893	0.586642
	0	0.958296	-0.195576	0.540414	0.80512	-0.246864	-0.0350986	-0.389875	0	-0.1996	-0.209827	-0.371775	-0.280444	0.815586	0.591188	-0.376018	-0.209279	-0.134564	-0.614476	-0.994812	0	-0.00598413	0.0542931	0.199677	0.0536514	0.50915	0.118314	0.675318	0.98555	0.961736	0.971018	0.998149	0.180015	0.151243	0.390835	0.088378	-0.659067	0	-0.272696	-0.205573	-0.438912	-0.216596	0.148773	-0.169513	-0.134555	-0.164436	-0.11108	-0.031791	0.940701
	-0.163493	0	0.105745	0.410237	0.734033	-0.26775	-0.220725	-0.113454	-0.1625	-0.0118375	0.661009	0.208667	0.469381	0	-0.119728	-0.269471	0.775337	-0.146607	-0.594833	0.126302	0.930853	0.0772346	0	0.913711	0.391019	0.941998	0.921744	0.94552	0.842634	0.980377	0.998414	0.998625	0.0941966	-0.436278	-0.377348	-0.0366199	0.885858	0	-0.0788525	-0.232349	-0.269464	0.0865437	-0.349841	-0.0756397	-0.00789921	-0.146763	0.404859	-0.00587559	0.626632
	-0.0659948	0.985286	-0.737314	-0.421366	0	-0.187866	0.129816	0.356336	-0.0722807	-0.344388	0.833296	-0.377264	-0.220778	0.743793	0.0890414	0.764506	0.106046	0	0.388479	-0.359562	0.834961	-0.0722667	0.104854	-0.0952629	0.709861	0.957144	0.928286	0.950026	0.969653	0.988372	0.9993	0.999281	-0.192724	0.168594	0.394467	0.0264024	0.24082	0	-0.242748	0	-0.184071	-0.127004	0.471532	0.36786	0.225514	-0.125922	0.0919468	-0.325284	0.454876
	0.0773129	0.886878	-0.606818	0.0663556	-0.622714	0.00361695	-0.622562	-0.550152	-0.308916	-0.125421	0.235527	0.0119342	-0.283947	-0.268662	0.347586	-0.011812	-0.336491	-0.581182	-0.621592	0.0795171	0.771883	0.387687	0.489222	0.214448	0.602683	0.819244	0.515717	0.899426	0.986955	0.995061	0.939343	0.988407	-0.319021	-0.208116	-0.258124	-0.338254	0.174998	0.859948	-0.0901457	0.251699	-0.0996848	-0.842483	0.199119	0.807614	-0.0635452	-0.0369151	0.0507612	0.0138998	0.342379
	-0.938468	0.908344	-0.373342	-0.102417	0.0732048	-0.136399	0.0433761	-0.227374	-0.146902	-0.111768	0.567297	0.504995	-0.118346	-0.128184	-0.172957	-0.45171	0.0590041	-0.525135	-0.29068	-0.16283	0.546264	-0.909869	-0.134084	-0.436798	0.320491	0.514385	0.442191	0.564852	0.941142	0.853698	0.556563	0.76373	-0.323453	0.0445404	0.486728	-0.137118	-0.328311	0.0312478	0.175286	0.176044	-0.212029	-0.294251	0.279874	-0.0467002	0.0600313	-0.226962	-0.0349895	-0.11896	0.118074
	0.204056	0.961743	0.018765	-0.0947142	0.0843553	-0.180451	-0.0418213	0.38744	0.471562	-0.219123	0.332839	-0.288936	-0.16952	0.719435	-0.238917	-0.250686	0.316456	0.886813	-0.165746	-0.199307	0.964913	-0.309409	0.797739	-0.00479382	-0.108992	0.59204	0.227934	0.794835	0.980585	0.995143	0.998874	0.992411	-0.0746567	0.0498797	0.481244	0.448167	0.355585	0.33368	-0.218168	-0.538385	-0.138959	-0.372945	-0.158605	-0.0865308	-0.0463771	-0.0956495	0.0633088	-0.0719899	-0.510412
	0.0424969	0.886527	-0.125182	-0.0882485	-0.132168	0.285167	-0.0483654	-0.421186	0.608379	-0.268356	0.460662	-0.111696	0.130006	0.159679	0.3776	0.22307	0.544397	0.322466	0.0605952	-0.223707	0.745276	-0.343126	0.0178626	-0.0110048	0.659775	0.85945	0.585507	0.880192	0.912526	0.913836	0.817183	0.939809	-0.245987	-0.125933	0.0521734	0.382894	0.240741	0.330298	-0.048932	-0.259325	-0.120715	-0.327719	0.8359	0.725407	-0.149711	-0.0558023	0.145196	-0.0174993	-0.299634
	0.598749	0.883729	-0.526408	-0.184965	0.710184	-0.13404	0.826915	-0.198192	-0.459563	-0.233667	0.22198	-0.0176807	0.026784	-0.224451	-0.150368	0.0773778	0.145971	0.513341	0.149546	0.742683	0.624533	0.0309807	0.324014	0.336883	0.124067	0.990377	0.942184	0.965849	0.841764	0.981623	0.989099	0.973858	0.576076	0.146199	0.00491418	0.153681	-0.0766913	-0.428936	-0.0761644	-0.588425	-0.122173	-0.0522823	0.16453	-0.424508	-0.0254992	-0.188	-0.0668743	0.0717552	0.424805
	-0.0171651	0.394075	0.199991	0.488051	-0.0881291	-0.120183	0.332893	-0.148758	-0.0214025	-0.0680941	0.182621	0.125985	0.165128	-0.182972	-0.000569084	-0.173092	-0.0114837	0.05295	0.0885572	0.0656159	-0.0262247	-0.251219	-0.196993	0.358667	0.0604879	0.17062	0.00761439	0.289457	0.588647	0.691234	0.154054	0.475416	0.00553075	-0.0207203	-0.102807	-0.128843	-0.0354361	0.801269	-0.0458693	0.155928	-0.0679686	0.239765	0.187508	0.341666	-0.0366721	0.0361369	0.0722948	0.156851	0.136433
	0.00222273	0.737411	-0.0819841	0.713102	-0.0508437	-0.201863	-0.0496779	-0.0639591	-0.235006	-0.175814	-0.158338	-0.067021	0.0235174	-0.122516	-0.198683	-0.20239	0.0112616	-0.0755199	-0.0118069	0.26607	0.282997	0.219321	0.0545082	0.114769	0.254729	0.375235	0.0935185	0.586187	0.725922	0.755199	0.646814	0.772256	0.221745	-0.0674276	-0.117968	0.00749159	0.127535	-0.0939687	0.00557665	0.0513703	-0.0203921	0.0471371	-0.0134039	0.148183	0.0464102	0.00915522	0.175205	0.26693	0.163976
	-0.0917011	0.709193	-0.00223676	0.557894	-0.0832717	-0.185265	0.099059	-0.0651939	-0.0555955	-0.0900391	-0.0413694	-0.112443	0.0779584	-0.0187337	-0.190905	-0.176993	-0.00809158	-0.0925257	-0.192848	0.21216	0.362744	-0.356453	-0.0183061	0.420973	0.279701	0.253297	0.0583808	0.465279	0.662199	0.887977	0.340167	0.830464	0.113834	-0.0539619	-0.124266	-0.0776135	-0.160221	0.00774606	0.17955	0.060667	-0.10775	0.00959428	-0.0272705	0.32688	0.0200064	0.054927	0.184312	0.29634	0.044476
	0.724892	0.916231	-0.0316163	0.00544189	-0.166711	-0.129459	0.237591	-0.0446259	-0.083649	-0.172729	-0.222807	-0.0656894	0.0129388	-0.134524	-0.262544	-0.257483	-0.101665	-0.251455	0.205699	-0.157484	0.718608	-0.0261943	-0.0215355	-0.0382132	0.229575	0.480101	0.116968	0.687661	0.858551	0.955688	0.94818	0.96734	0.385349	-0.075117	0.207974	-0.10873	-0.142283	0.144211	-0.178045	-0.215428	-0.0664548	-0.152426	-0.0815975	0.0855646	-0.035903	-0.0452538	0.172697	0.354703	-0.0284771
	-0.169452	0.734751	0.0615732	0.399195	0.151314	-0.067259	0.0603294	-0.099403	0.0495397	0.096459	0.110404	0.198031	0.123884	0.0337137	-0.31047	-0.0830118	-0.208	-0.0852454	-0.128866	-0.0912991	0.378378	0.372543	0.116882	0.0493339	0.0953789	0.460766	0.167768	0.647983	0.69542	0.823018	0.892347	0.896701	0.166342	-0.0787437	-0.0216818	-0.143115	-0.155539	-0.281496	-0.0908586	-0.157782	-0.162207	-0.122562	0.0843124	-0.169174	0.0796818	-0.071185	0.00164857	0.0344502	-0.0805653
	-0.104	0.751424	0.169153	0.458057	0.196732	-0.0547767	0.0223414	-0.12528	-0.112706	-0.0288122	-0.0271973	0.135914	-0.0366581	0.0699262	-0.178217	0.00757942	-0.224488	-0.0565172	-0.0101086	-0.0539227	0.394289	0.117994	0.174667	0.504864	0.138149	0.94191	0.896812	0.869638	0.747334	0.942019	0.961498	0.913936	0.148382	-0.0553376	0.072684	-0.105139	-0.0430263	-0.132587	-0.0847159	-0.0355629	-0.160428	-0.111343	0.0639527	0.149882	0.0811405	-0.0713497	0.0753777	0.0761719	0.104476
	0.167354	0	-0.368749	-0.222563	0.542785	-0.0899612	0.292919	-0.880512	-0.235058	-0.244971	0	-0.363604	-0.484959	-0.501701	-0.436613	-0.388737	0.376235	-0.0588662	0.561077	-0.999798	0	0.065669	0.818603	-0.130437	-0.0201616	-0.128299	0.478655	-0.080304	-0.0913655	-0.147056	-0.177407	-0.523091	0.357893	0	0.0669758	0.283198	0.480682	0	0.4829	-0.352867	0.702799	-0.1832	-0.101332	-0.288011	0.26738	0.408982	0.0693348	0.0293348	0.379352
	0	-0.393514	-0.312806	-0.568003	0.710813	-0.281615	-0.316946	-0.0331077	0.485786	0.386602	0.645496	-0.0962617	-0.201903	-0.306786	-0.0520558	0.739754	0.515661	0.494401	-0.165047	-0.871482	-0.409486	-0.236511	-0.294942	0.938589	-0.58504	-0.268505	-0.311401	0.370287	0.777894	0.697403	0.248978	0.374641	-0.470001	0.342867	0.606909	-0.283647	-0.435955	0.662808	-0.476777	0.286722	-0.543866	0	-0.564389	-0.360084	-0.31407	-0.541355	-0.21106	-0.0599981	-0.206294
	0.114017	0.807845	-0.232569	0.396762	0.430158	-0.39285	0.739949	0.999699	0.00651289	-0.184231	0.428599	-0.378056	-0.0324564	-0.183804	-0.14981	-0.366028	0.134861	-0.234271	0.353547	-0.074918	0.442022	-0.214558	-0.379796	0.482037	0.290522	0.00561366	0.22685	-0.0579157	-0.135433	-0.0374876	0.368531	-0.611995	-0.122711	0.561674	0.300162	0.257015	0.741111	-0.357681	-0.104192	-0.119934	-0.385086	0.22289	-0.256264	-0.0342466	-0.174063	-0.401011	0.450233	-0.111696	-0.283558
	-0.612045	0.923353	0.309054	-0.131965	0.623716	0.135722	-0.311564	0.0378273	0.894204	0.8216	0.20409	0.845215	-0.073069	-0.141988	-0.307967	-0.449899	0	0.0321899	0	-0.0719031	0.53211	0.257629	0.0938788	0	-0.478035	-0.666062	0	0.0932946	-0.00950357	-0.222294	-0.186381	-0.210179	0.321394	0.819794	0.333274	-0.383673	-0.0196271	0.139495	-0.134965	-0.334683	-0.322475	0.00176369	-0.314595	-0.331228	-0.227048	-0.577609	-0.066753	0.000491972	0.427838
	-0.102794	0.69846	0.131299	0.0517476	0.579664	-0.00770096	0.508726	0.0958191	-0.413785	-0.0684443	-0.595061	-0.286437	0.329136	0.289953	0.00858238	0.188194	0.343728	-0.489639	-0.650633	-0.354798	0.287499	0.118279	0.404539	-0.022201	-0.72673	-0.546549	0.389247	-0.597298	0.341403	0.447462	-0.345081	0.0674369	-0.370761	0.675565	0.204768	-0.63118	0.297222	-0.111994	-0.747977	0.344779	-0.725758	-0.333198	-0.234409	-0.0615149	-0.357714	-0.530295	-0.179375	-0.0771519	0.202364
	0.19202	0.844186	0.00579126	-0.13249	0.670256	-0.18464	0.909289	-0.440806	0.0258637	-0.401797	0.568329	-0.391035	0.0542317	-0.12741	-0.312606	-0.27257	0.339844	0.766553	-0.710504	0.495356	0.324245	-0.0728579	-0.186111	-0.0409901	-0.432772	-0.205324	-0.227638	-0.360907	-0.0616682	-0.31397	-0.18595	-0.105612	0.420653	0.332699	0	-0.0876164	0.00362396	0.968254	0.035967	-0.0817366	-0.132934	-0.87127	-0.49594	0.27444	0.953852	0.961404	0.978484	0.678341	-0.11057
	0.0381162	0	-0.196773	0	-0.471517	0.95239	-0.322843	-0.054117	0.0474059	-0.25746	0.255213	0.283919	-0.167304	-0.0426012	0.0282803	0.16207	0.046292	-0.103274	0.477931	0.644803	0.315934	0.469998	0.978703	0.182825	-0.393564	0.945506	-0.00913011	-0.498252	0.0709252	0.301751	0.42236	0.477121	-0.514752	-0.0259884	0.395333	0	-0.282706	-0.282623	0.621465	0.36777	0.580534	-0.0347269	-0.973921	0.133076	-0.455601	0.233642	-0.551216	-0.269085	-0.41687
	-0.369292	0.710792	0.766243	0.565539	0.855958	-0.176262	0.185515	-0.168544	0	-0.363714	0.479359	-0.0642426	-0.118634	-0.610974	0.0503165	-0.0656921	0.694661	0.0999863	0.265861	0.15215	0.828102	-0.310746	0.295825	0.46548	0.0869257	-0.104048	-0.0698154	-0.00610451	-0.163248	0.414805	-0.0488069	0.447841	0.38221	0.737513	0.144254	-0.0896427	0.63987	0.158006	0.26741	-0.141624	0.0890722	-0.235958	0.0492122	0.663124	-0.112513	0.268862	-0.0303398	0.192174	0.315056
	0.470651	0.351282	0.668961	-0.0640529	-0.173073	-0.335906	0.779254	-0.280874	0.656381	0.865272	0.4593	0.849942	0.654494	0.747248	-0.0852365	-0.112188	-0.0117306	0.399631	0.3885	-0.17486	0.0196009	0.44974	-0.417163	-0.0377583	0.0342465	0.00781179	-0.00206018	0.377903	-0.00447555	0.0141434	0.579722	0.135954	-0.105669	0.201738	-0.158169	-0.355147	0.210892	0.101929	-0.106504	-0.0233753	-0.319274	0.54953	0.069722	0.00938194	0.0112421	-0.0311277	-0.115516	0.00647719	0.294272
	0.715939	0.700907	0.486614	-0.724974	0.151068	0.596094	0	0.0275776	0.350238	0.171856	0.242722	0.0664741	0.546213	0.754465	-0.281045	0.112881	0.178987	0.0126781	-0.689671	-0.228909	0.372807	0.609757	0.95734	0.118233	-0.260998	0.558153	0.300249	-0.224926	-0.473068	0.371288	-0.138726	-0.271511	-0.522097	0.423478	0.400561	0.0672469	-0.40243	-0.397299	0.0814043	-0.514875	-0.282103	-0.38105	-0.544789	0.652762	0.242914	0.0029273	0.200043	-0.10822	-0.563137
	0.0681266	-0.26674	-0.365222	-0.21858	-0.430309	-0.0285511	-0.0728366	-0.127543	0.308917	-0.402524	-0.456318	-0.222028	-0.226889	-0.776634	0.354446	-0.419985	-0.34471	0.298716	0	0	-0.0139726	-0.377759	0.306862	0.986039	-0.230776	-0.0913713	-0.284771	-0.181894	0.0153945	-0.162183	0.0203414	0.0564813	0.233405	0.276964	0.589286	0.205155	-0.039061	0.476736	-0.410492	0.0413563	-0.235521	-0.179492	0.671878	0.422668	0.388797	0.0697447	0.416987	-0.14507	-0.158663
	0.516282	0.156996	-0.0547437	-0.530268	-0.379921	-0.0417344	0.664641	0.413313	0.475382	-0.129543	-0.370794	-0.224004	-0.382843	-0.0329886	0.357907	-0.394412	0.14592	-0.483	0.213804	0.185797	0.256114	-0.12568	0.876125	0.848043	-0.193958	0.356098	0.302774	-0.329347	0.00617417	0.147697	-0.0338867	-0.0428725	0	-0.189794	0.176639	0.680086	0.185317	0.270823	0.191576	-0.384848	-0.19071	-0.313076	0.000465063	0.365366	0.0874867	-0.219403	-0.0131719	0.969486	0.11197
	0.291742	0.367142	0.212613	-0.0910461	-0.175543	0.501588	0.213569	0.451904	0	0.297027	-0.480058	0.12898	0.102413	0.213364	-0.145205	0.916977	-0.172067	0.13052	0.672566	-0.133231	0.401823	0.0152203	-0.984368	-0.406961	0.268293	0.362538	0.355796	0.386576	-0.117813	0.616677	0.328316	-0.324641	-0.333159	0.341438	0.184167	0.227866	0.259803	-0.271852	0.378191	-0.00202624	0.891731	-0.225779	0.301304	-0.264025	-0.0516106	-0.123945	0.350946	-0.114501	-0.0380134
	0.38481	-0.271533	0.853965	0.045468	-0.151535	-0.228135	0.423149	0.856267	-0.299905	-0.180511	0.233048	0.252102	-0.202873	-0.126542	-0.216379	0.176589	0.488989	0.096759	-0.163241	0.31631	-0.399419	0.21258	-0.0750164	-0.0916534	-0.237222	-0.0859755	-0.230458	0.729437	0.00123163	-0.23364	0.104754	-0.262998	0.0691938	-0.273446	-0.15754	0.0912302	-0.0131435	-0.465041	-0.136136	-0.323278	-0.00696463	-0.404412	-0.184007	-0.172139	-0.215351	0.484476	0.0380009	0.216217	-0.53926
	-0.0549402	0.123638	0.174839	0.0471831	0.516003	0.339366	0.656086	0.437211	0.11412	-0.138448	-0.410271	-0.113869	-0.221614	-0.132787	0.320572	-0.214201	0.404982	0.123477	-0.399245	0.240309	0.133929	0.146488	0.404185	0.684923	0.435687	0.224117	0.411653	0.291093	-0.0663562	0.755119	-0.0117071	0.00237085	0.161341	0.554031	-0.713121	-0.360399	-0.438944	0.261202	0.642321	-0.0018369	-0.0877786	-0.255714	0.22403	0.425464	0.578723	0.572996	0.960782	0.575811	0.141726
	0	-0.279519	0.728774	-0.459697	0.989279	0.480347	0.301688	-0.282936	0.482422	-0.549539	0.738262	0.639387	0.638767	0.776855	0.947418	0.541909	0	-0.637234	0	-0.174565	-0.0201139	-0.0309474	-0.0510318	0	0.013689	-0.135513	-0.0991818	-0.100808	-0.017207	-0.588694	-0.0474222	-0.416759	-0.776909	0.189505	0.11185	0	-0.303718	-0.0372087	0.584357	0.404606	0.935452	-0.194314	-0.00734389	-0.399682	0.978102	0.222312	-0.310642	-0.344033	0.0108209
	0.457183	0.199043	-0.231286	-0.103061	0.86671	0.180529	-0.0455503	-0.213821	0.0793136	0.183109	0.37443	0.382813	0.501498	0.386202	0.0999112	-0.0603516	0.401123	0.138996	-0.11063	0.010493	0.0255655	0.399081	-0.16299	-0.101588	-0.0180056	-0.0568926	0.0396088	-0.0289289	0.0441417	-0.041852	-0.0695188	-0.0359473	0.190104	-0.147661	-0.000805965	0.162899	-0.120805	0.18932	0.463832	0.385149	-0.0318889	-0.0187786	-0.0039912	-0.0787783	0.653274	0.186322	0.0200205	0.109388	0.133201
	0.331389	0.197646	-0.23515	-0.0686563	0.870037	0.195779	-0.00452592	-0.22156	0.0934464	0.159227	0.355919	0.330609	0.485445	0.346957	0.143546	-0.0273939	0.372395	0.131734	-0.162182	0.0317108	0.0188858	0.354128	-0.149563	-0.0351098	-0.0149989	-0.0486093	0.0429129	-0.0257314	0.0529477	-0.0236491	-0.0639389	-0.0302589	0.137452	-0.138487	0.0115786	0.20463	-0.104791	0.198549	0.468298	0.435618	-0.0178218	-0.0103777	0.00800845	-0.0614692	0.649313	0.188613	0.0253724	0.128339	0.111415
	0.705759	0.165861	-0.245086	-0.17604	0.949049	0.205858	0.0456237	-0.175875	-0.0298175	0.0186929	0.198252	0.359777	0.416821	0.263612	-0.0319377	-0.00644282	0.514497	0.0886791	0.130833	-0.0149626	0.0568906	0.583838	-0.205349	-0.147196	0.0606513	-0.063852	0.0193453	-0.0468488	0.0493656	-0.0419908	-0.050599	-0.0418046	0.112637	-0.232906	-0.0454822	-0.0334106	-0.10085	0.0668022	0.444983	0.393594	-0.113839	-0.0602341	0.00583093	-0.086929	0.767656	0.113626	-0.0453645	0.163185	0.173061
	-0.158835	0.245545	-0.204029	-0.083707	0.99547	0.316802	-0.0503839	-0.105153	-0.085889	-0.110127	0.421306	0.241733	0.611954	0.246491	0.103681	-0.23535	0.589274	0.150758	-0.311321	-0.026048	0.00496517	0.262868	-0.07408	-0.079725	0.0330251	-0.044915	0.0119518	-0.051349	-0.0212647	-0.190902	-0.0252271	-0.123884	0.250542	-0.124457	-0.0204843	0.165634	-0.115128	0.154834	0.464707	0.0217154	-0.217925	-0.0765213	0.0196942	-0.0732787	0.856813	0.198564	-0.0183092	-0.093099	0.0366132
	-0.330057	0.0764563	0.178775	-0.173487	0.989426	0.393427	0.255364	-0.2623	-0.508432	-0.129131	-0.265919	0.130139	-0.0530575	0.169207	0.544233	0.491952	0.307488	0.122595	-0.232725	0.739221	0.0987675	-0.26133	0.240505	-0.105999	0.0511084	-0.0609162	-0.0175376	-0.070665	0.0146263	0.108724	-0.0930175	-0.154152	0.255066	-0.0487031	0.367973	-0.0931104	-0.106355	-0.00363289	0.471817	0.161684	-0.389939	-0.0541439	0.0716167	0.0406749	0.896724	0.181887	0.0297137	0.294562	0.0851428
	0.0645336	0.762812	0.053837	0.493242	0.992983	0.117484	-0.173097	0.30967	-0.193651	-0.116022	-0.183748	-0.203396	-0.284602	0.238241	-0.0190718	-0.0540196	0.142941	0.122858	-0.394912	-0.000540144	0.309347	-0.158893	0.0770176	0.0122245	0.139566	0.0369961	-0.00618741	0.103018	0.0993461	0.766921	0.17756	0.574685	0.429432	-0.0471698	0.0922054	-0.0751324	0.420954	-0.112955	0.455627	-0.154194	-0.111306	-0.034908	0.109215	0.0180332	0.724159	-0.0114516	-0.019531	0.137706	0.0326463
	0	0.158824	0.231381	-0.146212	0.988078	0.563588	-0.332618	-0.20187	0.561471	-0.181957	0.900957	0.549306	0.789536	0.520239	-0.45328	-0.0186092	0.8965	0.103366	-0.344433	-0.221889	-0.169723	-0.204613	0.439871	0.838107	-0.0794469	-0.128183	-0.0345134	-0.17543	-0.131312	-0.418454	-0.065549	-0.159969	-0.207169	-0.019835	-0.062983	-0.155623	0.814373	0.196147	0.363569	0.644587	-0.238181	-0.171924	-0.00640404	-0.0860568	0.899194	-0.283922	-0.138087	-0.390468	0.128789
	-0.156277	-0.154839	0.0785721	0.162466	0.373927	0.0385771	-0.470025	-0.215004	0.0057372	-0.217538	-0.254718	-0.608267	-0.0751902	-0.0961992	-0.237675	-0.184892	-0.379563	-0.101994	0.31604	0.416392	-0.162599	0.562906	-0.00901946	-0.158518	-0.0632834	-0.160094	-0.241896	-0.196546	-0.553446	-0.000229121	-0.375098	-0.451609	0.166984	-0.351513	0.524659	-0.222743	-0.51941	-0.296716	0.0716102	-0.218665	-0.214215	-0.220471	-0.0431992	-0.278607	0.217643	0.0404747	-0.144066	-0.219559	-0.12688
	-0.0012261	-0.258968	0.226497	0.259578	0.355871	0.786113	-0.0381745	-0.313597	-0.260261	-0.0778066	-0.224545	-0.167057	-0.0315628	0.00896963	-0.29153	-0.11493	-0.381398	-0.123891	-0.314553	-0.0190009	-0.0625224	-0.150747	-0.133553	-0.0978125	-0.129569	-0.185269	-0.15381	-0.0794357	0.0127247	-0.041011	-0.0339953	-0.0938104	0.057203	-0.0562969	0.0719187	-0.0349354	-0.273341	-0.151041	0.118198	0.23378	-0.217285	0.225165	0.382315	-0.171952	0.387062	0.116152	0.0954305	-0.0748813	-0.170297
	0.0444909	0.0226438	0.0379798	0.391522	0.206412	0.714578	-0.0507749	-0.158253	-0.287971	-0.280137	-0.0648794	-0.117533	-0.215299	0.0430976	-0.225872	-0.108697	-0.356945	-0.229977	-0.29497	-0.172763	-0.175805	-0.350822	-0.142615	0.0578204	-0.0216695	-0.0204396	0.200732	0.0774084	0.0326911	-0.0209226	-0.0457441	-0.0424762	0.198508	0.028755	0.200918	-0.0752857	-0.0310994	0.248348	0.124262	0.198266	-0.193968	0.258403	0.645145	-0.0990213	0.185708	0.325143	0.062237	0.0139595	0.000816132
	-0.269284	-0.151771	-0.0016107	-0.0651601	0.325138	0.556264	-0.127688	-0.279268	0.0783593	0.140119	0.162852	0.147911	0.00510941	-0.176359	-0.162162	0.0784975	-0.111048	-0.173999	-0.341459	0.0376273	-0.106393	0.0384626	-0.202622	-0.248494	0.0643508	-0.0963098	0.0687366	-0.0895661	-0.191791	-0.110059	-0.104285	-0.143757	-0.014662	0.0541149	0.332392	-0.0549083	-0.262671	0.313538	0.371696	0.106895	-0.0513912	0.356894	0.485315	-0.3993	0.313761	0.159406	-0.0663562	-0.0840347	-0.201148
	0.136866	-0.501593	-0.39242	0.591268	0.792047	0.189054	-0.194755	-0.287549	0.021014	-0.201627	-0.231789	0.0576243	-0.214303	-0.136348	0.00903545	-0.097498	0.341279	-0.0479046	-0.306533	0.403844	-0.0768867	-0.271531	0.227042	-0.209354	-0.160575	-0.248083	-0.151812	-0.205935	-0.195791	0.2935	-0.17867	-0.349924	0.28138	-0.185283	0.224597	0.0944783	-0.556245	-0.36413	0.445633	-0.0975935	-0.165721	-0.319096	-0.0219031	-0.158571	0.501859	0.244272	-0.156286	-0.166801	-0.20104
	0.405562	-0.207789	-0.287244	0.378038	0.48253	0.252494	-0.288677	-0.328335	-0.221738	-0.275829	-0.278427	-0.137911	-0.112529	0.414101	-0.388122	0.225054	-0.177438	0.290275	-0.215939	-0.248487	-0.12814	-0.247776	-0.0815984	-0.33619	-0.184555	-0.252955	-0.157346	-0.191899	-0.0426149	0.503473	-0.157896	-0.125978	-0.045257	-0.170946	0.230889	-0.187185	-0.269794	-0.435854	0.0731901	-0.181161	-0.415779	-0.440377	0.0215715	-0.207767	0.21787	0.044342	0.00901636	-0.0213415	0.165422
	0	0.0890979	-0.517788	-0.142706	-0.104254	-0.314857	-0.326605	-0.0422793	-0.136332	0.372623	0.11787	0.206736	-0.165968	0.695442	-0.292045	-0.0477247	-0.684227	0.552453	-0.738287	0.0021173	-0.603733	0.0910848	0.333332	0	-0.239545	-0.327516	-0.449654	-0.276092	-0.0466714	-0.147353	-0.274201	-0.0785931	0.0471454	0.130891	-0.317925	-0.536453	0.0906383	0.252577	0.810889	-0.459755	-0.052587	0.251781	0.27512	0	-0.258956	0.127635	0.0728501	-0.429364	0.194019
	0.278818	0.762748	-0.232889	0.37148	-0.1248	-0.176191	0.216237	0.0374476	-0.207919	-0.10071	0.285685	-0.000142886	-0.0656996	0.205356	-0.071235	-0.129731	-0.521393	0.0717917	0.38182	0.835795	-0.0718665	-0.20837	0.299774	-0.18104	0.216284	-0.138783	0.053804	0.287216	0.134637	0.119796	-0.0571294	-0.14528	0.0228157	0.0899893	-0.0573758	-0.608309	0.183633	0.463744	0.117193	0.0667489	0.612158	-0.0463689	-0.038358	0.493581	-0.189483	0.228686	0.289355	-0.00263616	0.160126
	0.995672	-0.215385	-0.446233	-0.561499	0.217004	0.0591916	-0.252043	-0.364988	0	0.10797	0	-0.198173	-0.0532064	-0.0679498	-0.0118863	-0.101619	0.29408	-0.803165	0.694884	-0.25724	0.100263	-0.15142	0.0457015	-0.0602956	-0.400436	-0.402816	-0.406063	-0.153282	-0.125891	-0.108265	-0.0840796	-0.14129	-0.916685	-0.282111	0.0358113	-0.223154	-0.0197327	-0.296164	0.0600894	-0.00333759	0.624669	-0.126096	-0.216387	-0.0613035	-0.339614	-0.32321	-0.148848	-0.0470305	0.262551
	0.732687	0.352346	-0.122804	-0.185083	-0.121565	-0.056214	0.520575	-0.696884	0.384734	0.637966	0.63718	0.416915	0.106243	0.393067	-0.134126	0.889305	-0.197196	-0.116172	-0.0490529	0.0198126	-0.358235	0.532443	0.61698	0.363914	0.0596378	0.26259	0.183949	0.355526	0.567639	-0.00521164	-0.214809	-0.358267	-0.370327	0.128152	-0.257269	0.350857	0.359227	0.784609	0.311039	0.146671	-0.201427	0.200602	-0.262623	-0.0259667	0.39391	-0.336052	-0.0178567	0.768492	0.747241
	0.204728	-0.185661	-0.199487	-0.142152	0.103202	-0.164543	-0.376433	-0.06	0.534346	-0.05868	0.622979	0.0509625	0.362321	0.281806	0.027439	0.307002	-0.08444	0.892567	-0.047806	0.12287	0.149754	-0.188228	-0.301829	0.39313	-0.173777	-0.479786	-0.295335	0.384188	0.233551	-0.193299	-0.303444	-0.183726	-0.386932	0.0978696	-0.423223	0.152338	0.497207	-0.240955	0.640565	-0.212278	-0.159067	-0.336688	-0.316469	-0.405552	0.107225	-0.0218867	0.0596993	0.00458907	-0.302844
	0.625202	0.55836	-0.0566248	-0.332991	-0.120127	0.107803	-0.0272151	-0.0945473	-0.199749	-0.059642	-0.0611311	-0.054335	-0.177632	-0.0920532	-0.075721	-0.00631858	0.226365	-0.218611	0.0873185	0.272624	0.207957	-0.583993	-0.310649	0.140833	0.0555875	-0.189213	-0.22319	0.592274	0.0550606	0.126975	0.128651	-0.429198	0.113437	-0.0801873	0.242132	-0.190531	0.73279	0.220468	0.241237	0.255132	-0.0168434	-0.0412351	0.449271	-0.00933333	0.803055	0.680276	-0.124201	0.371835	0.381884
	0.0394593	0.348843	0.130712	-0.0579909	-0.240893	0.128711	0.0379108	-0.322183	-0.246347	-0.0530845	0.835923	0.327899	0.113116	-0.0824321	-0.0570587	0.808899	-0.0144982	-0.210759	-0.068109	0.304517	0.629792	-0.35703	0.76377	-0.0246963	-0.0473171	0.336492	0.0543562	0.480543	0.0310821	0.146525	0.666593	0.250595	-0.148334	-0.0322884	-0.0767082	-0.209136	0.537783	-0.29346	0.566698	0.0203545	-0.148797	0.0680542	0.111873	0.357156	0.0788871	-0.0479442	-0.0625575	0.222961	0.0107205
	-0.199683	0.66344	-0.334489	0.685658	-0.879742	-0.105467	0.708435	-0.281296	0	-0.119364	0	-0.32963	0.455226	-0.332486	-0.217119	-0.379358	0.710795	0.278736	0.516362	-0.0931815	-0.108767	0.105036	-0.212164	0.956784	-0.0886405	-0.077059	-0.127388	0.0349547	-0.0131821	-0.0513584	-0.0731267	0.037102	0.178005	0.201712	-0.205262	-0.129417	0.294278	0	0.215197	-0.133738	-0.267007	-0.153473	0.114569	-0.056635	0.823477	0.639985	0.686366	0.0487433	0.522084
	-0.0539239	0.63922	0.0444017	0.0455981	0.249866	-0.286667	0.758386	-0.269974	0.238674	-0.00636102	-0.414403	-0.220452	-0.0494476	0.057937	0.0211516	0.064217	-0.0987404	-0.271623	0.127796	-0.0586316	-0.270639	-0.436318	0.697742	0.423343	-0.0746079	0.0389165	0.0504248	0.519016	0.0289769	0.178502	0.11349	-0.391295	0.0759302	0.145335	-0.583569	-0.00969424	0.04605	-0.585949	0.0184081	-0.260082	-0.00074238	-0.208147	-0.194779	0.104041	0.496498	0.329968	0.70503	0.360009	0.390563
	0.242817	-0.112695	0.967173	0.26757	-0.224916	-0.112763	0.709921	0.0427199	0.316244	0.0724053	0	-0.249216	-0.0539361	0.178675	0.490829	-0.697411	0.299059	0.167274	0.409571	0.286691	0.000971883	-0.483279	-0.280889	0.726247	0.108519	-0.170897	-0.280386	0.00454265	-0.180861	-0.227337	-0.232567	-0.393157	0.180009	0.822121	-0.151588	-0.04061	0.263818	0.183181	0.0926049	-0.141579	-0.00617035	-0.30928	-0.0537397	0.228905	0.661417	0.424348	0.468082	0.355344	-0.16999
	0.696324	-0.19708	0.276227	0.735888	-0.18915	-0.0110268	0.540541	-0.31851	-0.275254	-0.147018	-0.105495	-0.0861596	-0.192174	-0.14246	-0.209028	-0.120364	0.153091	0.123718	-0.211306	-0.0810897	0.084004	-0.228308	0.776043	0.470324	-0.181327	-0.262637	-0.197045	-0.168184	-0.0935127	-0.127784	-0.161231	-0.185019	0.406017	0.211328	0.0323292	0.073673	-0.0196583	0.309899	-0.317091	0.0541091	-0.213613	-0.170198	0.160398	-0.0728045	0.0646744	0.752224	0.408907	0.490108	0.390598
	0.912863	0.258534	0.122096	0.15012	-0.273112	-0.218024	0.354404	-0.354875	-0.204221	-0.356921	-0.259711	-0.20932	-0.25772	-0.215002	-0.284183	0.18076	0.697854	-0.293955	-0.0947237	0.115122	0.0230615	-0.200106	0.417006	-0.275188	-0.162774	-0.190858	-0.387337	-0.179176	-0.102802	-0.13745	-0.190772	-0.177706	-0.463054	-0.150434	-0.101693	-0.265257	0.0847952	0.19523	0.519531	0.0601749	0.367526	-0.135011	-0.286354	0.129329	-0.195264	-0.182006	-0.116441	0.6961	0.690814
	0.56819	0.587353	0.113389	0.00637615	-0.150332	0.0818032	0.556767	-0.133208	-0.241713	-0.2312	-0.25034	-0.143404	-0.0961857	-0.183645	-0.166704	0.375207	-0.199152	-0.0566762	0.692193	0.258306	0.539459	-0.467351	0.314662	0.419467	-0.0409842	0.101537	-0.0954914	0.321973	0.177553	0.205238	-0.00943174	-0.0625606	-0.0790986	0.68691	-0.219168	0.489099	0.312883	-0.0434569	-0.233142	-0.361347	-0.0321322	-0.245854	0.0225076	0.140403	-0.238876	-0.201171	-0.102788	0.168909	0.493372
	0.187608	0.591723	0.086128	0.144262	-0.0777911	0.967507	-0.0899543	0.0224383	0.351766	0.560524	-0.0957725	0.0456301	0.0840982	-0.283924	-0.45996	0.638967	-0.460209	0.173475	0.122383	-0.624169	0.731322	-0.135156	0.119725	-0.0258626	-0.0908023	-0.165093	0.53085	-0.0234669	0.166414	0.620619	0.533418	-0.142812	0.375867	0.231501	-0.312155	0.0891136	0.273012	0.0939098	0.228637	-0.137459	-0.0590049	0.0909171	0.683959	-0.272095	0.27616	0.273456	0.347889	0.311032	0.755991
	-0.0864961	0.217181	-0.260623	-0.316714	-0.190729	0.503782	-0.0961329	0.447955	0.0934896	0.227988	0.500266	0.331378	0.179298	0.26754	-0.191114	-0.0576554	0.270008	-0.130265	0.449762	-0.151092	0.315107	-0.141242	-0.0549457	-0.110496	-0.0810519	-0.0529911	-0.00163442	-0.0509839	-0.0141377	-0.0707521	0.00927089	-0.122595	-0.0371496	0.621269	-0.0136479	0.0349807	0.372186	-0.0676262	-0.122282	-0.290547	-0.09833	-0.117072	0.26748	-0.141247	-0.0521784	-0.137499	0.0391549	-0.109659	0.186352
	-0.104616	0.0154117	-0.162266	0.313955	-0.0195787	0.711096	-0.11331	-0.201616	0.40059	0.52468	0.596924	0.530039	0.553546	0.751562	-0.154209	0.0924538	0.167424	0.303014	0.624718	-0.143378	0.0733359	-0.131129	-0.0773401	0.244524	-0.0220115	-0.110937	-0.0118833	-0.0638271	-0.0169961	-0.0504404	0.0552178	-0.0228267	0.00851871	0.205411	-0.139158	0.0413856	0.249053	-0.0349352	-0.136836	-0.0475361	-0.00218973	-0.0639038	0.555963	-0.0988939	-0.0804102	-0.129467	-0.00916292	-0.0766168	0.0632307
	-0.0957747	0.00516557	-0.158099	0.0360087	-0.0598953	0.690497	-0.103584	-0.0831427	0.517193	0.938032	0.589263	0.835898	0.509876	0.229564	-0.207712	0.0569449	0.010142	-0.169763	0.439599	-0.110193	0.25441	-0.197823	-0.0478643	0.145805	-0.0409274	-0.0941531	-0.0362769	-0.0713121	0.00207068	-0.046922	-0.0641807	-0.0364716	0.0104856	0.119192	-0.142394	-0.0645638	0.194858	-0.226445	-0.0970256	-0.109065	-0.0725481	-0.0490372	0.362046	-0.116661	-0.0674728	-0.148967	0.00202257	-0.127588	0.106703
	0.0551592	0.194645	-0.194102	-0.171878	-0.100452	0.651191	-0.0484313	-0.202584	0.477825	0.68066	0.498154	0.488415	0.367767	0.316466	-0.2045	0.502695	0.0359621	0.303901	0.452955	0.1679	0.312277	-0.0497131	0.0700488	0.129899	0.104893	-0.105268	-0.0334633	-0.0703699	0.151269	-0.0718668	-0.135801	-0.113776	0.00404846	0.256268	-0.154111	0.126903	0.357818	-0.0960023	-0.00941807	-0.129672	-0.0365311	-0.120557	0.304576	-0.132132	-0.0619974	-0.0961626	0.0926007	-0.0328961	0.186931
	0.719792	0.324994	-0.20592	-0.275492	0.114033	0.379038	0.0166843	-0.132978	-0.114817	0.00682133	-0.094075	0.153543	-0.0663627	-0.210459	-0.240425	-0.143824	0.974335	0.257423	0.441029	0.479611	0.12602	-0.0386301	0.0570201	0.00640034	-0.0349931	-0.136909	-0.0682209	-0.0394617	0.0375562	-0.0641307	-0.1215	-0.0979323	0.179822	0.334753	0.281992	0.00305643	0.160718	-0.238276	0.609518	-0.262263	-0.0679336	-0.125964	0.157455	0.0551651	-0.0446102	-0.103492	0.0607846	0.0578644	0.457788
	-0.0674025	0.239675	-0.120598	0.565475	0.00138233	0.0896375	0.212317	-0.118557	-0.359761	-0.326306	-0.226621	-0.174688	-0.0757701	-0.151617	-0.139159	-0.0395672	-0.408564	0.0236819	-0.109091	-0.0424594	-0.110444	-0.116972	0.468033	0.410291	-0.120712	-0.182207	-0.102609	-0.120593	-0.0200763	-0.154179	-0.0878948	-0.0931513	0.371929	0.111669	-0.128167	-0.159048	-0.166154	-0.0524149	-0.107231	-0.280479	-0.0686678	-0.000362424	0.1768	0.0460127	0.252386	0.654023	0.625849	0.423425	0.00219218
	-0.39669	0.0654006	0.250191	0.0697066	0.387997	0.213047	-0.0729984	-0.0692411	-0.0306528	0.146983	0.0960227	0.0454132	0.00796279	0.0652902	-0.278209	-0.147499	-0.19064	-0.0410173	0.16762	-0.310485	0.133733	0.263749	0.576462	0.631122	0.131386	0.0557386	0.226854	0.082881	-0.0659711	-0.0051876	-0.0186529	-0.000305116	0.0361517	0.0613962	-0.0467365	-0.329016	0.149398	-0.361731	0.212706	-0.162642	-0.0124025	-0.00992345	0.0246482	0.0122746	0.217394	0.0331753	0.033409	0.117846	0.246736
	-0.163777	-0.00230607	-0.280149	0.0464714	-0.0401537	0.0744416	0.0255762	-0.0164682	-0.164961	0.035385	0.329373	0.106641	0.100257	0.0584279	-0.0410997	-0.0355065	-0.0933428	-0.16452	0.224906	-0.245621	0.0356943	-0.139762	0.240009	0.570916	0.106982	-0.0160518	0.00999871	0.137635	0.0287482	0.0104001	0.0386394	0.0829626	-0.0961333	0.142954	-0.0973577	-0.060396	-0.121174	-0.456385	-0.0768335	0.0788602	0.256221	0.12944	0.252834	0.117618	-0.00370403	0.0832469	0.178951	-0.0019971	0.0069401
	-0.215476	-0.219281	-0.127598	0.202943	-0.232228	0.109954	-0.26856	-0.0543592	-0.45598	-0.298918	-0.0376524	-0.129464	-0.0492468	-0.237963	-0.407017	-0.201753	-0.0142469	-0.209148	0.0657071	0.151183	0.0128852	-0.284131	-0.257816	0.176055	-0.0909228	-0.183731	-0.0725568	-0.13512	-0.244232	-0.129601	-0.0597974	-0.0276618	-0.236026	-0.0463128	-0.199617	-0.0865232	-0.0493967	-0.226102	-0.0217396	-0.309759	0.102083	0.0316631	0.00302316	-0.275585	-0.160688	-0.252804	0.218383	0.0280622	0.127298
	-0.14756	-0.0948047	0.137943	-0.0877175	0.0694103	-0.125093	-0.0670527	-0.238422	-0.438352	-0.0703975	0.293155	0.264211	0.162393	0.0814577	-0.315194	-0.168423	-0.193511	-0.227886	-0.252292	-0.0111557	-0.0347485	0.245022	0.102084	-0.0172412	0.000255431	-0.166143	-0.175024	-0.210063	-0.199889	-0.0790941	-0.104688	-0.156291	0.0541035	0.320597	0.24226	-0.202696	0.116154	-0.328214	0.114513	-0.335911	-0.161319	-0.0734375	0.13948	-0.125846	-0.0871551	-0.0654433	-0.0614853	-0.154177	0.201717
	-0.117071	-0.164486	0.47139	0.32903	-0.0737628	0.264732	-0.147812	-0.290302	-0.46217	-0.502383	-0.380041	-0.260457	-0.175563	-0.210452	-0.355853	-0.0183565	-0.517433	-0.0125501	0.257813	-0.126528	-0.0233986	-0.325549	0.335566	0.284352	-0.0126118	-0.186838	-0.204372	-0.0814963	-0.207086	-0.00629413	0.0840793	-0.0551	-0.0870772	0.246736	-0.00163488	-0.213315	0.0477743	-0.122737	-0.198902	-0.330051	0.171687	0.0029883	0.193716	-0.0324843	-0.155347	-0.318104	-0.146149	-0.225936	-0.139915
	0.0155381	0.0458638	0.408883	0.324927	-0.0906028	0.186564	-0.0692921	-0.287856	-0.358863	-0.452596	-0.302683	-0.141361	-0.183055	-0.14354	-0.296271	-0.0109929	-0.524929	0.0698488	0.34067	-0.153386	0.085663	-0.249586	-0.0248996	0.0259562	0.0188566	-0.089957	-0.157555	0.114815	-0.0444924	0.169921	0.226127	0.07522	0.0303848	0.117555	-0.0127023	-0.0568642	0.214991	-0.151508	-0.102592	-0.348077	0.204318	0.143553	0.143521	0.0636971	-0.145956	-0.214271	-0.0727946	-0.182597	-0.00687722
	-0.0822556	-0.0173004	0.441685	0.573263	-0.0667365	0.0272612	-0.0753024	-0.255812	-0.314458	-0.393195	-0.328708	-0.135095	-0.123923	-0.137985	-0.467337	-0.0957821	-0.475592	0.0165641	0.0877927	-0.145547	0.098669	-0.165563	0.0138901	0.0144009	-0.00914355	-0.101599	-0.149756	0.0525203	-0.127762	0.0865282	0.191757	0.00467834	0.150531	0.210445	-0.0454882	-0.13017	0.100297	-0.124913	-0.111404	-0.381803	0.146449	0.1222	0.0956843	0.00442195	-0.129689	-0.0991155	-0.0979247	-0.0782048	-0.00473457
	-0.0509991	-0.151341	0.695684	0.545974	-0.0628163	-0.257567	-0.0328105	-0.261399	-0.386295	-0.328737	-0.323075	-0.207761	-0.105919	-0.19989	-0.26444	-0.168401	-0.199728	-0.166643	-0.106513	-0.15724	0.0567231	-0.221486	0.453636	0.265519	-0.0869363	-0.117107	-0.131633	-0.0176722	-0.189401	0.0381999	0.0663331	-0.0388787	-0.0380365	0.304002	-0.115349	-0.109499	0.0217292	-0.127467	-0.0490936	-0.330725	-0.0713296	0.191461	-0.104784	-0.144995	-0.0642143	-0.239699	-0.0310644	-0.0458892	-0.00463833
	-0.103975	-0.111477	0.139505	0.405605	-0.0528105	-0.15053	-0.0199373	-0.18568	-0.259736	-0.24426	-0.211637	-0.0894098	0.0459992	-0.136643	-0.308524	-0.163535	-0.259476	-0.207327	-0.109595	-0.10983	-0.0401453	-0.186449	-0.0768662	-0.138094	0.00804285	-0.147653	-0.130347	-0.0350109	-0.177042	-0.021181	0.0225654	-0.0750765	-0.07624	0.2782	-0.141644	-0.0156967	0.111128	-0.126115	-0.0670584	-0.2734	-0.122681	0.0386583	0.0106687	-0.095422	-0.0958074	-0.171788	-0.0487009	-0.0874239	0.0779105
	-0.127714	-0.030206	-0.432806	0.597949	0.796845	0.00754136	0.156722	0.395406	0.0273112	-0.228702	0.00839059	-0.0948997	-0.0783647	-0.031554	-0.123718	0.0283126	0.00917005	0.134363	0.196547	-0.0307232	-0.153448	-0.233868	-0.19281	-0.15749	0.0576867	0.0932336	0.0570254	-0.0053233	0.0435673	-0.0310937	-0.00148377	0.0639061	0.224546	-0.059375	-0.169268	-0.0124144	-0.0932294	-0.133843	0.237149	-0.0961201	0.508283	-0.16739	-0.102139	-0.0233283	0.627779	-0.222785	-0.128395	0.129475	-0.0972243
	-0.133391	-0.241449	-0.212465	0.173559	0.00527361	-0.384699	-0.148528	0.169688	-0.00950631	-0.159765	0.22436	-0.11613	-0.0773231	0.15968	-0.0169888	0.0238717	-0.240211	0.0123144	0.360615	-0.19551	-0.215687	-0.31247	-0.165101	-0.170823	-0.247884	-0.0370431	-0.121229	-0.0238993	-0.0959071	-0.0851131	-0.0229724	-0.087092	-0.194209	-0.0420298	-0.348353	0.00981244	0.153623	-0.173599	-0.194917	0.00704805	0.264435	-0.116909	-0.147941	-0.0520854	-0.0595292	-0.344721	-0.130066	-0.148903	-0.090825
	0.211753	-0.191992	-0.33345	-0.130978	-0.289482	-0.201743	-0.111471	-0.120375	-0.0816214	-0.173279	-0.0246917	-0.0649476	-0.150711	-0.154085	0.0559408	0.39716	0.0131209	0.262962	0.381651	-0.194156	-0.0225315	-0.274614	0.827301	-0.0867421	0.198578	0.188621	-0.0265025	0.412334	-0.105228	-0.22057	0.696132	-0.185045	-0.223076	0.358606	-0.136411	0.0857246	-0.0859794	-0.192295	-0.0577182	0.0453324	-0.0852712	-0.0406995	-0.353997	0.494544	-0.124513	-0.137834	-0.103914	-0.00734889	0.405259
	0.515288	0.013477	-0.166947	0.523719	0.219714	0.00942779	0.0947813	0.29949	-0.331575	-0.421989	-0.262433	-0.24593	-0.175904	-0.0760636	-0.00823907	0.169822	-0.246217	0.247304	0.131592	0.160206	0.0981138	-0.178672	0.163074	-0.117987	-0.316643	-0.165658	-0.211834	-0.00581035	0.113502	-0.031983	-0.0407369	-0.0205805	0.532534	-0.252174	-0.102287	-0.0070289	-0.0267144	-0.144613	0.0337375	-0.28748	-0.0933125	-0.239486	-0.0982044	0.236929	0.059676	0.0973493	-0.0442943	0.288327	0.151824
	0.47277	0.316118	-0.198315	-0.190783	-0.230116	-0.391564	0.182628	0.28467	-0.0581895	-0.351638	-0.0694067	-0.35957	-0.304428	-0.27356	0.0904038	-0.0180035	-0.335444	-0.29166	0.238316	-0.305283	-0.127731	-0.326369	0.105983	0.0973153	-0.311304	-0.0439596	-0.210231	-0.367853	-0.269427	-0.473719	-0.0248986	-0.215878	-0.491469	-0.226349	-0.0845595	-0.30678	0.355611	-0.468717	-0.345792	-0.528538	0.621551	-0.276774	-0.179247	0.221976	-0.297807	-0.131138	-0.0738495	-0.0774504	-0.0272656
	-0.184822	0.648936	-0.0470858	0.156451	-0.0879899	-0.0270545	-0.0636487	-0.312968	0.067089	-0.144723	-0.453478	-0.329289	-0.330797	-0.00555398	-0.187704	-0.137267	-0.228084	-0.140444	0.798886	-0.289306	0.0116418	-0.196249	-0.228678	-0.110353	0.381057	0.144296	0.2087	0.240123	-0.0538308	-3.93971e-05	-0.00692399	0.549256	-0.189303	0.171293	0.0886573	-0.0995708	0.14528	-0.201736	0.0214024	0.104946	0.550281	-0.237681	0.176592	-0.259681	-0.0687709	0.0423452	-0.0322824	-0.0957703	0.0730507
	0.146844	0.343823	0.00802003	-0.242851	-0.160505	-0.0417858	0.166852	0.0358247	-0.148669	-0.178154	-0.0994246	-0.0902385	-0.179315	-0.155815	-0.22766	-0.286301	-0.320244	0.102971	0.398533	-0.0257101	0.141809	-0.0843902	-0.00657175	0.0883957	0.15233	0.102126	-0.12515	0.144778	0.0646677	0.26393	0.227837	0.155314	-0.339062	-0.0332205	-0.0872312	-0.130519	0.295364	-0.235396	-0.199366	-0.298384	0.0823848	-0.0170957	0.0139291	0.348138	-0.164342	-0.157731	-0.0251764	-0.326031	0.0705925
	0.206043	0.278501	-0.118925	-0.063569	-0.0963261	-0.32479	0.65893	-0.328784	-0.174822	-0.238014	-0.307553	-0.109361	-0.18728	-0.351855	0.429775	0.325511	0.500906	-0.163088	0.509964	0.105833	0.0584513	-0.209986	-0.0852714	0.114789	0.572353	-0.0462771	-0.112585	0.217002	0.0366151	-0.0119559	0.0379946	-0.0133082	-0.25262	0.0840597	-0.201982	-0.206623	0.023636	-0.0498896	0.405657	-0.0592827	0.659532	-0.0733036	-0.0883036	0.527405	-0.00648237	0.0386228	0.104641	0.147802	0.406704
	0.32397	-0.0732003	-0.160297	0.122587	-0.211289	-0.137958	0.511303	-0.341967	-0.239541	-0.221884	0.0994075	-0.267483	-0.315321	-0.290467	-0.432014	0.320111	-0.195307	-0.272411	0.489023	-0.152255	-0.220087	-0.323733	-0.0902825	-0.0548221	-0.146024	-0.209665	-0.131014	-0.108923	-0.281877	-0.216628	-0.109001	-0.059759	-0.106368	0.101941	-0.252633	0.285028	0.251475	-0.193648	-0.0992687	-0.227819	0.511302	-0.0994275	-0.0872738	0.619157	-0.00431112	0.252243	0.0800939	0.02251	0.164525
	0.356843	0.115542	-0.190061	0.214536	-0.0674292	-0.149213	0.00551571	-0.297172	0.0689757	-0.268583	0.118116	-0.172078	-0.188364	-0.115238	-0.362288	0.171828	-0.318857	-0.0456502	0.311387	-0.020123	0.150314	-0.390055	0.137529	-0.0424791	-0.153142	-0.151622	-0.184664	-0.0814108	-0.00962862	0.0311415	0.0334768	0.0370407	-0.23886	-0.0864509	-0.363685	-0.0896345	0.202907	-0.185156	-0.23612	-0.231751	0.601504	0.0212653	-0.0260218	0.185744	-0.0489338	0.0722379	0.168772	0.136646	0.103723
	0.233776	0.110152	-0.170358	-0.166022	-0.134747	-0.0831956	0.214663	-0.273976	-0.160262	-0.276328	0.114245	-0.158028	-0.203129	-0.15099	-0.367544	0.290671	-0.195278	-0.163019	0.400061	-0.032496	-0.0619821	-0.330512	0.178868	0.209814	-0.00832584	-0.0472288	-0.0978266	-0.0218685	-0.0570029	-0.0783121	-0.0204296	-0.103033	-0.383925	0.226679	-0.209653	-0.173969	0.150369	-0.221883	-0.200318	-0.295715	0.568766	-0.121676	-0.00535977	0.212004	-0.155298	0.155173	-0.0257321	-0.00983448	0.103892
	0.172427	0.102349	-0.0526877	-0.0796506	-0.0563333	-0.192471	0.231817	-0.24227	-0.0828027	-0.285696	-0.0219383	-0.215611	-0.21644	-0.122251	-0.304109	0.2944	-0.124971	-0.22612	0.442192	0.021622	-0.0804229	-0.318916	0.0442156	0.0820287	-0.054379	-0.0742418	-0.11336	-0.0112247	-0.0972144	-0.0473344	-0.0128544	-0.0495663	-0.308928	-0.14438	-0.336009	-0.162102	0.140665	-0.169639	-0.102704	-0.193943	0.67816	-0.128175	-0.104719	0.242043	-0.0786798	0.0138767	-0.00522509	0.000977054	0.132407
	0.0963344	0.281424	-0.166019	-0.0229676	-0.123619	-0.135104	0.452953	-0.335438	-0.180348	-0.265631	-0.16357	-0.120118	-0.208354	-0.104731	-0.276407	0.254527	0.0114525	-0.244422	0.377949	0.0394047	-0.115849	-0.38717	-0.027782	0.118051	-0.0208828	-0.0298026	-0.0735829	0.166486	-0.0431844	0.00831366	0.0695014	0.0877438	-0.297198	0.141512	-0.345129	-0.139263	0.0747965	0.0756931	-0.0992895	-0.319857	0.459699	-0.156201	-0.149757	0.47845	-0.0737436	0.0463847	0.109326	0.0744075	0.0852639
	-0.160826	0.268542	-0.57627	-0.382488	-0.347804	0.00551051	-0.190096	0.318413	0	0.631936	-0.212235	-0.204841	-0.134991	-0.299922	-0.21249	-0.248742	-0.209214	0.445625	0.0937074	0.994921	-0.35323	-0.503061	-0.0276471	0	0.0558595	0.0471755	-0.128666	-0.142675	0.133729	0.705795	0.0502175	0.153057	-0.234461	0.242998	-0.00121775	-0.188616	0.0579034	0.00154851	-0.0634979	-0.0559746	0.121978	0.105373	0.0529769	-0.115371	-0.246173	-0.163863	0.175195	-0.0679963	0.278249
	0.0213016	0.101795	0.041252	-0.193307	0.13454	-0.354191	-0.157888	0.346752	0.532186	0.201438	0.205955	0.150086	0.133257	-0.0336275	-0.546563	0.719987	-0.124687	-0.0166459	-0.276115	-0.142409	0.55536	0.140424	-0.251313	-0.21031	-0.0620753	-0.214327	0.639745	-0.388338	0.53154	0.1687	0.0176498	0.130909	0.320052	0.352662	-0.155265	0.0561283	-0.217037	0.0862903	-0.492465	0.158119	-0.0242063	-0.259923	-0.186673	-0.348613	0.0736929	0.53033	0.0415461	0.282316	0.367563
	0.336408	0.00167034	-0.313413	0.666544	0.441473	-0.20925	-0.146415	0	-0.597379	-0.0339655	0.137598	0.0581364	-0.12507	0.134755	-0.504304	0.765373	-0.454016	0.569975	-0.0139236	-0.0812854	-0.0473815	0.208607	0.325762	0.242688	-0.0246361	0.710693	-0.0108316	-0.0876438	0.227314	0.678947	0.219181	-0.294524	-0.105624	-0.138734	-0.384252	-0.182854	0.0657353	-0.373504	0.476528	-0.348187	-0.112445	-0.0570392	0.101461	-0.365373	0.350961	0.202068	0.0754335	0.228365	0.0859915
	-0.476517	-0.00526675	-0.286177	0.00859225	0.0769121	0.134821	0.296509	-0.126299	-0.0997698	0.236171	0.139874	-0.233541	-0.105677	-0.140621	-0.0169642	0.148321	0.375932	-0.459462	0.772347	-0.638177	0.418095	0.311358	0.137177	-0.0982474	0.0135421	-0.260703	-0.23447	-0.198905	-0.0493006	-0.237547	-0.184645	-0.353098	-0.275545	0.201092	0.0843489	0.894051	0.0452702	-0.11189	-0.269454	-0.335215	0.395696	-0.102178	-0.313576	0.55096	0.00964883	0.168657	0.0405221	-0.296079	0.142548
	0.395286	0.234578	0.0633035	-0.358746	-0.206529	0.0157534	0.0709497	-0.159783	0.0719936	0.184264	0.0305222	0.117616	-0.0935753	-0.162858	-0.101787	0.478627	0.211143	-0.156992	0.534677	0.085746	0.412346	0.6312	0.647768	-0.556719	-0.290552	-0.309952	-0.243358	-0.449299	0.24989	0.184809	-0.409041	0.223337	-0.147801	-0.206322	-0.0729973	0.00297028	-0.349658	-0.366467	0.0653558	-0.0835729	0.136501	0.157773	0.0921674	-0.077805	-0.109141	-0.00685267	-0.103461	-0.2576	-0.189661
	0.0861194	-0.105277	-0.140405	-0.135752	0.0641941	-0.112554	0.779053	-0.0356525	0.76886	0.633564	0.966004	0.388651	0.652398	0.936264	0.415719	-0.104097	-0.48866	0.0593811	0.322302	-0.379143	0.38495	-0.0941155	0.303117	-0.0488234	-0.154702	-0.02623	-0.178437	0.0642536	0.10019	-0.0549954	-0.0805271	-0.0636437	0.396761	0.307116	-0.0633801	0.133325	-0.151233	0.329009	0.19823	0.138407	0.0246682	-0.225275	-0.181514	0.367437	0.612466	0.603852	0.586846	0.398059	0.0258027
	0.164336	0.105835	-0.170914	-0.224197	-0.166218	-0.311125	0.555382	-0.149277	0.502782	0.730164	0.555793	0.243751	0.0133467	0.348549	0.395704	-0.176289	-0.25825	0.365759	0.313249	-0.111864	0.306895	0.152138	0.237384	-0.852973	-0.137464	-0.130408	-0.14332	0.214172	-0.0185139	0.100747	-0.114046	0.028431	0.554164	0.465919	0.0753517	0.888718	0.333476	-0.0629555	-0.0831211	-0.286037	-0.0900769	-0.159501	-0.307303	0.554192	0.488155	0.934089	0.802759	0.110822	0.0645859
	-0.281307	-0.0982403	-0.16433	0.0413291	0.0286705	-0.0518747	0.0117547	0.840927	0.577535	0.778231	0.641606	0.739556	0.478054	0.66069	-0.145892	0.033456	-0.225558	-0.190522	-0.184006	-0.130034	0.111244	0.355625	-0.278559	-0.0431547	-0.0317184	-0.129526	-0.102554	-0.0554145	-0.190765	-0.0654983	-0.0541827	-0.120353	-0.0400311	0.0448193	-0.16473	-0.363251	0.0681904	0.231921	-0.259473	-0.235266	-0.0980237	0.110949	-0.0241536	0.13367	-0.0859267	-0.0512184	-0.100444	0.0686909	0.00870473
	-0.0953918	-0.0125888	0.61789	0.598353	-0.133607	-0.215242	0.0477039	0.00651155	0.00148679	0.409206	0.22529	0.452963	0.164092	0.486221	-0.373573	-0.125519	0.00451175	0.031056	-0.217897	-0.105915	0.0669126	0.203022	-0.255377	-0.0877046	-0.0567903	-0.164238	-0.135815	-0.174602	0.138547	-0.166063	-0.178536	-0.123184	0.109868	0.682622	-0.377363	-0.095972	0.444063	-0.183833	-0.0894648	-0.420551	-0.153219	-0.138407	-0.122892	0.105431	-0.111145	0.050551	-0.0417253	0.140485	-0.0132749
	0.197918	0.224974	-0.116429	-0.136006	-0.437225	-0.317614	-0.0810733	-0.119309	0.563845	0.74631	0.0822148	0.314034	0.601784	0.208704	0.250772	0.913833	0.900189	-0.170453	0.0472902	0.644577	0.230969	0.0572758	-0.0826099	0.148626	0.0750225	-0.117968	-0.0927269	-0.0301682	-0.00883017	-0.246671	-0.161464	-0.0785424	-0.0507486	-0.286945	0.851356	0.512025	0.444103	-0.414186	0.262516	-0.251902	-0.0649072	-0.00118719	0.198939	0.0191074	-0.339018	-0.00612565	-0.118398	-0.0552051	0.418857
	-0.0708715	0.00383612	-0.510425	-0.272179	0.0911435	0.200291	-0.0603149	-0.16806	0.280324	0.109342	0.274022	0.233788	-0.0408619	0.279384	-0.222887	0.398789	0.0573092	0.165821	-0.241102	0.0717556	0.184759	0.0532863	-0.102563	0.362307	0.323646	0.263904	0.329007	0.317539	0.31487	-0.0212709	-0.0120378	-0.06013	-0.235627	0.588767	-0.204777	0.188182	0.0704437	-0.185802	-0.0146792	-0.126987	0.316536	-0.35325	0.0138502	0.181695	-0.0466354	-0.112759	-0.0812307	-0.105516	-0.0269645
	0.552028	0.904732	-0.317353	-0.336395	-0.21423	-0.0116954	0.132199	0.0604195	0.333384	0.197932	0.483388	0.43862	-0.0229071	0.286937	-0.132556	0.445576	0.258576	0.137935	0.419575	0.265817	0.718172	-0.154937	0.195533	0.193398	0.134808	0.502561	0.319712	0.540106	0.520873	0.387224	0.340188	-0.118933	-0.0167582	0.600531	-0.117988	0.548195	0.118867	-0.490664	0.0743707	-0.284039	-0.0419911	-0.404858	-0.213823	0.213879	-0.202786	-0.0471529	-0.195699	0.171643	0.167634
	0.311395	0.287861	0.0462502	0.572927	-0.0547303	0.155841	-0.00328876	-0.324846	0.0740117	0.466353	0.384055	0.431271	0.113535	0.106504	-0.304437	0.172195	-0.0967755	0.272967	0.130324	0.000106745	0.13644	0.00586093	-0.0632625	0.0777443	0.200165	-0.0279658	0.0250713	0.238184	0.232547	0.197513	0.0810493	0.0621145	0.334893	0.350064	-0.0378464	0.0236979	0.15792	0.115625	0.0271392	-0.235578	0.187277	-0.126791	0.0612796	0.154852	0.00918325	0.330286	0.269045	0.162709	0.173279
	0.598413	0.289662	-0.0971841	0.326559	0.023574	0.061079	0.175881	-0.413059	-0.318239	-0.447157	-0.0327205	-0.0898677	-0.130612	-0.0874391	-0.166144	0.325927	0.0144238	0.4588	0.0645721	0.108623	0.210001	-0.29956	0.155975	0.11144	0.432885	0.219199	0.236406	0.32327	0.288238	0.140741	0.0451919	0.0418015	0.252702	0.190481	-0.0445259	0.216018	0.254995	4.11967e-05	0.153206	-0.132532	0.404068	-0.234302	-0.114207	0.0894575	0.0991748	0.27433	0.247806	0.426552	0.362916
	0.724841	0.361283	-0.316072	0.074831	-0.123684	-0.123094	0.229948	-0.266095	-0.326889	-0.467915	-0.197029	-0.114239	-0.0610201	-0.199912	0.221473	0.0103299	0.0382463	0.453735	-0.140881	0.145962	0.232662	-0.36091	0.142203	0.141276	0.603905	0.22858	0.168045	0.270025	0.276242	0.131383	0.0583529	0.0783299	0.146639	0.495492	0.083925	0.124805	0.27365	0.0983781	-0.00566424	-0.0386321	-0.05646	-0.107354	-0.127014	0.0220834	0.0179092	0.307159	0.262299	0.364046	0.303
	0.561292	0.289984	-0.369995	-0.237107	-0.205895	-0.0730842	-0.00549951	-0.176289	0.486448	0.568573	0.396748	0.365311	0.180803	0.252118	-0.156183	0.312814	0.535528	0.274286	-0.0312949	-0.157518	0.364705	0.137354	-0.0562488	0.148591	0.0012097	0.0299375	0.405534	0.286002	0.141577	0.022415	-0.0476907	-0.141803	-0.237661	0.133621	0.00747943	-0.0116208	0.0134588	-0.100696	0.000573614	0.0040427	-0.0851195	-0.21724	-0.147372	0.117785	-0.181367	-0.0574639	0.0300765	0.00572497	0.100642
	0.646567	0.394825	-0.323856	-0.186974	-0.10983	-0.117958	0.0159382	-0.129788	0.0918309	-0.0030499	0.28091	0.147156	0.0849505	0.179088	0.0506258	0.0606596	0.258691	0.119281	0.207602	-0.0644784	0.434868	0.0877625	-0.0711954	-0.0871085	0.327431	0.262741	0.45747	0.305254	0.205017	0.00838799	-0.0279099	-0.116768	-0.230173	0.577762	0.0460771	0.0776063	0.0709877	0.00212698	0.187308	-0.222452	-0.0995637	-0.308836	-0.191841	0.015669	-0.0586823	0.121392	-0.017432	0.185451	0.301378
	0.634613	0.115692	-0.218444	-0.208057	-0.192654	-0.0416586	0.073031	0.0284645	0.169732	0.545721	0.311358	0.199417	0.228847	0.177336	-0.145526	0.0255397	0.108729	0.288934	0.444151	-0.0449789	-0.0734074	0.13978	0.538346	0.0493755	0.207953	0.43238	0.358122	0.15332	0.166423	-0.131302	-0.129864	-0.179822	-0.0454838	0.350383	-0.179001	0.0360044	0.110116	0.163045	0.101323	0.234078	-0.0688855	-0.0246767	-0.106221	-0.161004	-0.137632	-0.179327	-0.0715826	0.251854	0.272793
	0.480592	0.102903	-0.299851	-0.213992	-0.0974217	-0.330855	0.0809302	-0.217657	0.546635	0.369652	0.328718	0.244685	0.263357	0.290984	-0.0593905	0.438169	-0.359169	0.326845	-0.193276	-0.143191	0.272825	0.298666	-0.0957774	-0.19452	0.0470435	0.3383	0.267888	0.185375	-0.0573666	0.0104314	0.0129875	-0.0876769	-0.136884	0.255979	-0.112742	0.0739932	0.313444	-0.101017	0.0433303	-0.113779	-0.0348877	-0.186616	-0.23895	-0.133025	-0.0632094	-0.130539	0.017177	-0.0532987	0.186908
	0.806527	0.315031	-0.25877	-0.21746	-0.111508	-0.177298	0.172386	-0.158499	0.502527	0.123582	0.0560044	0.0935529	-0.0262907	-0.0361543	0.0521334	0.441231	0.305612	0.256768	0.224154	-0.323188	0.351437	0.0727666	-0.0431543	-0.0950248	0.184595	0.270022	0.411253	0.231423	0.115156	0.00093005	-0.070355	-0.0919823	-0.0556827	0.166875	0.0848005	0.0558944	0.177127	0.112261	0.0479571	0.111364	0.098362	-0.281794	-0.279689	0.296726	-0.065619	0.0680105	0.118412	0.355205	0.503269
	0.829422	0.361398	-0.414419	-0.0480498	-0.199599	-0.181421	0.511635	-0.25483	0.4929	0.429459	0.300542	0.330132	0.24539	0.0505776	0.0479337	0.504027	0.349994	0.342394	0.05109	-0.0961578	0.354432	0.100711	0.0737425	0.335668	0.395304	0.223464	0.276189	0.42029	0.246477	0.159665	0.0718472	0.002657	0.118673	0.406572	0.0527748	0.0985659	0.325009	0.035371	0.239426	-0.0136581	-0.0428033	-0.240889	-0.22218	0.445633	-0.0608896	0.3579	0.246937	0.475401	0.463132
	0.738057	0.357525	-0.262453	-0.249108	-0.110256	-0.172151	0.0990529	-0.0892138	0.395085	0.555968	0.392576	0.619031	0.179351	0.121874	0.470872	0.110922	-0.0760114	0.375168	-0.0427167	-0.192411	0.336847	0.400874	0.0360048	0.123668	0.583696	0.483241	0.716259	0.46904	0.270243	0.0824072	0.0227994	0.0212842	-0.083668	0.0460665	-0.0302953	0.153286	0.254763	0.120181	0.194519	-0.0308347	0.00455271	-0.242288	-0.220678	0.12064	-0.0984094	-0.0363643	-0.0827964	0.235204	0.320886
	0.569937	0.339174	-0.268238	-0.11883	-0.0531313	0.0968133	0.120126	0.230032	0.382815	0.622463	0.521927	0.633102	0.388147	0.325379	-0.323389	0.384514	-0.13021	-0.176899	0.349314	-0.171914	0.253689	0.252279	-0.0287728	-0.0023426	0.148165	0.0384572	0.119741	0.251528	0.0947406	-0.00844747	-0.0593198	-0.127441	-0.0535061	0.243549	-0.077013	-0.0612034	0.274512	-0.146229	-0.0125643	-0.194236	-0.00471056	-0.196655	0.0541431	0.0663087	-0.0942857	0.167964	0.000441416	0.139861	0.449709
	0.237352	0.309411	-0.261619	-0.169866	-0.112734	-0.161012	0.280051	-0.289511	0.63074	0.591641	0.507967	0.514746	0.250729	0.0927699	0.372885	0.468786	0.2342	0.0729363	-0.0002364	-0.0320066	0.194627	0.178764	-0.0262426	0.07622	0.551009	0.167982	0.100558	0.40406	0.232995	0.185312	0.0606463	0.0953241	0.0306661	0.231702	-0.124015	0.147367	0.173319	0.123066	0.148051	-0.427642	0.161066	-0.245027	-0.156929	0.275866	0.0400459	0.153766	0.27102	0.151121	0.0965447
	0.683585	0.375217	-0.322373	-0.157276	0.0863785	-0.0575852	0.167171	-0.0580064	0.581309	0.695673	0.441588	0.495178	0.271329	0.199013	0.101863	0.400153	0.247767	0.435088	0.0906343	-0.142745	0.470593	0.445966	0.0366336	0.027428	0.167609	0.0839138	0.129923	0.265755	0.261165	0.100368	0.0435483	-0.0714798	0.103109	0.664042	0.109322	0.144207	0.178063	-0.0704207	0.318777	-0.216562	-0.00173245	-0.279908	-0.177229	0.152262	0.113668	0.111262	0.076124	0.332944	0.173828
	0.599602	0.386451	-0.392847	-0.223424	-0.146691	-0.050306	0.0296915	-0.00678818	0.286702	0.260496	0.329777	0.252526	0.0520581	0.0906049	-0.270558	0.302624	0.0443771	0.226588	0.179137	-0.140218	0.394875	0.168388	-0.130551	-0.0326195	0.352556	0.268219	0.38883	0.375186	0.0911587	0.0300308	-0.0271812	-0.103022	-0.234818	0.427149	-0.0536492	0.0615338	0.0979057	0.0315284	0.144452	-0.157042	0.00025302	-0.273366	-0.180715	0.204148	-0.114044	0.103409	0.00138229	0.0799408	0.436662
	0.766417	0.318112	-0.419678	-0.196655	-0.101948	0.0907603	0.0963048	-0.162524	0.284781	0.306343	0.389882	0.308459	0.225878	0.253453	-0.231317	0.513884	0.00488809	0.208492	0.372288	-0.21207	0.428292	0.100399	0.0360649	0.142808	0.289255	0.339949	0.398977	0.316895	0.280265	0.0531758	4.42029e-05	-0.0917107	-0.125486	0.526645	-0.0930975	0.105762	0.412736	-0.0424322	0.0245192	-0.17218	0.19047	-0.34398	-0.103486	0.018085	-0.112711	-0.0683468	0.0261264	0.242808	0.378204
	0.57931	0.243259	-0.270941	-0.0913979	0.0265707	0.328026	0.186561	0.185626	0.514413	0.355948	0.400827	0.400589	0.183686	0.157967	-0.215894	0.389287	0.111561	0.156821	0.323262	-0.199068	0.312318	0.148081	0.00881242	0.065837	0.164584	-0.00914214	0.0752852	0.224357	0.19375	0.0381113	0.00914537	-0.0629235	-0.0753474	0.604671	0.0625122	0.270465	0.25451	-0.0511137	0.154593	-0.283393	0.308435	-0.276399	-0.0359302	0.191365	-0.00822999	-0.00713707	0.0313952	0.199589	0.415263
	0.370736	0.300297	-0.0914755	-0.0501438	-0.0678242	-0.127408	0.155795	0.140523	0.417369	0.743922	0.530285	0.592014	0.364642	0.361855	-0.181395	0.309618	-0.131143	0.262321	0.163512	-0.233551	0.431037	0.321363	0.0613151	0.0183072	0.525164	0.290158	0.199744	0.42603	0.338365	0.114634	0.0691601	0.0498253	-0.0634601	0.455811	-0.0458332	0.16879	0.288406	-0.0223581	0.042173	-0.242973	0.365361	-0.308439	-0.162156	0.275302	-0.0453423	0.127055	0.0998289	0.0721404	0.157143
	0.687292	0.27603	0.157615	-0.190019	-0.086312	-0.00281122	0.245539	0.326538	-0.0937113	0.301203	0.00302739	0.384359	0.0121323	-0.0595917	-0.0496592	0.382501	0.0243282	-0.0794429	0.0613672	-0.126898	0.388842	0.399896	0.0326691	-0.0300419	0.124937	0.0870119	0.0924285	0.214088	0.118675	0.0692707	0.0494467	-0.0186117	-0.187907	0.585746	0.0172984	0.0240243	0.356814	-0.229702	0.00331038	-0.129021	0.218458	-0.0414879	-0.0833747	-0.00937252	-0.0593393	0.155323	0.101107	0.113518	0.385989
	0.532209	0.215164	0.566806	-0.0839955	0.0777183	0.193386	0.312781	-0.149558	0.381264	0.329452	0.224214	0.28517	0.199709	0.121726	-0.152248	0.230526	0.0343897	-0.132182	0.0759337	-0.265597	0.215705	0.0583637	0.461582	0.478257	0.130789	0.0141025	0.0537887	0.180208	0.222093	0.120372	0.0257551	0.0402975	-0.0702054	0.151413	-0.15901	0.0309476	0.178275	0.083378	0.0775012	-0.171644	-0.0497075	-0.168027	-0.0521288	0.449056	0.106428	0.0610915	0.284179	0.111048	0.378571
	-0.0832578	-0.387041	-0.115393	-0.160108	-0.0276767	0.0660905	0.123204	-0.146517	0.640387	0.683745	0.652135	0.552632	0.472517	0.574976	-0.145168	-0.0928801	0.0929437	-0.344048	-0.199726	-0.206667	0.0900076	0.401028	-0.00407279	-0.25493	0.0714775	-0.257379	-0.393174	-0.218747	-0.226067	-0.0627108	-0.158297	-0.187265	-0.277182	-0.351263	0.151027	-0.141081	-0.280124	-0.281794	-0.0604779	-0.250077	-0.149025	0.0387434	0.104031	0.437736	-0.116273	-0.0249572	-0.0802744	-0.140465	0.1455
	0.165855	0.198568	-0.316604	-0.271281	-0.00368107	0.108367	0.181007	0.128263	0.637546	0.585911	0.318266	0.483921	0.260411	0.208158	0.424276	0.694921	0.466018	0.328752	-0.226642	0.00866583	0.162733	0.358215	0.0436467	0.000270482	0.600804	0.12136	0.178441	0.199006	0.0892748	0.072291	0.0526439	0.0203545	-0.33364	0.290579	0.179334	-0.0796326	0.122184	0.119225	0.398487	-0.148124	-0.0680088	-0.00336777	-0.0448037	-0.0832663	0.359933	-0.0614072	-0.117555	0.229386	0.137518
	0.105691	0.316678	-0.0703194	-0.106976	-0.102502	0.0821896	0.14024	-0.442947	0.63281	0.835806	0.524813	0.650341	0.32872	0.480178	0.0588957	0.426011	0.101907	-0.0855611	0.167587	0.158348	0.166746	0.244792	-0.0725292	0.156213	0.265133	-0.0456534	-0.0777759	0.300922	0.213106	0.0980751	0.0524202	0.0203157	0.00720411	0.306224	0.14642	0.0697456	0.043781	0.117327	0.308046	-0.126214	0.0965617	-0.00843964	-0.0415509	0.429682	0.0535814	0.329376	0.350622	0.0290498	0.123022
	0.433315	0.226647	-0.140294	-0.172101	-0.13187	-0.189425	0.0963069	-0.271541	0.451348	0.820649	0.444833	0.656565	0.341486	0.391938	0.161074	0.196763	0.11506	0.0904991	0.192804	0.132807	0.160144	0.466037	-0.069385	0.0114767	0.371944	-0.00701165	-0.0639454	0.134214	0.187229	-0.00608663	-0.0181164	-0.0333526	0.0459964	0.176494	0.116735	0.0691232	0.148108	0.107627	0.189845	-0.0800192	-0.0562019	-0.00718236	-0.226577	0.477482	0.00290847	0.307471	0.408147	0.188716	0.230067
	0.509829	0.287808	-0.218387	0.0238283	-0.043658	-0.116314	-0.0121347	-0.313868	0.62314	0.796975	0.557085	0.594989	0.487411	0.419096	0.155461	0.157005	0.279611	0.342407	-0.211798	0.348736	0.259101	0.289058	-0.0426791	0.0788673	0.131057	0.162833	0.205255	0.111466	0.228572	0.0248457	0.00904655	-0.0155787	0.177692	0.418771	-0.054828	0.031297	0.234642	0.184359	0.326214	-0.110749	-0.134933	-0.196697	-0.182954	-0.0877243	0.0637961	0.395481	0.193838	0.318829	0.224211
	0.476711	-0.0607091	0.569384	-0.137733	-0.0463953	-0.179601	0.163433	-0.334659	0.641784	0.572473	0.440707	0.380565	0.191243	0.24308	-0.0985348	0.285969	0.212331	0.06222	-0.0203089	0.0615201	0.0163192	0.249178	-0.0703673	-0.088616	0.41701	-0.136661	-0.115031	-0.0995649	0.199143	-0.072152	-0.13515	-0.11919	0.174947	0.512747	-0.0748828	0.267824	0.306872	0.184655	0.128102	-0.0507242	-0.163805	-0.167044	-0.0869531	0.146519	0.0297831	0.133629	0.115126	0.416073	0.336365
	0.0121626	-0.145732	-0.00739623	-0.143636	0.0782805	0.0124593	-0.188699	-0.0774964	0.404635	0.676129	0.557464	0.512504	0.569195	0.439877	-0.0938891	0.137817	0.311398	0.10612	-0.0732322	-0.0653284	0.3027	0.247798	-0.13962	-0.0362969	0.261736	0.0769011	-0.0404286	0.132683	0.0162471	-0.0208691	-0.0561263	-0.106979	-0.210039	0.202087	-0.0166704	0.169884	0.165785	-0.203821	0.26557	-0.206725	0.00885531	-0.184454	-0.0444064	0.305875	0.0742858	-0.0703563	0.0990575	-0.139305	0.0501742
	0.704165	-0.15886	-0.299087	0.020078	0.158618	-0.0395337	0.354306	-0.12899	0.640011	0.662498	0.694245	0.421017	0.323994	0.440046	-0.125839	0.239784	0.546543	0.132173	0.109264	0.11264	0.0725004	0.106103	0.226437	0.0818443	0.269239	0.189914	0.222478	0.287366	0.145836	-0.0378568	-0.0137511	-0.0387845	0.0172354	0.156321	0.104559	0.0254026	0.0112135	0.0814252	0.234819	-0.339594	-0.0922925	-0.038835	-0.128516	0.19237	0.271558	-0.0285564	-0.0704933	0.403664	0.434196
	0.440296	0.168493	-0.170635	-0.22306	0.0234517	-0.0241355	0.438656	0.0348923	0.711602	0.692317	0.495097	0.484769	0.370791	0.433805	0.184512	0.425708	0.0658538	-0.149721	0.00336072	0.0387623	0.283351	0.218949	-0.0169777	-0.173711	0.255188	0.152935	0.0225108	0.250856	0.374016	0.195372	0.144887	0.0815558	-0.0257944	0.286958	-0.15853	0.278514	0.255585	-0.146177	0.307843	-0.127955	0.132084	-0.274465	-0.22854	0.01524	0.111079	0.0782532	0.106513	0.0550586	0.173068
	0.679779	0.515538	-0.212506	-0.110382	-0.163383	-0.214027	0.545701	0.402874	0.419707	0.865636	0.509186	0.64377	0.26091	0.209274	0.315125	-0.223499	0.0962961	0.0990287	-0.132716	-0.0142184	0.290286	0.390701	-0.137103	-0.0908037	0.00145417	0.239863	0.0799235	0.409012	0.103139	0.369229	0.278542	0.287605	0.223868	0.20288	0.0591597	0.140791	0.365788	-0.196197	-0.0328689	0.0191235	0.0459624	0.0211258	-0.232641	-0.0272873	0.40391	0.333179	0.502134	0.123384	0.252709
	-0.0316464	-0.107673	0.20253	-0.165348	-0.0513795	-0.243678	0.84847	-0.216123	0.426086	0.850255	0.300454	0.679987	0.413403	0.738295	-0.0890708	0.328347	-0.11228	0.563273	0.426837	-0.141281	-0.0687149	0.472459	-0.0877948	0.00680802	0.239061	-0.0604881	-0.113466	-0.0207768	0.107967	-0.0619044	-0.0740628	-0.0217105	0.0692551	0.430681	-0.0223204	-0.0359054	0.4066	-0.179071	0.0181491	-0.130996	0.596003	-0.0249933	-0.0724306	0.00149476	0.0539388	-0.0095935	0.235976	-0.0707549	-0.0103045
	-0.0946973	-0.0267227	0.258458	0.364034	-0.0292752	-0.154405	-0.0577034	-0.140569	0.427386	0.802797	0.46385	0.514515	0.438943	0.44	0.016256	-0.187318	-0.337289	0.122731	-0.24133	-0.281251	0.219636	0.30324	-0.112146	-0.249319	-0.303055	-0.101495	-0.229288	0.110065	0.174016	0.12264	0.0992619	0.0675216	0.166576	0.00127573	-0.197195	-0.112689	0.188572	-0.205548	-0.182424	-0.21635	-0.171341	-0.0749554	-0.249143	-0.0311001	-0.0573024	-0.0909843	-0.043369	0.0983228	0.188976
	0.100026	-0.0768815	-0.0879904	-0.0766332	-0.0743324	-0.17281	0.446713	-0.169622	0.379981	0.745316	0.353841	0.537498	0.432222	0.534613	-0.159804	0.110952	-0.134557	-0.0977014	-0.272534	0.158791	-0.125348	0.11967	-0.1194	0.199169	-0.145668	-0.0850412	-0.154646	0.0892163	0.147532	-0.00830146	-0.045276	0.00593198	0.21873	0.329326	-0.17857	0.026794	-0.0423573	-0.101266	-0.0779509	-0.000508739	0.0156199	-0.0176532	-0.290743	0.165144	0.0919713	0.184692	0.510157	0.299418	0.0748216
	0.442189	-0.139657	-0.169161	0.377221	-0.0556774	-0.165128	0.363793	-0.202043	0.588405	0.893644	0.576791	0.719363	0.514682	0.652669	-0.0821185	-0.040426	-0.289636	0.187668	-0.300847	-0.105783	-0.0232501	0.423553	-0.0765115	-0.0890704	-0.183167	-0.175784	-0.169548	-0.119634	0.154555	-0.0024123	-0.095612	-0.125954	0.331269	0.41517	-0.0932638	-0.0675265	-0.0536721	0.0547549	-0.102029	-0.0822569	0.474129	-0.0754402	-0.219027	-0.0801557	-0.00283281	0.231786	0.16019	0.181433	-0.124267
	0.0459074	-0.0440946	-0.237112	-0.0294489	-0.0837984	-0.30049	0.0915992	0.19623	0.550426	0.867842	0.519346	0.771531	0.390329	0.478577	-0.23485	0.111044	-0.379383	-0.0154192	-0.231977	-0.194023	0.164726	0.442763	-0.0168775	0.0423589	-0.0989438	-0.0746791	-0.033575	0.000112247	0.0882318	0.028484	0.0631485	0.0207289	0.000822857	0.223717	-0.0359612	-0.0542548	0.256683	-0.105368	-0.0939158	-0.182383	0.00613118	0.000389332	-0.219577	0.0898333	0.0868033	0.170676	0.06793	-0.035187	-0.0541252
	0.117564	-0.0541336	-0.136379	0.186993	-0.0251268	-0.312859	0.61757	-0.0674408	0.486332	0.81264	0.512354	0.666548	0.462251	0.474374	-0.250379	0.083256	-0.31888	-0.0482186	-0.063958	-0.189457	0.0532841	0.270466	0.00904605	0.109747	0.0615625	-0.103815	-0.178104	0.0443218	0.0682003	0.0205418	0.0301908	-0.030335	0.0802392	0.00818641	0.0302153	-0.190296	0.14616	-0.188862	-0.11525	-0.334257	0.0145582	-0.172371	-0.0638594	0.0898783	-0.0255404	0.0193702	0.0737743	-0.0172352	-0.0400002
	-0.158069	-0.167576	-0.138668	-0.103388	-0.0274868	-0.105902	0.150147	-0.138037	0.619505	0.898347	0.65362	0.748421	0.546339	0.636339	0.0226378	0.41712	-0.246979	-0.208875	0.00728991	-0.118771	0.254564	0.31172	-0.0803792	-0.110213	-0.0825381	-0.0860133	-0.125397	-0.0573471	0.0147659	-0.0373385	-0.0226304	-0.121311	-0.000586205	0.118906	-0.0985023	-0.0670203	0.000805605	-0.116202	-0.0665454	-0.169775	-0.0219385	-0.0137263	-0.0992732	-0.198143	0.0309385	-0.107018	0.038377	-0.0735998	0.00288409
	-0.0449092	-0.128934	-0.0158043	0.336023	-0.00483688	-0.179062	0.126002	-0.290532	0.615929	0.919887	0.506315	0.787257	0.37935	0.57388	-0.259162	0.0225581	-0.00173114	0.052939	0.00820452	-0.0504694	0.052162	0.498213	-0.0187051	0.0455074	0.247847	-0.0786336	-0.011623	0.05697	-0.0760117	-0.0881645	-0.121998	-0.173847	0.0719235	0.0545218	-0.0988915	-0.220065	-0.108236	-0.16825	0.194694	-0.102354	0.282966	0.0378713	-0.140271	-0.0543927	0.0857223	0.151076	0.0736007	0.175309	-0.0192084
	-0.109998	-0.0307353	-0.176665	0.0853959	-0.0275956	-0.184185	-0.0710764	-0.204951	0.594493	0.831076	0.730846	0.742933	0.584599	0.602677	-0.172126	-0.0182578	-0.249638	0.033465	0.0278656	-0.178504	0.158298	0.300214	-0.104578	-0.190851	0.0224331	-0.0860627	-0.157417	-0.0199289	0.0470622	0.0386662	-0.000457183	-0.0859341	-0.0306453	0.105996	-0.174805	-0.065868	0.214304	-0.209469	-0.0741789	-0.231841	-0.0242997	-0.15685	-0.248278	0.0104041	-0.0209274	-0.167905	0.047029	-0.138178	0.0587954
	0.301279	0.023971	-0.191141	-0.13114	-0.0415279	-0.195857	-0.0684709	-0.174165	0.536293	0.904707	0.498141	0.792253	0.37048	0.480702	-0.181768	0.46225	-0.0995222	-0.0173028	-0.0502849	-0.138269	0.408774	0.430274	-0.0559662	-0.0701936	0.158963	0.120324	0.0310232	0.313965	0.299186	0.164639	0.187498	0.0306243	-0.118601	0.130413	-0.153776	0.0715615	0.238626	-0.162737	0.0697786	-0.178299	0.122636	-0.0413412	-0.231366	0.134323	-0.0375731	-0.0683101	0.033095	0.0172801	0.14747
	0.201401	0.0600529	-0.153694	0.0762726	-0.0451507	-0.29464	0.0671947	-0.304971	0.659348	0.883929	0.662267	0.703033	0.554783	0.605181	-0.219107	0.404401	-0.0751421	-0.139056	0.12066	-0.107646	0.289668	0.28827	-0.0732792	0.00129993	0.343313	0.04894	0.0278456	0.17448	0.0428243	-0.038427	-0.0679677	-0.199216	0.0692217	0.283474	-0.139767	-0.102403	0.218019	-0.252194	0.0605164	-0.192623	-0.0258319	-0.14771	-0.211052	0.310834	-0.0412335	0.0419286	0.101155	0.0578587	0.243907
	0.280689	0.0987961	0.332636	0.2445	0.0655441	-0.321852	0.143062	-0.114888	0.615431	0.880653	0.510484	0.803509	0.317877	0.525246	-0.264674	0.293752	-0.176656	0.50437	0.0672299	-0.186738	0.117464	0.485432	-0.0538677	-0.0714077	0.357377	-0.136122	-0.0954325	0.152185	0.209523	-0.0190465	-0.0462352	-0.112517	0.0865295	0.142204	0.0976365	0.110365	0.163225	-0.287892	0.0884465	-0.179335	0.14719	-0.088085	-0.227483	-0.0487334	0.138426	0.310334	0.112044	0.141624	-0.0637793
	0.356609	0.233169	-0.159813	0.0932065	-0.0986694	0.119262	0.0135924	0.536612	0.631271	0.82197	0.52824	0.630694	0.440077	0.266332	-0.380226	0.0684459	-0.450601	-0.241167	0.18785	-0.151143	0.253273	0.339904	-0.0325784	0.022334	-0.122631	-0.0640529	-0.0200694	0.0510641	-0.115574	-0.0284923	0.0115604	0.0418713	-0.0727319	0.162503	-0.026405	0.187658	0.184651	-0.153796	-0.131727	-0.259524	0.00505794	-0.0516829	-0.0353383	0.191559	-0.0849903	-0.155016	0.0828352	0.0908224	0.150462
	0.567557	0.161669	-0.150681	0.00953895	-0.000463933	-0.212967	0.411148	-0.00777941	0.614498	0.920757	0.630339	0.786025	0.430739	0.634368	-0.214348	0.488573	0.114908	0.351848	-0.00186534	-0.0336803	0.353817	0.425032	0.00217715	0.0738417	0.100041	-0.210601	-0.196184	-0.031782	0.155912	-0.0908608	-0.113045	-0.0874916	0.078227	0.558921	-0.0800766	-0.0552976	-0.0956552	-0.0285601	0.0212411	-0.192069	0.325361	-0.16176	-0.181826	0.0610932	0.13639	0.27207	0.213303	0.228642	0.380482
	0.103481	0.137759	-0.243214	0.00617081	-0.0768079	-0.139316	0.222201	0.0133129	0.408393	0.835146	0.444252	0.694919	0.389749	0.310143	-0.346031	0.104373	0.210691	0.146899	0.134843	-0.019251	0.329169	0.430005	0.00882773	0.166071	0.214382	-0.145501	-0.100022	0.08185	0.219082	0.0489009	-0.0126197	-0.0100928	0.221086	0.407838	-0.106817	0.0295601	0.046662	0.0431523	-0.0378881	-0.14756	0.0440985	-0.214146	-0.177293	0.2677	0.0475677	0.278302	0.452935	0.236096	0.0190945
	0.294034	0.0750085	0.10889	-0.0511069	-0.00678913	-0.0893285	0.19211	-0.132792	0.570954	0.85237	0.511728	0.720157	0.362358	0.2373	-0.179345	0.0700782	-0.0783576	0.0904551	0.11392	-0.117041	0.28795	0.346911	-0.0252202	0.118906	0.359602	-0.00481938	-0.0280278	0.0925742	0.0977349	0.0851391	0.0851388	-0.0820322	0.0180152	0.372817	0.0246265	-0.00743269	0.14603	-0.141223	0.0692781	-0.0792377	0.0719449	-0.0860504	-0.102291	0.214202	0.0500944	0.176239	0.131554	0.0787723	0.136661
	0.524089	0.327637	-0.12805	-0.0714153	-0.132899	-0.143515	0.185559	0.558643	0.519355	0.775056	0.606693	0.674825	0.383652	0.354854	-0.368888	0.0594993	-0.390352	0.0295535	0.0193062	-0.218409	0.284034	0.398759	0.0644184	0.106128	-0.00137557	-0.0452761	-0.0483995	0.107209	0.0402711	0.0272623	0.0408787	0.0520581	-0.0751948	0.549018	-0.0354145	0.188372	0.0959582	0.0744568	-0.261119	-0.234139	-0.00926189	-0.179714	-0.20759	0.238199	-0.0685152	0.059242	0.324927	0.207567	0.219105
	0.128428	0.181265	-0.0804596	0.0353847	-0.127396	-0.154198	0.184177	0.366228	0.51535	0.773682	0.611223	0.695285	0.436832	0.369114	-0.252959	0.128648	-0.379054	-0.10521	-0.00400584	-0.297613	0.202064	0.325874	0.0976523	0.214964	0.251507	-0.0129504	-0.0788896	0.206561	0.0371845	0.0791959	0.115442	0.0815366	-0.106621	0.280559	-0.0663623	0.0436021	0.0844995	0.109232	-0.227426	-0.300726	0.146463	-0.147672	-0.206146	0.154602	-0.120246	0.143925	0.135104	-0.0242198	0.0611937
	0.421384	0.400941	-0.219764	0.113759	0.281077	0.00435314	0.406569	0.12422	0.744374	0.390166	0.529832	0.548437	0.268571	0.0624889	0.0178291	0.463294	0.841267	-0.427441	0.291359	-0.169957	0.341398	0.278105	-0.234476	-0.121579	-0.169666	0.0790445	-0.0246608	0.437187	0.142086	0.229574	0.223926	0.258702	0.0151084	-0.0103273	-0.0903549	-0.0388966	-0.145047	0.221229	-0.0686767	-0.224392	0.431463	0.270741	-0.0698521	0.275421	0.12652	-0.0993937	0.0106361	0.104407	0.0716613
	-0.086349	-0.191056	0.223589	0.0394178	-0.0684849	-0.248965	0.211406	-0.00877779	0.42423	0.164861	0.419546	0.191787	0.348161	0.306524	-0.251527	-0.0567088	-0.150827	-0.215525	-0.0975097	-0.0924318	0.246076	-0.0020623	-0.00399454	-0.0868445	0.0821422	-0.0972338	-0.178476	-0.0281013	-0.09295	-0.000439554	0.0640642	-0.046638	0.032074	-0.159863	-0.0109925	-0.0604996	0.357291	-0.162461	-0.210042	-0.327982	-0.117203	-0.0271651	-0.146916	-0.0803493	-0.0817028	-0.166042	0.0208796	-0.107681	0.0533001
	0.168252	0.105046	0.0266521	0.622481	-0.243719	-0.423293	0.144047	0.0037348	0.438069	0.21235	0.120382	0.0388094	0.224989	0.256648	-0.298554	-0.0125383	-0.345706	-0.00683473	0.230199	-0.141737	0.193134	0.0484325	0.319849	0.258633	-0.214544	0.0447057	-0.0825152	0.23869	0.363441	0.336494	0.240945	0.385046	0.391669	0.0175258	-0.186684	0.0693399	0.306635	0.132069	-0.358642	-0.200074	-0.121065	-0.0419009	-0.154519	-0.0260832	-0.231347	-0.177766	-0.0528554	0.20031	0.0257422
	-0.0871064	-0.471989	-0.318554	0.698303	0.0648555	-0.137094	-0.00305474	0.196472	0.458181	0.745039	0.581	0.70676	0.346292	0.422388	0.0218764	-0.139199	-0.57714	-0.026001	-0.14724	0.0868622	-0.120108	-0.029225	-0.106672	0.394881	-0.0425803	0.114696	-0.224984	0.10518	-0.110097	-0.106035	-0.00749651	-0.0656856	0.186286	-0.405724	-0.0617003	-0.0253348	-0.0380717	-0.366127	0.0936656	-0.086017	0.101974	-0.0649784	0.211601	0.092578	-0.093345	0.195619	-0.0496853	0.0644946	0.110887
	0.628818	-0.165262	-0.226339	0.0575893	-0.23037	-0.42718	0.370286	-0.231056	0.131666	-0.0134263	0.15642	0.00590353	-0.0341451	-0.215537	-0.211051	0.217849	-0.0555952	-0.571953	-0.293781	-0.0130958	0.0951247	-0.0450049	0.0862345	0.134057	-0.155838	-0.224995	-0.184872	-0.244647	0.166583	-0.154335	-0.215597	-0.0979683	-0.281153	-0.305531	0.0350841	0.0954453	0.14053	0.0560041	-0.171761	-0.28068	-0.0533555	-0.179047	-0.270318	-0.0922628	-0.0981534	0.0618316	0.12438	0.388642	-0.0736468
	0.694828	-0.104785	-0.201743	-0.220928	0.0157272	-0.227519	-0.0515691	0.0850837	0.161445	-0.0810656	0.128551	0.0405459	0.190918	-0.0692037	0.691361	0.405603	-0.17005	0.19424	-0.346635	-0.099905	-0.0109008	-0.132341	-0.113458	-0.17542	-0.166283	-0.112403	-0.208291	-0.0582829	-0.0297378	0.011815	-0.0519135	-0.0708982	0.106537	0.177223	0.0772191	0.525901	-0.078337	-0.228057	-0.0995393	-0.115456	-0.0609009	0.191095	-0.254593	-0.119328	-0.0345953	0.0153135	-0.0433638	0.0213917	0.346493
	0.412612	-0.145011	-0.247822	-0.256032	-0.026063	-0.161365	0.0433581	-0.124576	0.586663	0.429291	0.464772	0.460215	0.350614	0.655599	-0.0944701	0.47578	0.224897	0.104584	-0.106158	-0.163918	0.178149	0.152145	-0.0672609	-0.11154	0.0753319	-0.089895	-0.091115	-0.0408416	0.154164	-0.0650912	-0.0523222	-0.105024	-0.0268663	0.153568	-0.0142906	0.00463958	-0.0951135	-0.291012	0.0646408	-0.194734	-0.0940141	-0.100974	-0.0788221	-0.068169	0.0273314	0.0785765	-0.0451626	0.000796745	-0.067245
	0.70736	0.149198	-0.225521	-0.283881	-0.0279354	0.168147	-0.104695	0.0395594	-0.215103	-0.124014	0.152235	0.10766	-0.0992807	-0.00396605	-0.189634	0.327915	-0.130061	0.175172	-0.172387	-0.0380126	0.150791	-0.152823	-0.0102861	-0.107053	0.122067	-0.0989481	-0.075582	-0.0971869	-0.112655	-0.118776	-0.144045	-0.204379	-0.0518178	0.217556	-0.0839951	0.214877	0.303199	0.00258797	0.0363489	-0.215479	-0.0557876	-0.241102	-0.0494804	-0.186059	0.0420185	0.183089	0.0145141	0.00925566	0.273531
	0.503559	0.119525	-0.256481	-0.258957	-0.0838332	-0.0134306	0.121459	-0.218615	-0.126492	-0.185224	-0.0306427	0.0540347	-0.0700145	-0.0813321	0.306702	0.453207	0.00334337	0.0123689	-0.217491	0.0308014	0.0944936	-0.125835	0.20364	-0.0701445	0.206742	-0.0460991	-0.0298572	0.0863378	0.0792487	0.020956	-0.0708081	-0.0402016	0.0185021	-0.0141518	0.0135414	0.0757527	0.0497229	0.059008	0.215226	-0.104059	0.00179533	-0.179846	-0.0126567	-0.075904	0.0483296	-0.00552443	0.0590375	0.0225185	0.0958054
	0.219354	0.0141494	0.0280362	-0.353787	0.0400606	-0.129427	0.104447	-0.0259764	-0.10667	-0.219315	0.092218	-0.0292789	-0.103352	0.0297934	0.512788	0.428094	-0.382871	0.173205	-0.0524963	-0.0997391	-0.00890747	-0.0997634	0.0261967	-0.0185421	0.742576	-0.0733235	-0.133447	-0.110761	0.247832	0.00570577	-0.0327528	-0.00953255	-0.190672	0.171801	0.141085	0.110638	0.240921	-0.0904224	-0.121386	-0.191183	0.0330683	-0.044123	-0.154826	0.0367886	0.090589	0.238876	0.0467372	-0.0145393	0.0466098
	-0.054437	0.0918032	-0.211771	-0.0682541	-0.183875	-0.269195	0.107694	-0.100557	-0.370868	-0.197746	0.0997119	0.00907195	-0.215418	-0.160514	-0.118986	-0.00330893	0.142404	0.19389	0.162098	0.08288	-0.067394	-0.245878	-5.25692e-05	-0.0193412	0.000370819	-0.0955945	-0.148509	0.0110302	-0.0992539	-0.0631891	-0.0656103	-0.0836313	-0.186834	0.0166354	-0.482841	-0.00625347	0.00549946	0.0300387	-0.00286464	-0.176141	0.170304	-0.210498	-0.109624	0.358261	-0.0794735	0.123789	0.131742	-0.0463916	-0.0289103
	-0.0153962	-0.228011	-0.256405	0.214655	-0.131944	-0.0805006	0.228948	-0.157843	0.0968502	0.273877	0.612276	0.355658	-0.1219	-0.145203	0.000301612	-0.141346	0.408912	0.0897292	-0.16246	-0.0593688	-0.049504	0.098163	0.555661	-0.0458844	-0.125098	-0.138877	-0.125372	-0.120317	-0.105904	-0.0283737	-0.0750111	-0.0931945	0.128395	0.134749	0.101244	-0.0800949	-0.00652672	0.0978841	-0.0889012	-0.14584	-0.098435	-0.114827	-0.0239713	0.0752206	0.774606	0.817942	0.572093	0.123408	-0.171908
	-0.0725923	-0.154278	-0.237696	0.285019	-0.0977267	-0.0677638	0.223614	-0.161389	0.280042	0.242275	0.611443	0.311168	-0.122101	-0.0853537	-0.0985585	-0.156962	0.392862	0.0853093	-0.0612393	-0.0457997	-0.0597233	-0.0732527	0.0172837	0.00459869	-0.00329586	-0.135922	-0.117824	-0.0274534	-0.0424732	-0.0268018	-0.0705657	-0.0552008	0.17689	0.140689	-0.0367655	-0.0659648	-0.0412633	0.140802	-0.00504164	-0.141896	-0.0983923	-0.113221	0.0352659	0.0907767	0.660496	0.650258	0.529132	0.144663	-0.11225
	-0.047067	-0.180382	-0.124285	-0.127013	0.724878	0.231518	0.755592	-0.203505	0.054711	-0.167062	0.039759	0.0081193	-0.180406	-0.210458	0.0333761	-0.121642	-0.0469214	0.106932	-0.177083	-0.0520757	-0.102981	-0.324943	0.0518922	0.0226225	-0.125343	0.261854	0.103424	-0.0614524	0.325936	-0.214019	-0.117562	0.153461	0.0296884	0.443904	-0.125228	-0.0501354	-0.0586213	0.116287	-0.147479	-0.208104	0.0203495	-0.191505	0.142262	0.0997754	0.503471	0.452383	0.394957	0.0811268	0.09522
	-0.00420352	0.146168	0.310755	-0.160929	0.423979	-0.135471	0.0686955	0.0107271	-0.303993	0.253539	-0.193686	-0.0699141	-0.00858819	-0.250826	-0.106942	0.592128	0.33124	0.403371	-0.239213	0.603334	0.169428	0.362259	0.577136	0.106379	0.45986	-0.0985773	-0.127676	0.46011	0.109908	-0.184978	0.226122	-0.126404	0.346131	0.683391	0.267953	0.0942741	-0.464145	0.514527	0.213119	-0.191491	-0.185431	-0.286181	-0.283405	-0.00981478	-0.217087	-0.0631744	-0.0272002	0.0167044	0.0453581
	0.513079	-0.0975373	0.0939138	-0.0969708	0.318789	-0.0607542	0.124257	-0.221502	-0.21621	0.338287	-0.245635	0.272571	0.0930007	-0.0277273	-0.111357	0.0600145	0.332175	-0.259175	-0.243564	0.319811	0.07992	0.769619	0.0593625	0.0875484	0.300738	-0.210398	-0.220063	-0.0207084	0.0119387	-0.237327	-0.160592	-0.142499	0.446443	0.212675	0.0704382	0.522934	0.0767637	0.250376	0.637613	-0.276287	0.000314492	-0.226512	-0.344057	0.0498743	0.226533	0.151111	0.314896	-0.0824748	0.155306
	0.605954	-0.155085	-0.25248	-0.0969856	-0.167328	-0.18386	0.300797	0.473935	0.364763	-0.17188	-0.158221	-0.0671382	-0.177234	0.121442	-0.478052	0.201212	0.0314674	0.196713	-0.032464	0.00324168	-0.071598	0.215364	-0.0780858	0.470464	-0.263658	-0.206065	-0.508136	0.0674106	-0.0546966	-0.0459269	-0.268694	-0.0135376	-0.250631	0.166745	0.0902141	0.327726	-0.102952	0.254974	-0.128603	0.0464051	0.481314	-0.131962	-0.143196	0.0449645	-0.114754	0.528555	0.238682	0.276272	0.0424612
	0.150835	0.311834	-0.0539959	0.101391	-0.0842602	-0.244703	0.114027	0.390534	0.0507426	-0.427072	0.391795	-0.0870742	-0.0620751	0.373039	-0.249846	-0.210474	0.576076	0.0843772	0.00173998	0.445902	0.236875	0.326926	0.195133	0.691775	0.0619924	-0.100128	-0.168125	0.062984	-0.0353727	0.136654	-0.00877291	0.0984113	-0.417881	-0.220276	0.0774389	-0.179057	0.033506	-0.226991	0.406238	0.0511659	-0.0447074	-0.223559	-0.146765	0.207891	0.677549	-0.0211525	0.000110803	-0.11583	-0.0527487
	0.00753162	0.148251	-0.209781	-0.196789	0.235517	0.00827849	-0.134261	0.528434	-0.12795	-0.209553	0.0996585	0.0145217	-0.137911	0.42833	-0.0931084	-0.322074	0.300833	-0.10563	-0.115288	0.707883	0.15233	0.0702618	-0.204743	-0.171037	0.0291577	-0.0526217	-0.0781236	0.202082	-0.0801839	-0.0522559	-0.0441848	-0.0488219	-0.242744	0.0853891	-0.207965	-0.337079	0.0166027	0.104299	0.696628	0.0341751	-0.0986653	-0.241166	-0.124908	-0.141292	0.373462	0.0949906	-0.0280659	-0.100905	0.237466
	0.321551	0.224075	0.0357919	0.0185466	-0.0837137	-0.267255	0.500149	0.634926	-0.129936	-0.214133	-0.202059	-0.195343	-0.205965	-0.20503	-0.10391	0.12859	0.345787	-0.0990283	0.0214825	0.526568	0.0771782	-0.217104	-0.203999	0.353691	-0.0425851	-0.07446	-0.153779	0.0764442	-0.118867	0.0628733	0.0207687	0.0904263	-0.167261	-0.162545	-0.105098	0.175414	-0.223443	-0.0372203	0.268341	0.273291	0.172263	-0.0330528	-0.107339	0.574675	0.0333729	0.387636	0.258369	-0.00587668	0.0383176
	0.0765773	0.0649663	0.62238	-0.284931	0.000491432	0.141172	0.279945	0.268761	-0.237478	0.0561305	-0.0255543	0.11792	-0.0172664	-0.0353415	-0.320394	-0.228815	0.139252	0.0173	-0.0121551	0.37007	0.0469055	-0.0793225	0.573802	0.568337	0.0835838	-0.0817373	-0.105675	0.191063	0.0363522	-0.0743333	-8.02758e-05	-0.038292	-0.113277	0.149804	0.0426756	-0.322746	-0.271611	-0.0190673	0.394905	0.120663	0.00272359	-0.0695689	-0.251912	0.340966	0.13606	0.11921	0.161686	0.0182005	0.479671
	0.526167	0.111384	0.22602	0.0227882	0.00817861	0.13789	0.314572	-0.101614	0.37337	0.0804645	0.0412865	-0.0789151	0.159812	-0.0176767	0.0757626	0.160108	-0.144269	-0.243065	0.0212748	-0.00103149	0.0372574	0.198191	0.243163	0.297748	-0.245702	-0.0330808	-0.106345	-0.0577334	0.16244	0.0809988	0.0187175	0.00627033	0.0518824	0.173698	0.00732089	-0.166022	-0.00577898	-0.0382705	-0.227733	-0.171178	0.110549	0.218791	0.0984833	0.0209537	0.094567	0.240556	0.217228	0.52392	0.34201
	-0.202138	-0.00120315	-0.123849	-0.255369	-0.000784575	0.132862	-0.0164875	0.149176	-0.185404	-0.253164	-0.37844	-0.251173	-0.0890059	-0.273874	0.149717	0.0588248	0.255023	0.395478	-0.0641174	0.0133229	-0.180551	-0.0348505	0.297681	0.39206	-0.00507983	-0.0794036	-0.130021	-0.0811002	0.071035	0.0826306	0.00869465	0.0399322	-0.229683	0.108714	0.261529	0.138844	-0.0864622	0.364769	-0.153538	-0.124659	0.221383	0.0306519	0.0257863	0.0101318	0.0100646	-0.0247629	0.0317783	-0.0663505	0.0578902
	0.296385	0.0677207	0.129882	-0.225057	-0.0417577	-0.0486799	0.0900366	-0.0641354	0.0628899	0.145393	-0.0443957	-0.0875081	0.147631	0.0943679	0.0863726	0.122832	0.00916575	-0.016639	0.117762	-0.0423445	-0.0491365	0.233677	0.192076	0.190781	-0.18424	-0.122049	-0.0765619	-0.0700414	0.0652106	0.00830584	-0.0852673	0.00538645	-0.132714	0.134192	0.072897	-0.0673925	0.222541	0.492167	-0.226322	0.028905	0.233319	-0.0663805	-0.148587	0.0325191	0.0226177	0.108157	0.0983854	0.201549	0.235394
	0.0117298	-0.109843	0.114123	-0.121119	-0.24844	0.0280569	0.409643	-0.115339	-0.235485	0.0455485	-0.219406	-0.0589198	0.0601513	0.0280108	0.0306903	-0.122615	0.199918	-0.0289057	0.314631	-0.0795097	-0.252119	0.131071	0.160161	0.289007	-0.288579	-0.239929	-0.194847	-0.204289	-0.0518697	-0.13163	-0.233853	-0.181611	-0.159488	0.288747	0.132942	-0.1585	0.162764	0.488264	-0.277508	-0.0715587	0.0325649	0.173726	-0.0774276	0.0802033	0.0196518	0.222396	0.247832	0.191873	0.146056
	0.624194	0.328305	0.077089	0.112183	0.0585052	-0.205938	0.0747806	-0.17261	0.0466778	0.0138801	-0.116763	-0.331195	-0.1367	0.138203	0.104263	0.200745	-0.125028	0.0520688	-0.122081	-0.100053	0.380557	-0.016649	-0.212923	-0.138149	-0.13287	-0.077323	-0.170908	0.0436001	0.0334453	0.134198	0.0298819	0.0689609	0.191268	-0.257307	0.173444	-0.28276	0.131821	-0.0669586	0.109321	0.191996	0.0243145	0.241469	-0.446647	0.318109	0.279614	0.355851	0.124939	0.348271	0.162383
	0.236085	-0.110063	0.191619	-0.00205494	-0.136275	-0.14255	-0.120869	-0.375107	0.125047	0.121997	0.100756	0.00992954	-0.0113552	-0.0899757	-0.202488	-0.182583	0.0779281	-0.287293	-0.295912	0.305391	-0.102296	0.335255	-0.0762365	0.0148776	0.136707	0.1283	0.0936201	0.238971	0.0939766	0.116014	0.310949	-0.262419	-0.244601	-0.0900369	-0.192065	-0.00792181	0.0137112	-0.271065	0.418937	0.021287	-0.125452	0.0850758	-0.332589	-0.102956	0.149133	0.0700069	-0.102889	-0.105028	-0.198812
	0.115758	0.241627	0.273296	0.00734231	0.0088738	0.0597663	0.0533615	-0.172887	0.315967	0.21954	0.313399	0.294266	0.137905	0.176375	-0.00572491	-0.14849	0.110799	-0.283592	0.110237	-0.0669819	-0.120427	0.189423	0.0698783	0.287438	0.137075	-0.10102	-0.00558305	-0.0635674	-0.0246377	-0.0263499	-0.025175	0.029571	0.197354	0.00530119	0.575092	-0.266898	0.133515	0.26201	0.138468	0.129069	-0.0727518	0.377681	0.239292	-0.0974488	-0.0159098	0.156239	-0.112445	0.0170796	-0.0262866
	-0.0426431	0.124631	-0.0647124	-0.331809	0.381834	0.405337	-0.145861	0.478184	0.631026	0.441412	0.0566205	0.386184	0.205891	-0.104795	0.277312	0.0750039	-0.234458	0.111481	0.00512472	0.0263396	0.12322	0.0969667	-0.197254	-0.114462	0.113681	-0.012597	0.0333227	0.136269	0.0486512	0.0497294	0.0865928	0.0425392	-0.171894	0.202045	0.481679	-0.0299739	-0.319057	0.0332715	0.416122	-0.0232951	-0.0384439	0.0619832	0.241513	0.0637613	0.378758	0.099974	-0.0311764	-0.221481	-0.0998825
	-0.202974	-0.15033	0.0300796	-0.0521997	-0.0597897	-0.0550522	-0.14761	-0.298532	-0.107569	-0.106414	-0.00128545	-0.121055	-0.100788	-0.0687754	-0.234158	-0.0887095	0.0470156	0.0356946	-0.180693	-0.0252826	0.0434279	-0.0600346	-0.11184	-0.156375	0.0444388	-0.168146	-0.208645	0.0246131	-0.13637	-0.104498	0.325424	-0.00541927	-0.0288862	-0.129634	0.0107634	0.622159	-0.325024	-0.0317973	0.101086	0.336086	-0.13589	0.123526	0.226171	-0.170507	-0.0429659	-0.0371262	-0.00251229	0.0180489	-0.0622295
	0.228402	0.0193743	0.0399047	-0.0753741	-0.113786	-0.148337	0.0167823	0.380465	0.539153	0.578065	0.504028	0.393504	0.342663	0.0478134	0.240925	0.19863	0.285209	0.0131442	0.0794442	-0.155202	0.00953571	0.388443	0.0796136	0.273616	-0.0214416	0.0463183	-0.0290656	0.134584	0.15676	0.0780363	0.435222	0.102888	0.0840165	0.0229607	0.0997923	-0.0214499	0.129093	0.221376	-0.151739	0.152287	-0.0960252	0.304642	0.281775	0.397445	-0.0549582	0.165089	0.209842	0.27899	-0.065216
	0.340195	-0.145074	-0.268069	0.166124	-0.195258	0.111647	0.0325871	-0.110762	0.313351	0.416702	0.236655	0.0507614	0.0174055	0.166423	-0.463409	0.0373133	-0.241441	0.0941863	0.318125	-0.30483	0.0484068	0.0971098	-0.117645	-0.0306427	0.156341	0.0867714	0.153781	0.0994367	-0.236501	-0.0849841	-0.0314558	-0.034672	-0.114719	-0.236884	-0.144241	0.218912	0.167074	0.0488867	-0.222077	0.220256	0.121348	0.112346	0.15331	0.170482	-0.2335	-0.0947733	0.067498	-0.0699977	0.0545905
	0.06669	0.343122	-0.0201398	-0.0153243	-0.116616	-0.200058	0.0562802	-0.062793	0.0814788	0.285946	-0.065128	0.222684	0.0640757	-0.23405	-0.109123	0.0753245	0.320132	-0.00674908	0.305268	0.207671	0.241548	0.321829	0.0868191	-0.0789341	0.0589191	-0.0294514	0.0878741	0.0334854	-0.00321817	0.000468588	-0.0952245	-0.121523	0.0225337	0.0587943	0.144722	-0.0858885	-0.0912674	-0.0275448	0.115608	0.0264762	0.0891822	0.115238	-0.0939332	-0.0990413	-0.142873	0.201079	0.000476183	-0.0623727	0.095377
	-0.00701772	0.288797	-0.0810153	-0.0492345	-0.157411	-0.208253	0.0945668	0.184745	0.0517312	0.198591	-0.156353	0.0166025	-0.0369849	-0.206555	-0.0365216	0.0563992	0.214373	-0.133622	0.225449	-0.0777511	0.180144	0.212143	0.146293	0.337662	0.0284855	0.0527363	0.390478	0.171087	-0.149135	-0.0311193	-0.0312296	0.0305026	0.193882	0.13716	0.286994	-0.130934	-0.218366	0.0266526	-0.017229	-0.252277	-0.101438	0.179385	-0.0843392	0.0551853	-0.174227	0.25925	-0.102177	0.107507	0.103411
	0.267456	0.0404109	-0.242942	0.0949629	0.111895	-0.372471	0.128979	0.0812943	-0.0897388	0.204348	0.143637	0.252577	0.165207	0.00968079	-0.134303	-0.101094	-0.000985323	-0.268321	-0.00311917	-0.12749	0.224598	0.385462	-0.0820316	0.144583	-0.217464	-0.113435	-0.0861926	-0.127949	0.0658995	-0.0453368	-0.081678	-0.0451261	0.18409	-0.0657125	0.166722	-0.103897	0.0878945	-0.0817257	-0.0267796	-0.193592	-0.233085	-0.0249389	-0.149144	0.240928	0.0155523	0.120126	-0.0250201	0.18731	0.311034
	0.262687	0.0376397	-0.11275	-0.108987	-0.170902	-0.185676	0.194818	0.0314496	0.194202	0.18029	0.0270652	0.236439	0.0480759	0.116739	-0.13552	0.364486	0.621231	0.0765069	0.0526303	0.297422	-0.134808	-0.0216668	-0.0588522	-0.146633	-0.0808836	0.0470616	0.01624	0.0227779	0.0944063	-0.0160153	-0.057575	-0.0094673	0.458123	-0.0771495	0.371804	-0.0853662	-0.231969	0.245793	0.0387413	-0.0258464	0.294584	-0.0526477	-0.188068	-0.0621477	-0.135703	-0.0877472	0.175829	0.376869	-0.0551696
	-0.316908	0.285371	0.269252	-0.232234	-0.282509	-0.23983	0.000454078	-0.291267	0.570868	0.199456	0.359497	0.318761	0.227682	0.328016	0.0124338	-0.184929	0.098158	-0.260551	-0.20718	0.0567897	-0.076946	0.0542879	0.0468274	-0.104251	-0.130728	-0.0436566	-0.0758762	-0.0788413	0.0817449	0.0141748	0.0593908	0.0252955	0.220307	-0.279157	0.185583	0.132831	-0.0640984	-0.185356	-0.196624	-0.0131104	0.0127785	-0.137432	-0.0276517	0.122597	-0.175384	-0.161568	-0.0436719	-0.0976975	-0.0379443
	-0.251729	0.134692	-0.337934	-0.162099	-0.0610659	-0.293399	-0.109341	-0.22797	0.0275081	-0.0139995	-0.0366078	-0.154446	-0.0204718	0.00623167	-0.204327	-0.133112	0.14007	-0.0203786	-0.336895	0.15847	-0.0515014	-0.0969951	0.0811656	0.310604	-0.0625501	0.0188394	0.0204108	0.0740072	0.0435345	0.0730838	0.00806488	0.0216315	-0.226851	0.097769	0.161035	0.0172694	0.248895	-0.0471252	0.0316716	0.138843	-0.180475	-0.166338	-0.107981	-0.187098	-0.126452	-0.133228	-0.101115	-0.2385	0.249354
	0.351767	0.123942	0.059353	0.331	-0.113085	-0.327914	0.0940581	0.300873	0.327743	0.465974	0.120164	0.170439	0.020836	-0.126833	0.491413	0.248357	0.1074	-0.0412533	0.267762	-0.0772817	-0.0083834	-0.137358	0.216645	-0.0341182	-0.122791	-0.0580802	-0.118672	0.0500037	0.0115169	0.0610784	-0.00357674	0.0535498	0.307967	0.00892262	0.0677079	-0.0434261	0.0980069	-0.00148239	0.158406	0.156498	0.145305	0.0273258	-0.21818	0.0157492	0.102095	0.0702498	0.07734	0.298351	0.335369
	-0.145574	-0.0834586	-0.271591	-0.219354	0.00243106	-0.182264	-0.0112232	0.528857	-0.246385	-0.21454	-0.300751	-0.199315	0.109053	-0.0845506	-0.203026	-0.160265	0.121752	0.168606	0.0895926	-0.220849	-0.0105773	-0.160416	0.300339	0.425379	-0.291405	-0.0763331	-0.0738863	-0.154214	-0.0938752	-0.0621239	-0.0314233	-0.0374787	-0.0620542	0.0916203	0.107755	-0.132439	0.00591779	-0.0170744	-0.215052	-0.106453	-0.100179	-0.030501	-0.107164	0.3281	-0.0526077	-0.0231622	-0.114447	-0.155727	-0.140537
	-0.275981	0.112443	-0.290719	-0.188848	-0.147772	0.0712146	0.0149487	0.132007	-0.0127645	0.149631	0.219213	0.02978	0.033229	-0.157139	-0.299221	-0.265329	0.112836	-0.159798	-0.285461	-0.0324033	-0.126072	0.0370514	0.248165	-0.0607925	-0.17981	-0.174136	-0.148866	-0.0990344	-0.000377455	-0.120096	-0.129808	-0.0499929	0.0456875	0.133584	-0.184269	-0.217917	-0.00993573	0.161976	0.152484	0.419383	-0.182843	0.641862	0.613255	-0.134401	0.245593	-0.0233712	-0.0535988	0.116789	0.0396346
	-0.160737	0.32205	-0.164825	0.220053	-0.132234	-0.43118	-0.0925916	-0.143472	-0.3891	-0.257574	-0.291191	-0.309043	-0.125432	-0.110643	-0.362739	-0.108227	0.154096	-0.0940186	-0.0138504	0.0484942	0.0398842	-0.0155175	0.0887496	0.197204	-0.034226	0.323628	-0.0185138	-0.0107686	0.0454653	0.151599	0.0132743	0.154957	0.0673981	-0.0644374	-0.136662	-0.140417	0.260475	0.019205	-0.0978168	0.119425	-0.161352	-0.0469848	-0.196784	-0.113258	-0.113816	-0.137519	-0.0492989	-0.0225947	0.360238
	-0.104588	0.0837241	0.252593	-0.0109551	-0.0547635	0.111	0.112723	-0.123377	-0.330543	-0.117126	-0.254446	-0.105162	-0.0703957	0.00201569	-0.123328	-0.141074	0.1294	0.170176	0.531954	-0.055045	-0.0818394	-0.223557	0.0295343	0.292637	0.0788265	-0.0553906	-0.0373747	0.046449	0.0970789	0.041346	-0.0260848	0.0344208	0.00350265	0.0994639	0.0282257	-0.0464417	0.424015	0.106102	-0.1006	-0.0881991	-0.0548744	-2.01796e-05	-0.061907	-0.0437459	-0.0143419	0.0230648	-0.0232975	-0.0048944	-0.063405
	0.967758	-0.211232	-0.0990292	-0.256326	0.455435	0.25514	0.248209	-0.252263	-0.269946	-0.0310004	0.0901965	0.316029	0.0858377	-0.0822442	-0.41569	0.362846	0.720659	-0.228912	-0.0322947	0.442893	-0.293786	-0.354253	-0.0379386	-0.252075	0.0122503	-0.117594	-0.0740042	0.00583828	-0.145268	0.035413	0.143192	-0.0585107	-0.494829	0.4811	0.0782153	-0.600702	-0.574352	-0.341718	0.459789	-0.109827	0.140753	0.0943494	0.220332	0.0435423	0.567379	0.0159982	-0.236981	-0.255992	-0.129536
	0.202784	0.646755	-0.166402	0.194097	0.0171189	0.101246	0.367952	0.564846	-0.243704	-0.0360433	-0.0116929	0.154501	0.100697	-0.132187	-0.423844	0.155587	-0.513215	0.434713	-0.086134	0.233364	-0.0630814	0.208312	0.0326963	-0.298862	0.539658	0.200253	0.160689	0.297265	0.126631	-0.0790278	0.0354172	-0.066492	-0.0837562	-0.269361	0.16963	0.110625	0.0584674	0.19555	0.0163597	0.000320243	0.18994	0.0374402	0.0161393	0.278807	0.489875	0.574446	0.369998	0.212943	0.345008
	0.40548	0.0977681	-0.256373	-0.218672	-0.143964	-0.105136	0.756672	-0.166236	-0.327144	0.181067	-0.0773587	0.273449	-0.0717943	0.119547	-0.231339	-0.101721	0.42312	-0.0539701	-0.196284	0.476513	-0.137842	0.420325	0.0700649	-0.075029	0.108162	-0.0234074	-0.0596288	0.0118858	-0.14932	-0.060617	-0.0380171	-0.119863	0.200375	0.171322	-0.002834	-0.0269313	0.174253	0.0940807	-0.0174849	0.383765	0.0625646	-0.102268	-0.0686197	0.30395	0.943629	0.808723	0.965199	0.558189	-0.157583
	0.239212	0.130142	0.191885	-0.0838492	-0.14407	-0.0334876	0.944861	-0.127432	-0.0358612	-0.032742	-0.240696	-0.100609	-0.232926	0.742001	0.0601286	-0.108014	-0.0169636	0.287935	0.458399	0.317713	0.52776	0.138699	0.0264197	-0.293866	-0.286201	-0.0626302	0.103398	0.000148271	-0.113632	0.142891	-0.347005	0.14955	0.154105	-0.0550112	0.123564	0.181907	0.0365953	0.0443421	0.310415	0.147045	0.356346	-0.338563	-0.289537	0.213835	-0.103346	0.0466864	0.0513648	0.108405	0.324587
	0.785845	-0.0130183	-0.330884	0.613506	0.225555	0.092779	0.169179	0.0217882	-0.0122896	0.0454377	-0.107188	-0.0864892	0.172211	0.270025	-0.212397	-0.0318605	-0.281017	0.0988093	0.0348283	-0.156142	-0.100405	-0.0793064	-0.0400621	0.149676	-0.200282	-0.183655	-0.157577	-0.125128	-0.0544746	-0.0695109	-0.131152	-0.0961066	0.0810232	0.5059	0.0727566	0.279627	-0.230465	-0.198697	-0.050543	-0.229835	-0.00228173	0.0163071	-0.142166	0.0360956	0.269629	0.24631	0.13129	0.211634	0.162718
	0.678571	-0.195114	-0.189532	0.399299	-0.216263	-0.298243	-0.00355132	-0.357239	0.238538	0.351986	0.306074	0.338214	-0.0272228	0.198481	0.37336	0.213711	-0.0175614	0.099404	-0.100903	-0.225279	-0.0877622	0.00866744	-0.122966	-0.216019	0.0409771	0.0293995	0.121421	0.13843	0.091306	-0.0311121	-0.0682531	-0.223579	0.0788242	0.22905	-0.200994	0.200992	0.335621	-0.120216	0.287154	0.156298	0.430074	-0.126628	-0.137591	0.135931	-0.016027	0.071658	0.0988367	0.447798	0.331717
	0.559564	0.0922026	-0.189964	0.310799	-0.399926	-0.624432	0.109133	-0.415115	0.293786	0.447263	0.393316	0.345464	0.088795	0.309837	0.320242	0.0626384	-0.110245	0.0583511	-0.242299	-0.132325	0.0998167	0.430794	-0.0599158	-0.0964719	0.11331	0.0101182	0.0997673	0.133346	0.0672614	-0.0577526	-0.137384	-0.155858	0.150052	0.32883	-0.138236	0.163207	0.209904	-0.180186	0.295735	-0.0365658	0.0333348	-0.0473546	-0.342247	-0.00884701	-0.0850881	0.260061	0.107303	0.35682	0.38124
	0.48206	0.00668151	-0.0841814	0.364318	-0.281251	-0.638679	0.290817	-0.454155	0.142625	0.125	0.263552	0.034948	0.00977382	0.271745	0.335655	0.0412431	0.0620383	0.0291382	-0.166129	-0.319504	0.131163	0.292204	0.16127	0.00537992	0.147551	-0.0706474	0.022748	0.0221513	-0.0157604	-0.121106	-0.251971	-0.189467	0.21764	0.200245	0.103523	0.00410028	0.181992	-0.218335	0.312537	0.117106	0.0377236	0.0274616	-0.269433	0.0696084	0.0130806	0.254051	0.0942548	0.366115	0.281076
	0.757827	0.346984	-0.131948	-0.150899	-0.129372	-0.185579	0.0488206	-0.0288581	-0.188914	-0.150652	-0.133393	-0.100107	0.0156663	0.134145	-0.241079	-0.0348536	0.243478	0.0223794	-0.291617	-0.139761	0.135534	0.0587211	-0.04154	0.24144	0.691569	0.133829	0.446693	0.27708	-0.0034553	-0.0312479	-0.0815386	-0.0831143	0.130219	0.574981	-0.0916687	0.0288742	0.0275532	-0.0806134	0.208302	-0.233882	-0.111489	-0.116293	-0.131425	0.133382	-0.0793077	0.136166	0.0589572	0.266517	0.0992895
	0.276269	0.339229	-0.00536396	0.24708	-0.153055	-0.0273865	-0.0515188	-0.12263	-0.23783	-0.0249033	0.1038	-0.0308711	-0.0740409	-0.103595	0.0436515	-0.0508735	-0.163631	-0.139119	0.0121655	0.0146408	0.172811	-0.160096	0.0192628	0.0217932	0.251519	0.154885	-0.0050026	0.140189	0.10571	-0.0272546	-0.0217627	-0.0283957	0.191674	0.480253	-0.130454	0.232813	0.228642	-0.0930383	-0.16142	-0.188115	-0.0565874	-0.148635	-0.123411	-0.00624796	-0.0937625	-0.034508	0.14298	0.0995788	0.0814376
	0.488799	0.0308189	-0.510762	-0.0132487	0.0354623	0.0346212	0.041904	-0.0381721	0.184612	0.293938	0.213093	0.22202	0.149415	0.252365	0.274464	0.0529551	0.274789	0.260572	0.157983	0.0792786	0.0992411	0.15136	-0.21487	-0.235482	0.424177	-0.00294696	-0.00867924	0.0351233	0.0197546	-0.0535316	-0.103703	-0.11406	0.192572	0.613016	0.0535362	-0.0511102	0.236735	0.182711	0.337946	-0.283177	-0.0988251	-0.18502	-0.0495829	0.246898	0.194713	0.249459	0.19441	0.347682	0.226127
	0.00160782	0.000503242	-0.072537	-0.0165578	-0.0283527	-0.215181	-0.00131247	-0.0332954	0.180077	0.262441	0.646612	0.449639	0.236321	0.534886	0.0721899	-0.038011	0.110659	-0.0192596	-0.0528821	-0.0872208	0.394501	0.165573	-0.0795118	-0.0923769	-0.0725268	0.0901415	-0.0278116	0.0848486	0.190498	0.0301689	-0.0059997	-0.112929	0.0228568	0.546506	-0.139238	0.0616099	0.215503	-0.110811	0.0383037	-0.192021	-0.0145818	-0.235721	-0.193612	0.385029	0.0529813	0.0385659	0.127589	0.0654759	0.107327
	0.580958	0.083684	0.349599	-0.0478723	-0.0306335	0.466646	0.133605	-0.330012	-0.194133	-0.186713	-0.142035	-0.144373	0.0637993	0.0457221	-0.314241	-0.091154	-0.015496	0.13368	0.188724	0.0805318	0.00878632	-0.231215	-0.118803	-0.0587278	-0.0421829	-0.0829214	-0.0876422	0.0463983	0.276558	-0.100653	-0.0718333	-0.0655678	-0.167878	0.526513	0.182867	-0.0566537	0.0636779	0.055499	0.0607564	-0.120837	0.0290822	0.213496	0.470941	0.344884	0.00776619	0.109249	0.148229	0.335496	0.290354
	-0.0203343	-0.0568153	-0.0559897	0.211572	0.323847	-0.0773875	0.00992906	-0.116984	0.220489	-0.0891511	0.165366	-0.0426188	-0.0571028	0.0304712	0.113178	-0.2176	-0.0756584	0.141994	-0.0109422	0.0617543	0.0692629	-0.415309	-0.150812	0.074211	0.0833822	-0.0352253	-0.0771839	0.0703074	0.137489	-0.00334904	-0.0616305	0.0791991	0.111447	0.03886	-0.167093	0.265256	0.040614	-0.112037	0.0380733	0.209691	0.364417	-0.191174	-0.189607	0.39899	0.258606	0.164264	0.219441	-0.00599556	0.0653411
	0.1363	0.2722	0.570591	-0.0492218	-0.177769	-0.267895	0.060944	0.0725533	0.188721	0.236347	0.167814	0.419591	0.0635579	0.0209281	-0.344314	0.176164	-0.204075	0.042068	0.259216	-0.0249251	0.184452	0.115925	0.0709824	0.198304	0.182765	0.251915	0.230091	0.316056	-0.0494432	0.0689035	-0.00435032	0.0156665	0.170162	0.402003	-0.11632	-0.0823997	-0.0220642	-0.106571	-0.0404517	0.110488	0.0960179	-0.121553	-0.162869	0.387024	-0.159425	0.269347	0.0413432	0.0892922	0.126146
	0.317875	0.382435	0.0110493	0.0484039	0.0887998	0.134552	0.143289	-0.309906	0.128544	0.15921	0.374943	0.369287	0.0728206	0.136266	-0.0709846	0.334016	0.0531925	0.101097	0.74907	-0.0433312	0.16054	-0.109325	0.178067	0.256186	0.0353236	0.0559715	0.0265726	0.245788	0.123622	0.121163	0.0601908	0.0994551	0.0105478	0.287275	0.0112902	-0.142709	0.153861	-0.0439991	-0.0046182	-0.045402	0.424944	-0.0844196	0.0930293	0.307295	-0.0637598	0.0109516	-0.0188026	0.210942	0.413517
	0.224214	0.203899	-0.275542	-0.0245656	-0.0942403	-0.156915	0.272391	-0.140015	-0.187652	-0.202099	-0.267688	-0.15522	0.0581056	-0.0988994	0.130967	0.201255	0.377588	-0.278995	0.252378	0.0549098	0.178181	-0.211763	0.0103906	0.0932316	0.198198	0.0594345	0.039824	0.175042	0.0321567	-0.0189686	-0.00263645	-0.0467251	-0.0700279	0.124131	0.0492451	-0.00251243	0.135793	0.084277	0.0924099	0.150648	0.0477605	-0.0467179	-0.0775332	0.518456	-0.0789698	0.171709	0.105752	0.000956119	0.0872491
	0.0864415	0.370786	-0.270812	-0.116081	-0.0345339	-0.20156	0.12225	0.105285	0.323577	0.384242	0.496975	0.376557	0.267063	0.326948	0.304498	0.22523	0.286147	0.143724	0.491611	-0.146987	0.168965	0.103053	-0.0176565	0.102009	0.151107	0.129021	0.0957851	0.308203	0.148492	0.0644066	0.0188329	0.00574833	0.0584887	0.439942	-0.0128122	0.163226	0.0897745	-0.0575522	-0.032858	0.0890323	0.000365932	-0.145659	-0.192784	0.105611	0.0275094	0.317565	0.394585	0.100723	0.192216
	0.159372	0.334284	-0.340825	-0.0668564	-0.0684568	-0.06945	0.223184	-0.218597	-0.0687564	-0.119976	-0.0628825	-0.00502696	-0.126895	-0.110328	0.148189	0.503604	0.12712	0.423867	0.506396	-0.0408303	0.195192	-0.212183	-0.0976777	0.184334	0.0349336	0.0497523	0.0555655	0.267671	0.156064	-0.0041567	-0.0211415	-0.110731	0.0150208	0.309284	-0.198799	0.0897154	0.139264	-0.14649	0.0478227	0.0293748	-0.00921591	-0.149265	-0.00853792	0.351606	-0.0592054	0.179176	0.164494	0.100036	0.268685
	0.20869	-0.0427152	-0.178456	0.0515491	-0.0927851	-0.0930035	0.556385	-0.201481	0.534543	0.330015	0.334814	0.337218	0.314043	0.119877	0.532619	-0.0228617	0.201859	-0.21998	0.321673	-0.146922	0.00988197	-0.0120546	0.0527178	0.179997	0.384979	-0.0177063	-0.0137913	0.191956	0.0527371	-0.0413982	-0.055827	-0.118019	0.0792354	-0.0766539	0.167072	0.00515929	0.130294	-0.0276769	0.0349709	-0.149875	-0.141333	-0.152034	0.0170593	0.215238	-0.109765	-0.0994321	-0.0398492	-0.0260952	-0.00581187
	0.765937	0.360735	0.0606096	-0.253686	-0.0198398	0.0627384	0.216648	-0.307756	0.0642658	0.0243684	0.20567	0.021448	0.107774	0.183192	-0.173511	0.141534	0.191362	-0.152822	0.252727	0.176177	0.332334	-0.0779778	0.0553902	-0.0405929	-0.0760311	-0.042103	-0.190887	0.0946807	0.186759	0.213982	0.241774	0.146063	0.0703956	0.367709	-0.00760484	-0.166003	-0.285449	-0.200049	-0.0761657	-0.149627	0.0278956	-0.11884	-0.0796046	0.198016	0.0386092	0.211001	0.0334623	0.284351	0.434754
	0.697168	0.0846232	-0.159206	-0.131452	0.0164112	0.186309	0.584032	-0.119916	-0.142111	-0.0582379	0.0394754	-0.0207063	0.0680196	0.0775174	-0.418906	-0.150706	0.00612735	-0.101854	0.049782	0.110346	0.220683	-0.191483	0.0343246	0.0371637	0.155046	-0.0215003	-0.0328294	0.0348766	0.108354	-0.0272216	-0.0403374	-0.039347	0.104753	0.158485	-0.07312	0.00359902	-0.168722	-0.00583839	-0.0243752	-0.134933	-0.0817945	0.0522289	0.318105	0.178768	0.283206	0.529252	0.603441	0.537698	0.3486
	0.726334	0.118039	-0.281596	0.306476	0.0448739	0.0353871	0.851079	0.327448	-0.0193134	0.0600321	0.133936	0.0576419	0.0067372	-0.178558	-0.238441	0.0422203	0.0965203	-0.170131	0.164008	0.148528	0.23214	-0.177492	0.214808	0.466637	0.214071	-0.238533	-0.169868	-0.0433013	0.0744344	-0.0402103	-0.0865544	0.00948919	0.178081	0.269788	0.0484083	-0.0418863	-0.201515	-0.0515582	0.165787	-0.054395	0.635809	-0.027363	0.265446	-0.00551336	0.0976961	0.416021	0.208449	0.535051	0.531853
	0.693283	-0.082837	-0.0831284	0.683474	-0.134026	-0.083161	0.38578	-0.222867	0.244226	0.0454704	0.293954	0.14455	0.0955984	0.318113	0.0213314	0.257511	0.128421	-0.0408925	0.060358	-0.125005	0.0115756	-0.12158	-0.028306	-0.0572054	0.0232216	0.027629	0.0673603	0.161736	-0.033546	-0.0735066	-0.097143	-0.0394504	0.364469	-0.0264312	-0.125817	0.0435071	0.00806684	-0.028851	-0.265979	0.262118	0.349053	0.217203	0.168093	0.276763	-0.0301125	0.418478	0.178783	0.704281	0.436097
	0.802147	0.408182	-0.124131	-0.262425	-0.0653183	0.101892	0.221475	0.316941	0.0970198	0.646352	0.211727	0.492719	0.364337	0.242588	0.0994731	0.255238	0.0182376	-0.328688	0.263952	0.0351038	0.427289	0.331033	0.202219	0.156799	-0.0967993	0.196422	0.143349	0.242241	0.0607885	0.111684	0.0422671	0.104535	-0.354805	0.379054	0.00131071	0.00702847	-0.291847	0.281797	0.108333	0.00362979	-0.0396391	-0.0282017	0.212907	0.332061	0.0287914	0.217476	0.254576	0.432151	0.498997
	0.838541	0.354595	-0.16609	-0.303072	-0.104016	-0.0776526	0.582455	-0.299356	0.204817	0.0506294	0.383964	0.131245	-0.0348918	0.0471831	-0.133523	0.305222	0.198808	0.00797595	0.343051	-0.0314991	0.0636446	-0.223682	-0.0342255	-0.191615	0.0955782	0.0786278	0.0121665	0.0388366	0.116834	0.0496532	-0.00652395	0.0342334	-0.189634	0.198439	0.149932	-0.0170627	0.121808	0.0402579	-0.0462069	-0.177587	0.340695	-0.176296	-0.0352762	0.186401	-0.0113908	0.200486	0.172378	0.492396	0.639982
	0.865656	0.312899	-0.138854	-0.0946524	-0.160307	0.0190266	0.351155	-0.350003	0.161008	0.162679	0.306331	0.210786	0.0750737	0.170638	-0.166352	0.0850953	-0.175046	-0.0712403	0.375785	0.360202	0.0884884	0.0869712	-0.094671	-0.0738801	0.0131269	-0.20944	-0.174828	-0.139748	0.124665	-0.0486997	-0.0788632	-0.0308629	-0.058559	0.356894	-0.147902	0.044734	0.0156641	-0.0293464	-0.119717	-0.29753	0.174183	-0.090969	-0.0310687	0.262033	-0.0432381	0.465586	0.229831	0.501971	0.63025
	0.738011	0.204918	-0.144681	-0.217156	-0.0883889	-0.205577	0.0965685	-0.0161828	-0.0793373	0.139706	0.20165	0.0629445	0.159355	-0.0504803	0.24533	0.155988	-0.182436	0.0407184	0.300085	-0.0566396	0.00602024	0.111419	-0.0822476	-0.161878	-0.0297777	-0.0938364	-0.115949	-0.00602571	0.147749	-0.118537	-0.0663249	-0.12766	-0.186019	0.28004	-0.0297601	-0.0388292	0.113472	-0.136932	0.0417212	-0.142495	0.161485	0.204295	0.0513874	0.281421	0.0927165	0.319318	0.332226	0.457305	0.511798
	0.123479	-0.161042	-0.16051	-0.210044	0.127887	-0.118904	0.565267	-0.221674	0.371722	0.727163	0.488344	0.545348	0.513339	0.52503	0.139005	-0.0851658	0.0182794	0.14033	-0.10538	0.016268	-0.00903794	0.267381	-0.0248339	-0.0832156	0.199828	0.0532196	0.261771	0.131106	0.164452	-0.154764	-0.180396	-0.12486	0.037979	0.209141	0.0246704	-0.0608545	0.145238	0.0551016	-0.0583229	-0.00449764	-0.111421	-0.0975468	-0.191975	0.154142	0.18445	0.716621	0.301822	0.125296	-0.0331544
	0.31235	0.0272758	-0.0549876	0.00577245	0.0160748	0.246347	0.362213	-0.092107	0.00531856	0.324241	0.106818	0.238095	0.158957	0.184657	-0.178252	-0.178246	-0.0489974	0.31106	-0.169502	0.079129	0.216142	0.174404	-0.102554	-0.0895548	0.217127	-0.13746	-0.108216	-0.151487	0.00861014	-0.150649	-0.165454	-0.118197	0.196352	0.0527132	-0.00471508	-0.00971902	0.06621	0.0935971	-0.00516634	-0.0653011	-0.0529158	-0.225524	0.0215789	0.0370522	0.0626009	0.42031	0.223344	0.0773147	0.308364
	0.691094	-0.0137491	0.0463677	-0.180314	-0.0440859	-0.0632706	0.213136	-0.22911	0.618014	0.749133	0.350486	0.263548	0.44455	-0.0258096	-0.00581475	0.0322562	0.121928	0.30692	-0.170705	-0.00701443	-0.0949926	0.454936	-0.120073	0.0596389	0.0304663	0.178849	0.162561	-0.17333	0.0645506	-0.0406334	-0.135748	-0.119872	0.127391	0.388535	0.0573871	-0.367711	0.171779	0.0813255	0.0780647	0.0212718	-0.115328	-0.0870761	0.0425168	-0.00855429	0.252686	0.263178	0.27818	0.428877	0.115208
	0.667681	-0.0847075	-0.292621	-0.189331	-0.121771	-0.125345	0.191324	-0.362885	0.309247	0.67956	0.227925	0.39639	0.332463	0.189085	0.265786	0.585361	0.0868596	0.0644961	0.131182	-0.120943	0.00756115	0.501192	-0.0383322	0.0278249	-0.119604	0.0187181	0.0489626	-0.114143	-0.056121	-0.0387954	-0.168549	-0.120622	-0.124914	0.00790093	-0.136913	-0.0389096	0.146161	0.260634	0.0459742	0.0134564	-0.0355157	-0.131767	-0.264057	0.427549	-0.0651009	0.221197	0.222523	0.0320442	0.0854096
	0.452393	0.105107	0.311157	-0.00319626	0.0346216	-0.153135	0.193208	-0.266109	-0.208412	-0.119344	-0.231095	-0.120875	-0.146579	-0.0188131	-0.175977	0.325463	0.661264	-0.209802	-0.156525	0.432453	0.292119	0.113854	0.101421	0.19445	0.33028	0.602535	0.750436	0.352994	-0.104727	-0.0981437	-0.194996	-0.0456199	0.130112	0.00230794	-0.0777221	0.410082	0.286426	-0.368022	0.437481	-0.154908	-0.0888928	0.0133132	-0.0307341	0.319092	-0.0333103	0.232376	0.193756	0.0355357	0.273467
	0.241609	0.294206	0.128759	-0.219156	-0.171242	0.0733924	0.0584896	0.463564	0.382527	0.157952	-0.083886	0.0206473	0.0329014	-0.0856884	0.305283	0.408824	0.590284	0.384247	-0.16	0.0518992	0.234257	0.0755835	0.100999	-0.0578976	-0.167307	0.286239	0.241508	0.260345	0.134643	0.0921691	0.0707242	0.048716	-0.15003	0.209493	0.0497169	0.467839	-0.0479898	0.114265	0.175105	0.0551453	0.0189752	-0.0967608	-0.124949	-0.185229	-0.0350652	0.175088	0.324366	0.164769	0.00879269
	0.000149639	0.0334786	0.162085	0.0302528	-0.15665	-0.127724	0.146586	-0.333356	-0.336961	0.018466	-0.566377	-0.10997	0.350426	0.016044	0.373408	0.348049	0.283985	0.140273	-0.252147	-0.0949082	0.336259	0.0746357	-0.219191	-0.186196	0.210703	0.182947	0.491797	0.364315	0.26908	0.268645	0.068756	0.0150982	-0.0928117	0.100897	0.122283	0.177446	-0.0241738	0.0581113	0.431864	-0.113057	-0.278734	-0.430086	-0.112946	0.0202451	-0.0366758	0.182942	0.0283703	0.0461122	-0.120844
	-0.144002	0.182016	-0.221692	-0.154094	0.182572	-0.160008	0.57639	-0.0298082	-0.118865	0.0151058	-0.288578	-0.0440534	-0.1126	-0.0253725	-0.0779619	-0.0345714	-0.0868376	0.399122	-0.028656	-0.136334	0.0882827	-0.0370328	0.17537	-0.0244415	-0.0157229	0.00320071	0.0384534	-0.0404333	0.221776	-0.0192079	-0.0514922	-0.111584	0.232331	0.399345	0.119275	0.301071	0.242255	-0.234214	0.14653	-0.0421328	-0.133359	-0.11086	-0.387018	0.235441	0.484628	0.246778	0.246663	0.116538	-0.101912
	0.721443	0.0950493	0.0227682	-0.358543	0.15387	-0.0807054	0.149266	-0.168065	0.237649	0.224279	0.244115	-0.0284135	0.0373792	0.0563023	0.0656761	0.0189223	0.127668	-0.296011	-0.113382	-0.162222	0.25276	-0.0654691	0.468822	-0.130172	0.145627	0.04635	0.276267	0.0716576	-0.0438614	-0.154187	-0.200329	-0.135347	-0.158118	-0.0156669	-0.00612431	-0.188535	-0.169453	-0.0968032	0.0519692	0.148578	0.0309827	0.0964243	-0.123206	-0.108099	0.214295	0.468671	0.115418	0.581662	0.66714
	0.716816	0.114055	0.496952	-0.239264	-0.0971989	-0.144267	-0.0811228	0.129068	-0.0978178	-0.308514	-0.307014	-0.131827	-0.224878	-0.0667598	0.452963	0.482248	0.156969	0.195767	0.0165059	-0.249035	0.400414	0.0182998	0.052645	-0.0571838	0.726291	0.350087	0.50309	-0.0544118	0.356503	-0.00903284	-0.0355894	-0.0584429	0.0550297	0.029889	0.0814479	0.0797738	0.146282	0.0367698	-0.0115634	0.232841	-0.0458935	-0.248727	-0.246078	-0.083211	-0.0692219	0.0254074	-0.0329754	0.209669	0.305412
	0.466418	0.45775	0.2164	-0.151021	-0.0366598	-0.141193	0.305011	-0.141691	-0.156819	-0.0577314	-0.345664	-0.129022	-0.0632753	0.117115	-0.173596	0.160019	0.0678957	-0.201256	-0.154027	0.190572	0.220449	0.0411376	0.0786324	0.00199569	0.380252	0.0528135	0.0642487	-0.00838955	0.214308	0.00842375	8.06531e-05	0.0580795	0.168128	-0.0403212	0.0532214	-0.223691	0.02473	-0.162372	0.0415636	-0.109092	-0.0578362	-0.177831	-0.11385	-0.15114	-0.0347958	0.013163	-0.0271695	0.391117	0.565947
	0.566481	0.0977689	0.146856	-0.153792	0.26836	-0.0482191	0.435271	-0.292512	-0.302868	-0.266258	-0.265881	-0.138013	-0.0805052	-0.129122	-0.183333	0.267614	0.0507332	0.423176	0.190302	0.0606789	-0.25032	-0.190733	-0.113233	-0.160125	0.138827	0.02002	0.0122331	0.102668	0.4391	-0.0214493	0.0622525	0.0745247	0.195077	0.155542	0.133477	0.421089	0.238924	0.0744006	-0.00721845	0.0206049	-0.191097	0.406568	0.0808341	0.0450547	0.1465	0.762482	0.282914	0.218984	0.0709618
	0.627185	0.150716	-0.197562	-0.227048	0.260033	0.0467519	0.0228635	-0.136546	-0.0690572	0.174384	0.238512	0.0243195	0.16417	0.168825	0.120752	-0.0128164	0.325613	0.0553942	-0.0348098	0.0141512	-0.041858	-0.00732963	-0.123518	-0.169304	0.102004	0.038508	-0.015856	0.000511446	0.0802358	-0.0202851	-0.0964478	-0.091799	-0.152628	0.246079	0.1363	-0.0568456	-0.0442803	0.169304	0.500067	-0.0298068	-0.00927935	0.187948	0.230904	0.149207	0.622899	0.448353	0.224494	0.201158	0.111748
	0.0382387	0.179674	-0.163126	-0.138517	0.194164	0.4559	-0.0788762	0.0315709	-0.0422414	-0.13037	-0.25139	-0.130971	-0.0935561	-0.104279	0.0176679	0.352426	0.833842	-0.142971	7.02344e-05	0.033806	0.00180618	-0.319801	-0.0995833	-0.116445	0.528309	-0.0688441	-0.0372852	-0.0888361	0.132998	-0.0251121	-0.0320652	-0.0644913	-0.120935	-0.049863	0.163863	-0.00457199	0.021392	0.040385	0.320345	-0.021016	-0.106398	-0.137638	0.170251	0.366328	0.225314	0.0511814	-0.0454078	-0.0407171	0.222838
	0.125918	-0.0353757	0.135342	0.182456	-0.151819	-0.0624196	-0.0920368	-0.194427	-0.155278	-0.106985	-0.181387	-0.0400103	-0.118826	-0.173312	-0.172574	-0.290377	-0.0912732	0.174629	-0.324434	-0.0695826	-0.006936	0.29802	-0.240972	-0.00712306	0.203915	-0.13455	-0.0443927	-0.0776034	0.0247019	0.00564426	0.111267	-0.353988	-0.0030711	-0.0431534	0.166365	-0.168221	0.30645	0.188964	0.0434407	-0.0841999	-0.1208	0.208205	0.0580182	-0.0550889	-0.139968	0.111182	-0.0880813	0.0307646	0.131747
	0.379333	-0.141327	-0.0698199	0.141494	-0.100189	0.127975	0.318442	-0.236523	-0.0236887	-0.230826	-0.338335	-0.146355	-0.0250572	-0.232127	-0.365065	0.51943	-0.275634	-0.22501	0.0855683	-0.0274216	-0.303147	-0.348008	-0.0576693	-0.138246	-0.304731	-0.0852709	-0.154259	-0.200632	0.0600525	-0.154382	-0.322537	0.124372	-0.0737759	0.0841125	-0.116874	0.20792	-0.232905	0.378926	-0.255344	0.227365	0.168669	-0.00687256	0.115414	-0.0541347	-0.00286412	0.455049	0.303656	0.156308	0.0784467
	0.397444	0.411787	-0.250413	-0.195684	0.038281	-0.0809001	-0.0522102	-0.119874	-0.294952	-0.200364	-0.207995	-0.00934581	-0.10546	-0.09532	-0.0719196	0.70057	0.236704	-0.186307	0.0820929	-0.194494	-0.0192127	0.0298581	-0.020733	-0.169726	-0.0386233	0.0368915	0.231898	0.20819	0.314842	0.322534	0.00790445	0.0162115	-0.26823	-0.155819	0.402701	0.0521877	0.311546	0.102915	-0.167084	-0.170491	0.0465097	0.184849	0.129604	-0.243035	-0.0259514	-0.168554	-0.0743781	-0.00880759	0.0899196
	0.678087	0.297373	-0.256546	-0.199208	-0.106236	0.00600676	0.248331	0.0979173	0.110074	-0.101892	-0.110368	-0.106458	0.185272	0.0156365	-0.0827578	0.2935	0.686657	0.23541	0.195904	-0.0251813	0.373365	-0.0406391	-0.0976892	-0.0742867	0.188952	-0.163867	-0.0636804	0.0092395	0.233241	0.0316727	-0.0571338	-0.0134305	0.163885	0.237325	0.299583	0.0207262	0.113719	0.0304312	-0.16677	-0.0661247	-0.0878262	-0.2113	-0.166436	0.0846122	-0.0156342	0.308299	0.2619	0.488012	0.442941
	0.524147	0.37582	-0.241324	0.267141	-0.0625744	-0.113644	0.249062	-0.352381	0.452783	0.128978	0.303164	0.29139	-0.02365	0.022795	-0.0226888	0.318159	0.0895866	0.346489	0.114861	-0.112375	0.393876	-0.190349	0.017628	-0.058795	0.512284	-0.139102	-0.0885758	0.0289758	0.256378	0.00353129	-0.0290291	-0.110781	0.137513	0.234919	0.0618205	0.111073	0.0866818	-0.0357959	-0.104474	-0.0365469	0.258995	-0.191049	-0.0889551	0.163165	0.0724193	0.601253	0.352644	0.475981	0.128079
	0.501086	0.296563	-0.259434	-0.215221	-0.113065	-0.127632	0.122983	0.0777191	0.0168018	-0.0526041	-0.180912	-0.108019	0.0348564	-0.0535521	0.450538	0.203478	0.183827	0.434303	-0.0984465	-0.230634	0.264761	0.00810852	0.0375312	0.213691	0.375151	0.294048	0.239702	0.251799	0.3125	0.160205	0.141179	0.136401	0.163479	0.194176	0.119191	0.362552	0.327677	0.14834	-0.0221325	0.0620754	0.00499169	-0.158645	-0.146393	-0.0185004	-0.0206987	0.0498088	0.111081	0.218616	0.0531966
	0.624002	0.408725	-0.38497	-0.248945	-0.106014	-0.149296	-0.0502785	-0.190919	-0.0342752	-0.213208	-0.276911	-0.146857	-0.0153757	0.00245151	0.438444	0.606663	0.425108	0.268609	-0.254553	-0.0510465	0.381975	-0.062081	-0.00111141	-0.0334396	0.318408	0.2481	0.41601	0.302675	0.351579	0.139437	0.0923517	0.0596401	-0.029069	0.21724	0.17065	0.334859	0.113478	0.0807962	0.0796689	0.0649585	-0.00238821	-0.255184	-0.324137	-0.0846239	-0.0258183	0.19607	0.25444	0.177356	0.270888
	0.851853	0.0310505	0.023143	-0.241783	-0.0635849	0.0653375	0.570815	-0.0834109	-0.264471	-0.315593	-0.265096	-0.329001	-0.120468	-0.165647	-0.0500332	0.499844	0.259285	0.230481	0.0132942	0.250583	0.0259939	-0.266849	0.261531	0.210114	-0.082233	0.055501	0.132028	0.0963415	0.154459	-0.0192648	-0.152238	-0.10674	-0.109508	0.30849	-0.171159	-0.0794236	0.0623881	-0.00891733	0.252859	-0.204546	-0.0353506	0.00961758	0.0634687	-0.19993	-0.114286	0.0516347	-0.016472	0.344521	0.413252
	0.244352	-0.099469	-0.265316	-0.335867	-0.133476	0.0960609	-0.123891	-0.324748	-0.0630228	-0.206213	-0.163287	-0.274991	-0.0953812	-0.0170325	-0.21621	0.57987	-0.00961622	0.214646	0.0906516	-0.00766866	0.0468155	-0.282412	-0.0739331	0.0432883	0.1965	0.0718921	0.0211147	0.0597164	0.0598884	-0.0187548	-0.0964293	-0.143126	-0.296261	-0.293197	-0.247836	0.0736325	0.201785	-0.0502868	-0.0271085	-0.218075	0.252935	-0.222824	-0.0612971	-0.00992202	-0.142819	-0.096791	-0.0250129	-0.208919	0.071396
	0.267526	0.20691	-0.450595	-0.200633	-0.116261	-0.05436	0.195379	-0.209722	-0.153171	0.0239012	0.0177455	-0.0487351	0.0776834	0.0737776	-0.0958642	0.532487	0.184441	0.121935	-0.00796477	-0.117584	0.247821	0.0502247	-0.0101012	-0.216496	0.0597411	0.11992	0.0128993	0.0320329	0.0875337	0.0298308	-0.0715255	-0.0965665	-0.241695	-0.0450324	-0.377279	0.178782	0.0365179	-0.0643778	-0.191636	0.0299216	0.141963	-0.218897	-0.186409	-0.127333	-0.0462699	0.0803672	0.148227	0.116196	0.138665
	0.549241	0.260494	-0.189368	-0.131637	-0.123183	-0.261286	-0.0600459	-0.260725	0.291749	0.0231444	-0.0126034	-0.0398733	0.0908853	0.11784	-0.428981	0.518529	0.130722	-0.0298637	0.392949	-0.0217403	0.470946	-0.108102	0.146306	0.230518	0.0610847	0.0142564	0.00705728	-0.0116877	0.130949	-0.0273834	-0.10713	-0.036267	-0.0530142	0.0118624	-0.352865	0.192778	0.207034	-0.0756495	-0.0531838	-0.156989	0.0711272	-0.0842804	-0.210553	0.209233	-0.121213	-0.134595	-0.0295137	0.238309	0.377612
	0.526852	0.372601	-0.185263	-0.181732	-0.147203	0.152165	0.0172079	0.0845548	-0.14512	-0.165045	-0.212085	-0.133791	-0.0151991	-0.0887005	-0.238539	0.0831325	0.435157	0.0324241	0.104574	-0.160704	0.38063	-0.277312	0.131622	0.331647	-0.047294	0.220246	0.201944	0.168539	0.123971	0.130982	0.0842746	0.0924994	-0.0475099	-0.202072	0.0483974	-0.0529823	0.100271	0.167608	-0.0808634	-0.0915918	-0.154473	-0.136776	0.0553722	-0.0506906	-0.128231	-0.151286	-0.0959617	-0.0178389	0.0204845
	0.0450374	0.22378	0.890594	-0.128213	-0.0484584	-0.0813298	-0.0725252	-0.111683	-0.112486	-0.251149	-0.235284	-0.113284	-0.106137	-0.153177	0.121911	0.447994	-0.000150807	0.261474	-0.110235	0.00388853	0.000367024	-0.236285	0.12838	-0.0824806	0.251903	0.125857	0.00862935	0.0684302	0.124166	0.00622235	-0.0101408	-0.0558398	-0.1007	0.107102	-0.0822009	0.0580517	0.293514	-0.00022214	0.0390525	0.0314576	0.248873	-0.140952	-0.236369	-0.13954	0.0519777	0.0226741	0.133894	-0.0257319	0.181911
	0.0472653	0.317295	-0.0188278	0.020572	-0.0763953	0.339909	-0.0339313	-0.298396	0.173382	0.127286	0.0320531	0.145624	-0.0447904	0.128289	-0.437963	0.451381	0.504361	0.259651	-0.0308281	0.123112	0.183864	-0.138046	0.0356392	0.0997109	-0.128174	-0.0845223	-0.113444	0.0794486	0.17235	0.174717	0.0404996	0.0106902	0.00520723	0.126704	-0.229475	0.25203	-0.0434477	0.0560579	0.163468	0.025661	0.366634	-0.236908	0.145293	-0.0711281	0.152047	0.291965	0.401755	0.0579072	-0.0121811
	0.323235	0.0138681	-0.30197	-0.122378	-0.137025	-0.216697	-0.0464067	-0.127161	0.0297533	-0.0321877	0.00342363	0.0539305	-0.0883548	0.0834605	-0.188732	0.395487	-0.0609325	-0.0140496	0.0537367	-0.0228326	0.187796	-0.127344	0.213852	0.0816189	0.09071	-0.0031742	-0.0679671	0.0548	0.253835	-0.0083697	-0.0123557	-0.180564	-0.174594	0.126562	-0.105288	0.263506	0.0941571	0.0409156	-0.115535	0.0190581	0.418475	-0.224644	-0.224314	-0.102707	-0.0205443	0.00956539	0.0627413	0.0184092	0.0241909
	-0.0356508	0.374955	-0.139527	-0.062665	-0.068254	-0.180891	0.486084	0.139714	-0.366051	-0.248682	-0.15169	0.0712672	-0.0817414	-0.132912	-0.359219	0.314159	-0.255593	-0.0560015	-0.0141991	-0.0756462	0.30812	-0.243047	0.0699372	0.234944	0.244599	0.0744277	0.0630486	0.0949121	0.14573	-0.00548178	-0.0182849	0.0689295	0.147978	0.206437	-0.0879516	-0.0673971	0.176361	-0.0125628	-0.00987404	0.00997389	0.108945	0.0760844	-0.155095	0.213698	0.121683	0.426309	0.422935	0.387863	0.105162
	0.42322	0.221856	-0.403144	-0.097261	-0.116431	0.0830468	0.0970093	0.018451	-0.264575	-0.013724	-0.0570108	0.00819051	-0.06556	-0.0985583	0.0742626	0.290087	0.25268	0.259491	0.169586	-0.054988	0.294405	0.0618073	0.0757168	0.107728	0.282424	0.17006	0.34652	0.232013	0.135427	-0.0268865	-0.07556	-0.0791454	0.0529267	0.364326	0.0294334	0.492084	0.307971	0.0718762	0.0327056	-0.245876	-0.0304288	-0.0187672	0.0201173	0.178063	0.00180546	0.0871216	0.289409	-0.0392993	0.162488
	-0.026299	0.0445885	-0.159271	-0.199746	-0.132119	0.00136146	0.181047	-0.313011	-0.152514	0.0956	0.0488843	-0.0425563	0.0158492	-0.155455	-0.060575	0.146368	0.0964814	0.144762	-0.0258968	-0.272154	0.306771	-0.0384165	-0.0891144	-0.117552	0.693949	0.246302	0.0716782	0.435622	0.171466	0.0329158	0.0453388	0.00905727	0.0506019	0.132484	0.215934	0.262959	0.145533	0.319185	0.0561772	-0.240476	-0.138697	0.0351758	-0.0212751	0.0815932	-0.0752722	0.28759	0.0608142	0.00351178	0.166446
	0.032905	0.274896	-0.31534	-0.0253611	-0.140989	0.559296	-0.0852075	-0.166163	-0.115603	-0.251807	-0.0923364	-0.0804057	-0.222902	-0.0457243	-0.186289	0.405679	0.284671	0.37595	-0.0389808	0.0654952	0.130404	-0.168219	-0.0159494	0.175886	0.461008	0.251631	0.373982	0.440761	0.0677873	0.0381569	-0.0112428	-0.0326251	-0.116106	0.149853	-0.0172374	0.410043	0.278616	-0.0394787	0.306557	-0.0836853	-0.0626638	-0.157228	0.259945	0.209772	-0.0864429	0.0145975	0.0135102	-0.0798673	0.0683843
	0.55835	0.378029	-0.402928	-0.253351	-0.0928192	0.15069	0.247126	0.0071846	-0.230115	-0.264826	-0.291188	-0.233249	-0.210713	-0.0233783	-0.135409	0.314728	0.199383	0.366902	0.157434	-0.0736956	0.33589	-0.384708	-0.124434	-0.166719	0.397733	0.34231	0.54115	0.236669	0.198589	0.0459192	-0.0127164	-0.0565722	-0.30847	0.147719	0.268522	0.0687989	0.251357	0.144204	0.361129	0.011447	0.00223051	-0.293488	-0.101195	0.0369664	-0.0595158	-0.153421	-0.0537933	-0.0255124	0.262117
	0.645582	0.225029	-0.285145	-0.316452	-0.131587	0.0505636	0.121357	0.218653	-0.274071	-0.311207	-0.366814	-0.167506	-0.133624	-0.16151	-0.241811	0.455523	0.482543	0.191423	0.0122775	0.00969361	0.129582	-0.271502	0.0820316	0.232145	0.20349	0.103353	0.194991	0.232832	0.222388	0.0883234	0.0212451	0.0561083	-0.377606	0.0612593	-0.0563432	0.0509402	0.129476	0.395363	-0.0936653	-0.151783	0.176202	-0.217489	-0.189206	0.303144	-0.139133	-0.167036	0.102292	0.161659	0.332232
	0.570778	0.290025	0.0793061	-0.196153	-0.131949	0.153782	-0.0353109	-0.252396	-0.168874	-0.286303	-0.405576	-0.231221	-0.227031	-0.0935253	-0.124616	0.615451	0.281981	0.449495	0.0773895	-0.04232	0.256309	-0.1011	0.0957362	0.0776944	0.158658	0.158301	0.186688	0.0924188	0.210955	0.0163702	-0.0554984	-0.159919	-0.151559	0.3089	-0.0485346	0.370311	0.278867	0.0903058	0.0956333	-0.106582	0.255807	-0.246727	-0.0336976	-0.0430126	-0.0733302	0.034442	0.105598	0.234584	0.284573
	0.0798585	0.14399	-0.0982308	0.283133	-0.254818	0.0882475	0.361133	0.130056	0.269027	-0.195971	-0.0157062	-0.0995503	0.125041	-0.238387	0.174812	0.450368	0.378624	-0.307221	-0.267567	0.295062	0.4273	-0.37364	-0.0254677	0.186404	0.310854	0.143868	0.0993121	0.243881	0.213924	0.118067	0.0245982	-0.0370819	0.164986	0.366369	-0.160687	0.308944	0.0715846	0.128587	0.38398	0.0882295	-0.299251	-0.0319915	0.133131	0.413064	0.0302744	0.0918116	0.045813	0.138604	0.242056
	0.643984	-0.125259	-0.560661	-0.2925	0.0892632	-0.311785	0.365311	-0.211267	0.328245	-0.236827	-0.420991	-0.146399	-0.122978	-0.288206	-0.162588	0.436847	0.198963	0.297758	-0.159153	0.0900926	0.351122	0.11021	0.384019	0.341044	0.283679	0.155763	0.0393174	0.438892	0.121507	0.150298	0.261745	0.00155817	0.0859613	0.261663	0.365922	0.426526	-0.00458094	-0.203052	0.474308	-0.0507216	-0.219062	-0.243175	-0.124154	0.115812	0.0803457	0.014331	-0.314504	0.446351	0.234429
	0.0267991	-0.085019	-0.3003	0.0586175	-0.0942599	-0.12339	0.130478	-0.211695	-0.290311	-0.189336	-0.046968	0.054304	0.00473039	0.0221981	0.411672	-0.135902	-0.0490343	-0.00520083	-0.062345	-0.00352731	0.02008	0.172928	0.0364431	0.158173	0.0686747	0.23685	0.143438	0.349534	0.40542	0.194057	-0.0275901	0.154824	0.0526192	0.253362	0.0386443	0.428699	0.129699	0.0728551	0.0855441	-0.0371567	-0.173112	0.0427555	-0.155686	0.522975	0.472501	0.169472	0.158	0.153156	-0.00372341
	-0.333422	0.422195	-0.0134275	-0.324498	-0.193662	0.226496	-0.400214	-0.0909483	0	-0.133486	-0.464491	-0.0866505	-0.196142	-0.182062	-0.0255496	0.155895	-0.0169405	-0.424716	-0.0888044	-0.0326356	0.129104	0.238621	0	0	-0.0562725	0.152321	-0.0413097	0.0922633	0.363236	-0.6554	-0.432218	0.281022	-0.809998	0.125564	-0.103318	0.0193066	-0.102936	-0.394552	-0.461261	0.560987	0.748656	-0.0751537	-0.566688	0	-0.416169	-0.521214	0.222077	0.572719	-0.132445
	0.13713	-0.18681	0.529037	0.791829	0.292312	0.766065	-0.528459	-0.436323	-0.397094	0.0182464	0.924708	0.264872	0.0638945	0.0260454	-0.346898	0.507048	-0.411329	-0.561632	0.254149	-0.325511	-0.453876	0.0967549	-0.0993079	-0.146379	-0.118265	-0.392883	-0.196418	0.0879785	0.201077	-0.219494	-0.238765	0.159772	0	0.0498154	-0.12929	-0.162809	-0.00692346	0.344513	-0.376867	-0.071493	-0.520164	-0.267288	-0.167717	-0.11685	0.205531	0.116792	-0.094603	-0.378374	-0.576845
	-0.214977	0.259066	0.823796	-0.14978	-0.322733	-0.0968665	0.993099	-0.147712	-0.0971181	-0.107359	-0.271495	-0.128992	0.314193	0.165337	-0.205874	-0.143987	-0.161273	-0.344018	0.402516	-0.0688248	-0.298666	0.0200357	0.390608	0.0139206	0.990209	0.531169	-0.252858	0.506759	0.0136387	-0.211063	-0.0856307	0.109071	-0.194643	-0.254597	0.402516	-0.142051	0.607996	0.392521	0.703715	-0.0682431	-0.0445486	0.20149	-0.556688	0.572951	0.483812	-0.194628	-0.110234	-0.062489	0.241832
	-0.601171	0.509678	0.338032	0.452387	0.175798	0.0874696	0.619753	-0.108528	0.0247769	-0.0229679	-0.199904	-0.171859	-0.00551238	-0.245842	0.008613	-0.5541	-0.755346	0	-0.448194	-0.336399	-0.1775	-0.186721	-0.28337	-0.327435	0.0280858	0.0451407	0.156613	-0.0786931	-0.272271	0.157472	0.104168	0.124047	0.826507	0.354393	-0.294839	-0.0659647	-0.0710366	0.211989	0.288993	0.317024	-0.152519	0.352007	-0.0800075	-0.812354	0.0407153	0.786064	0.432242	0.169749	0.45884
	-0.268504	0.841216	-0.133911	0.542317	0.0335466	-0.512764	-0.155992	-0.253637	-0.59833	0.0547885	0.20502	-0.0507963	0.255783	-0.0843556	0.262394	0.314112	0.124664	0.0665098	-0.228225	-0.705066	-0.030363	0	0.143844	0.666044	0.263027	0.487717	-0.000314859	-0.205637	0.57344	-0.0302951	-0.108079	-0.0794477	-0.786937	0.549482	0.322651	0.0990847	0.0215165	0.200068	0.430593	-0.228498	-0.140461	0.125584	-0.14374	0.725616	-0.327325	0	0.0594138	-0.659878	-0.422805
	0.686401	0.443802	0.0234159	0.112371	0.177964	-0.145288	0.590168	0.239402	0.66186	0.636294	0.462403	0.528022	0.355059	0.454356	-0.119459	0.0555265	-0.120604	0.005082	0.292754	-0.278638	0.314174	0.381508	0.011801	0.425756	0.10599	0.0191616	0.220026	0.198938	0.0724119	-0.0105954	-0.0198676	0.0255495	0.276784	0.404277	0.465486	-0.0566694	0.324849	0.0914224	0.367879	0.16714	0.00898933	0.0255173	-0.123294	0.13421	0.135319	0.259007	-0.0503411	0.458605	0.520763
	0.847334	0.491924	-0.0657198	-0.00347644	0.2724	-0.0872864	0.049157	0.387408	0.410585	0.679626	0.34799	0.565369	0.457557	0.423518	-0.22598	0.342053	-0.201558	-0.283835	0.313456	0.234358	0.343314	0.601515	0.0707388	0.171893	0.423861	0.355393	0.512249	0.404886	0.318336	0.404005	0.0614542	-0.0252706	0.352447	0.368806	0.510705	-0.0816476	0.515384	0.276747	0.683715	-0.00340569	0.114135	-0.0545444	0.000683343	0.151659	0.338697	0.371587	-0.0578326	0.604995	0.35184
	0.933419	0.520621	-0.0266502	-0.00477776	-0.361095	-0.484603	0.315531	-0.131062	0.0628684	0.153467	-0.0306795	-0.16864	-0.0271872	0.0518637	-0.048749	0.240751	0.243393	-0.0301953	0.483609	0.159519	0.382169	0.230478	-0.447687	0.89418	-0.239762	0.572835	0.58915	0.0916802	0.156774	0.200525	0.372018	0.236845	-0.00473936	0.353707	0.0400855	-0.487652	0.362956	0.345661	-0.536462	0.379086	-0.140042	0.0474054	-0.00899657	0.00368329	-0.23925	-0.0777088	0.04431	0.637236	0.597394
	-0.0311078	0.641253	-0.226022	0.0439192	-0.460706	-0.379935	0.396768	0.0295702	-0.15791	0.327783	0.111115	0.35983	0.216766	-0.0851083	-0.133771	0.140823	-0.096422	0.252572	0.31022	0.146537	0.346803	0.348457	0.24103	0.237406	-0.173571	0.297294	0.436073	0.320075	0.263994	0.104171	0.192555	0.157707	-0.261911	0.269884	0.732738	-0.011698	0.320162	0.147163	-0.228002	0.1023	0.155569	0.389284	-0.157575	0.0448805	-0.515574	-0.240275	-0.252489	0.0192137	0.119343
	-0.480254	0.403338	0.12983	0.356039	0.0561073	-0.346854	0.166876	-0.374332	0.297842	0.176856	-0.278384	-0.220178	0.367373	0.305223	-0.136232	0.238264	-0.763128	0.218169	-0.14775	0.371712	0.233779	0.13903	0.439252	0.201195	0.0349002	-0.125125	-0.349656	0.102503	0.254227	0.18901	0.207056	-0.212467	0	0.114507	0.468844	-0.212102	0.155352	0.201713	0.090136	0.162204	-0.535158	-0.395249	-0.47345	-0.519039	0.000526451	0.310561	-0.206985	0.12717	-0.359182
	0.612053	0.330292	0.132774	-0.309223	-0.2288	-0.47085	0.0126243	-0.321244	0.485915	0.432868	0.139044	0.15245	0.154942	0.244081	0.0497258	0.245053	0.323996	-0.291816	0.182466	-0.02664	0.172968	0.247229	-0.151645	-0.28432	-0.0961725	0.10464	-0.0372537	-0.0790416	0.0895782	0.141337	-0.000705688	0.0498865	-0.279538	-0.0196977	-0.100353	-0.0129239	0.237499	0.140542	-0.258413	0.222048	0.179991	-0.0941972	-0.369201	0.201287	-0.207866	-0.060981	-0.0519488	0.276619	0.448032
	0.758919	0.428333	0.138306	-0.19172	-0.201514	-0.529938	0.338567	-0.103495	0.303816	0.28146	0.0244281	0.0669554	0.109745	0.114304	-0.0233565	0.31584	0.112964	-0.186524	0.493829	-0.220711	0.333788	0.116007	-0.0652865	0.0570444	-0.150302	0.183092	0.0714759	0.0444743	0.175954	0.165129	0.0496956	0.109807	-0.0917534	-0.0329552	0.0378766	-0.00399546	0.341544	0.140921	-0.300629	0.139112	0.0976234	-0.105574	-0.346024	0.379996	-0.192542	-0.144894	-0.0124165	0.442711	0.543355
	0.0251154	0.0485589	0.436602	-0.15014	-0.191406	-0.286319	-0.245183	-0.324793	0.457833	0.488476	0.0592312	0.0816478	0.12078	0.196421	-0.206188	-0.225336	-0.22104	-0.260833	-0.0230964	-0.116864	0.213224	0.290975	0.453135	0.554871	-0.0879742	-0.0366229	-0.0742819	-0.0893583	0.0988553	0.120622	0.0173846	0.00975035	-0.174377	-0.0942162	-0.175552	-0.151063	0.13653	-0.0487015	-0.359392	0.0709644	-0.13753	-0.0922172	-0.247537	-0.0706108	-0.23343	-0.187643	-0.0950524	-0.188476	-0.175116
	0.0643899	0.114352	0.231844	-0.37784	-0.233088	-0.412454	0.0357522	-0.258406	0.45331	0.577966	0.404285	0.288887	0.302908	0.283234	-0.213379	0.0786074	0.221	-0.335019	-0.0864959	-0.155859	0.220767	0.327127	-0.0308439	-0.0892578	-0.186153	0.218265	0.194872	-0.0652649	0.09032	-0.00619033	0.0328333	-0.0598267	-0.296104	-0.168862	-0.0584737	-0.164003	0.106222	0.0307962	-0.212642	0.0624339	-0.00161462	-0.0946435	-0.239625	-0.21242	-0.270366	-0.330629	-0.117894	-0.202645	-0.0460442
	-0.233525	0.370327	0.164661	-0.449687	-0.182256	-0.379456	-0.150847	-0.0969031	0.186729	0.112211	-0.114939	-0.0773559	0.159341	-0.0537149	-0.0241012	-0.107878	-0.217781	-0.319582	-0.349448	-0.309393	0.125779	0.376377	0.0802564	0.00733067	-0.0385953	0.348432	0.324715	0.0406756	0.0533423	0.0808422	0.0568333	-0.0310866	-0.284336	0.326526	0.252508	-0.235128	0.293327	0.243159	0.0383732	0.131186	-0.227472	-0.0172325	-0.196092	-0.287809	-0.102952	0.127969	-0.0977778	-0.100695	-0.0589444
	-0.0999526	0.269342	0.181391	-0.470153	-0.247914	-0.639287	-0.0963101	-0.120256	0.219328	0.249934	0.100612	0.0744883	0.0649257	-0.0164234	-0.20621	-0.119997	-0.226049	-0.276086	-0.210946	0.00248954	0.123044	0.468988	-0.00674279	0.0814366	0.118229	0.0971396	0.0463143	-0.120899	0.0585133	0.0366996	0.00443404	-0.0408739	-0.303087	-0.00043124	0.0995993	-0.164353	0.0962161	0.490138	-0.143293	0.0606059	0.0477459	0.0102222	-0.366631	-0.0940909	-0.223106	0.0296399	-0.0920337	-0.0220452	0.165627
	-0.15625	0.223677	0.310181	-0.470384	-0.036473	-0.318533	-0.139148	0.0240817	0.500725	0.648687	0.167627	0.35667	0.349503	0.181797	-0.0542302	0.0204371	0.119028	-0.461686	0.0319771	-0.178524	0.218089	0.371435	0.151632	0.123832	-0.158648	0.215208	0.193876	0.0300087	0.182146	0.169234	0.0580899	0.0114798	-0.328002	0.0309712	0.0578983	-0.16784	0.208622	0.163948	-0.084994	0.229409	-0.0210975	0.143927	-0.108764	0.0217486	0.00406734	0.00431294	0.00165763	-0.0247779	-0.0523779
	0.165841	0.292512	0.0525117	-0.334569	0.0168603	-0.197014	-0.18436	-0.147843	0.318275	0.63769	0.270657	0.377973	0.359972	0.29863	-0.0628613	-0.0156776	0.0668355	-0.354217	-0.0279623	-0.229344	0.223497	0.46346	-0.195295	-0.308628	0.0128771	0.286926	0.375619	0.146873	0.11246	0.187726	0.127072	0.0544668	-0.350725	0.0927886	-0.0538744	-0.148744	0.209015	0.0962811	-0.102326	0.197841	0.0651342	-0.125734	-0.215675	-0.0750981	-0.044747	-0.202197	-0.16729	-0.01685	0.102399
	-0.00199316	0.0328016	-0.1718	0.00713273	0.154372	-0.34717	0.354684	-0.268241	-0.275808	-0.272325	-0.445313	-0.190354	-0.0722316	0.255075	-0.322424	-0.00673029	-0.104361	0.0587123	0.290755	0.250369	-0.0319389	-0.243008	0.00373267	-0.0477976	-0.00206046	-0.153704	0.00284722	-0.204164	-0.113641	-0.0686844	-0.0618435	-0.0878171	-0.0272123	0.160228	0.0961967	-0.216122	0.218704	-0.116766	-0.123468	0.246953	-0.0999691	-0.172783	-0.105136	-0.213031	0.577784	0.347363	-0.0200064	-0.0238022	-0.106275
	0.228766	0.0446315	-0.0273215	0.292955	-0.053801	-0.323091	-0.0726986	-0.00853394	0.377137	0.459903	0.590949	0.153349	0.414661	0.386238	-0.182315	0.0890397	0.23849	-0.0541891	0.277811	-0.157624	-0.29722	0.0150733	-0.148024	-0.0496377	-0.269315	-0.014939	-0.0831515	-0.126351	0.0418694	-0.0398361	-0.183094	-0.140493	0.155569	0.165958	-0.197452	-0.136471	0.142721	0.234779	-0.337465	0.236114	0.0904044	-0.0619874	-0.159073	-0.135599	-0.00989746	-0.0978045	0.0762101	0.20246	0.0225802
	-0.226751	-0.123145	-0.0894854	0.405458	-0.140819	-0.258739	-0.0365971	-0.0572529	0.277601	0.427147	0.388821	0.191427	-0.0374173	0.347285	0.147275	0.00619649	0.23386	0.191333	0.216276	-0.216785	-0.134964	0.2393	0.0335284	-0.15988	-0.19232	-0.131773	-0.216418	-0.256076	-0.0297042	-0.108156	-0.136373	-0.152699	0.554967	-0.287362	0.192467	-0.0882601	0.0221399	0.222645	-0.22781	0.170242	0.0573764	0.00940719	-0.0234704	0.112944	-0.266234	-0.200937	-0.0824114	0.140151	-0.131545
	-0.0797315	-0.0985187	0.171016	-0.328207	0.120107	0.278681	-0.0756873	-0.23697	0.287689	0.445749	0.277448	0.115296	0.243841	0.130512	-0.262092	-0.161197	-0.0946287	-0.36639	-0.158768	-0.0831141	0.0475362	0.30181	0.0700422	-0.0123257	0.0139687	0.014994	-0.00457833	-0.115555	-0.0104513	-0.0116503	-0.0629221	0.00282104	0.0572266	-0.019681	-0.138313	0.145736	-0.259854	0.045735	-0.147012	0.213997	-0.246195	0.0897195	0.156319	-0.0832621	0.281613	0.243868	0.23984	0.0735772	-0.0623638
	-0.276638	-0.0897841	-0.0273871	-0.161816	0.211448	-0.225944	0.0998419	-0.076078	0.139749	0.279057	0.0490711	0.113567	0.0582121	-0.167724	-0.088173	-0.143985	-0.168239	-0.185651	-0.198961	0.29288	0.0874866	0.515789	0.0567567	0.165215	0.0501989	-0.0806899	-0.0851255	-0.130921	0.00971348	0.0380394	-0.0371965	-0.0901801	0.200934	-0.0493845	0.0415378	-0.136158	0.0956924	0.286445	0.00418775	0.284915	-0.0906712	0.0282977	-0.105787	0.000980552	0.167818	0.263225	0.00787739	0.0141286	0.0392707
	0.566565	-0.0312503	-0.141297	-0.365493	0.0829521	0.0115945	0.185319	-0.152177	-0.129969	0.052496	0.0376569	-0.0292874	0.189771	0.0201815	-0.173753	-0.0953355	0.0470063	-0.00679869	-0.0752622	0.26044	-0.0802471	0.385618	-0.234414	-0.272502	0.0793669	-0.0501988	0.0318393	-0.202599	0.0760408	-0.0996465	-0.150154	0.0128304	-0.158973	0.122551	0.168477	0.0068639	-0.100352	0.416328	-0.0292723	0.12028	0.0476957	0.0967614	-0.184979	-0.117007	0.0456298	0.249009	0.0568266	0.337091	0.365358
	-0.221931	0.449843	0.762863	-0.420831	0.379072	-0.296732	-0.448935	-0.300225	0.229265	0.080674	-0.0240854	-0.0300443	-0.1707	0.226847	-0.146788	-0.0458579	-0.402639	-0.328202	-0.672588	-0.291652	-0.00542155	0.620856	0.174447	-0.227195	-0.268533	0.388989	0.36666	0.280946	-0.0851353	0.19898	0.253612	-0.438893	-0.6258	0.142062	-0.237896	-0.329268	-0.043197	-0.460914	0.336131	-0.090125	-0.154265	-0.161647	-0.288146	-0.396725	-0.317661	-0.623983	-0.217924	-0.304733	-0.105387
	-0.375061	0.251548	-0.274975	-0.477931	0.427049	-0.332444	-0.295311	-0.0107358	-0.264753	-0.307608	-0.419342	-0.253552	0.035155	0.239619	0.259592	-0.212336	-0.518018	-0.182824	-0.107123	-0.391966	0.136386	0.128029	-0.132569	-0.276898	-0.148566	0.147781	0.156682	-0.240141	0.0121345	0.0439844	0.0405816	-0.0269061	-0.383179	0.412239	0.111588	-0.221727	0.182932	0.00248674	-0.417242	0.102448	-0.166949	-0.0347889	-0.103657	-0.360795	-0.0592084	0.176465	0.0838812	-0.310674	-0.157544
	-0.362653	0.651734	0.390306	-0.498333	-0.0966377	-0.518375	0.109776	-0.222251	0.300699	-0.00275801	-0.119363	-0.2259	0.128403	0.307219	-0.133821	-0.124257	-0.228695	-0.182089	0.236759	-0.591035	0.359893	0.448513	0.145506	0.14034	0.147019	0.677591	0.425227	0.083196	0.12566	0.340808	0.243102	0.14793	-0.517357	0.477041	-0.11289	-0.378901	0.176465	0.0586047	-0.596899	0.0217117	-0.263972	0.03619	-0.141305	-0.446522	-0.12208	0.0590162	-0.0521879	-0.0350847	0.126416
	-0.448141	0.323409	0.200513	-0.536725	-0.134532	0.0310441	-0.183321	-0.0395179	0.251796	0.275133	0.049017	0.0923989	0.158236	0.134323	-0.16618	-0.213324	-0.210062	-0.0140411	-0.272655	-0.465338	-0.0396348	0.444783	0.212023	0.326459	0.0536988	0.0351846	0.150208	-0.0790372	-0.0523495	0.0618852	-0.0243246	-0.0277515	-0.212669	0.226988	0.253547	-0.245242	0.0623631	0.0435926	-0.0713628	0.161525	-0.225366	0.0780044	-0.0242136	-0.24277	0.00269455	0.126999	0.058545	-0.00885283	0.0384032
	-0.311757	0.425072	0.218132	-0.0497353	-0.716724	-0.514131	0.103663	0.149201	0.567671	0.669466	-0.00727311	0.379275	0.505909	-0.211368	-0.174225	-0.177204	0.708722	-0.287272	0.332512	-0.23197	0.357039	0.536061	-0.04224	0.682718	0.0750578	0.183012	0.27668	0.259754	0.172469	0.437074	0.190263	0.302157	0.103175	0.00186164	0.777677	-0.529805	0.219452	0.502223	-0.461074	0.264601	0.17971	0.0839139	-0.120254	0.145142	-0.49283	0.247556	0.0795238	0.583584	0.203606
	-0.0522866	0.408373	0.456451	0.782436	-0.262663	-0.424611	0.193988	-0.0488377	0.197297	0.636932	0.360994	0.288489	0.283838	-0.00830173	-0.083069	0.826235	0.163973	0.449442	0.388846	-0.553519	-0.282622	0.13056	-0.121237	0.358392	0.0801507	0.14139	0.391264	0.432061	0.130461	0.155729	0.040781	0.109898	0.4752	0.198797	0.71289	-0.0333266	0.409812	0.137835	0.090163	0.00554326	0.389164	0.066166	0.0964304	-0.00493803	0.248944	0.326754	-0.101457	0.392999	0.14995
	0.129241	0.293125	0.14454	0.231917	0.113188	-0.138575	-0.0128643	0.114366	0.673434	0.527381	0.305068	0.151631	0.367067	0.193876	-0.307079	-0.165312	0.155306	-0.0176674	0.705098	0.0721377	0.479832	0.0550061	0.101919	0.311535	-0.0561218	0.100934	0.0299503	0.237028	-0.120501	0.204616	0.334666	0.251185	0.566185	-0.0304103	0.565575	-0.616952	-0.284459	0.809033	0.522291	-0.0689501	0.121008	0.0143896	-0.0309696	-0.0135002	0.386666	0.244609	0.208466	0.387181	0.209549
	0.0808516	0.0715019	0.170921	0.101926	-0.288928	-0.15881	-0.0875564	-0.105658	0.391997	0.508939	0.0249927	0.0470303	0.391038	0.337603	-0.0354989	-0.0214225	0.201844	-0.0697848	0.220301	-0.174651	0.238403	0.28659	0.01633	0.183523	0.252554	-0.0965708	-0.0813436	0.0798699	-0.0677984	-0.0593687	-0.106963	-0.18355	0.233327	0.252038	0.623326	-0.605576	0.430329	0.192141	0.293342	-0.0746869	0.229205	-0.0563252	0.0101615	-0.0383353	-0.147224	0.0211902	-0.193742	0.214377	0.0708921
	-0.122715	0.135876	0.0839274	0.256627	0.00257121	-0.170855	-0.0526744	0.275222	0.163882	0.226897	0.161785	0.121799	0.232282	0.225513	0.00242772	-0.224077	0.0300613	-0.109452	0.08176	-0.303788	-0.0127168	0.287119	0.105828	0.156454	-0.0814119	0.082111	0.0806292	-0.0156581	-0.0915872	-0.00308452	-0.0179877	-0.0174354	0.212748	-0.10492	0.593258	-0.227767	0.3024	0.237326	-0.0109132	0.291398	0.39167	0.0738693	-0.104999	0.0367919	-0.0558628	0.105266	-0.0414408	0.176002	-0.168565
	0.309363	0.387254	-0.0720255	0.092273	-0.211607	-0.372019	0.0863655	0.0230526	0.0836681	0.158879	0.00143732	0.053353	0.0519957	-0.0275668	-0.159159	-0.0292443	0.0488966	-0.0195251	0.192885	-0.270277	0.18433	0.327344	-0.0115772	0.402651	0.011361	0.282194	0.297959	0.201662	0.165712	0.0858443	0.0940102	0.110552	0.124939	0.200043	0.601199	-0.125665	0.268907	0.252213	-0.162227	0.266339	0.202567	0.0128182	-0.211279	0.226317	-0.205624	0.15288	-0.138224	0.301083	0.105311
	0.456832	0.32077	0.0858061	0.131092	-0.248596	-0.432299	0.0158429	0.128668	0.17238	0.404999	0.0220148	0.028902	0.290537	0.241909	-0.311975	-0.109636	0.136078	-0.140896	0.135198	-0.215314	0.199638	0.355207	0.0798513	0.403667	-0.113034	0.0982462	0.0938774	0.0531512	0.0586031	0.0613762	0.0705819	0.116242	0.254183	0.104354	0.516576	-0.351483	0.403067	0.223304	-0.172009	0.127041	0.114274	0.0324278	-0.183109	0.0135497	-0.23918	0.130603	-0.101733	0.350907	0.164702
	0.614342	0.394353	0.086917	0.375963	-0.214347	-0.364233	0.273356	0.0649428	0.516433	0.33079	0.0769195	0.122457	0.190887	0.0438936	-0.101338	0.0521033	0.285458	-0.0938465	0.264017	-0.188466	0.23991	0.334986	0.145283	0.519586	-0.0312681	0.011603	0.0330427	0.125528	0.180197	0.0974923	0.093797	0.0949338	0.442096	0.121384	0.598125	-0.171894	0.378666	0.368554	0.109464	0.134092	0.209324	0.0255182	-0.108025	0.243915	-0.141532	0.263896	-0.0144417	0.509872	0.40952
	0.200738	0.317326	-0.160156	-0.171004	-0.0801312	-0.359952	0.15375	-0.264021	0.222818	0.45929	0.402215	0.163479	0.110235	0.178247	-0.184397	-0.318041	0.0451914	-0.148306	0.02867	-0.106777	0.193524	0.297823	0.0934635	-0.0451036	0.162458	0.049545	0.0416658	0.00191445	-0.00818268	0.0150746	0.134225	0.0380983	0.222596	0.0495651	0.264666	-0.156283	0.213568	0.203991	0.108977	-0.00862676	-0.126666	-0.26612	-0.271126	0.04778	0.224883	0.340576	0.100256	0.0785434	-0.0770596
	-0.131738	-0.0223951	-0.238395	-0.163934	0.0676337	-0.306927	-0.410586	-0.17685	0.00809036	0.315841	0.00962507	0.556459	0.24986	0.129522	-0.32468	-0.309226	0.816634	0.247076	-0.0647133	0.360744	0.587558	0.685248	0.200983	0.122545	0.514775	-0.100821	0.0503416	-0.2826	-0.216832	0.247265	-0.137436	-0.248456	0.409604	-0.134539	0.145605	-0.297731	0.613449	0.0783839	-0.222324	-0.18768	-0.122991	-0.112618	-0.205996	0.0230541	0.060798	0.0741894	0.192832	0.0399332	-0.0340587
	-0.1063	-0.174623	0.772596	-0.559036	-0.123814	0.10731	0.930487	-0.235624	-0.0352062	0.248957	-0.159267	-0.138595	0.16248	-0.12613	0.25719	0.404572	0.0787599	0.486249	0.0180649	-0.23329	-0.0717853	0.46522	-0.0819703	-0.0942019	-0.0535759	0.430081	-0.0221366	-0.108	0.292482	-0.0321305	0.225399	0.0672558	0.0305933	0.510503	0.0310757	-0.2118	0.181764	-0.127764	0.0387734	-0.166587	0.0809495	-0.00501929	-0.312063	0.135397	-0.134683	0.0710681	-0.042375	0.0330656	0.0723599
	-0.221013	-0.415116	0.0296745	0.599844	0.25449	-0.128928	-0.149982	0.0600889	-0.465416	-0.418828	-0.237023	-0.163331	-0.185353	0.0447709	0.943733	-0.318253	0.358221	-0.502564	-0.319548	0.592334	0.42232	-0.114241	0.157857	0.73372	-0.0923409	0.211614	0.0568583	-0.26762	-0.159418	0.0346005	0.482202	0.436126	0.605731	0.0709999	0.0734006	0.498913	-0.1083	0.101663	-0.370765	0.0117419	-0.0115007	0.382722	-0.113085	0.567117	-0.237716	-0.523524	-0.0166631	0.128466	-0.041411
	-0.256903	0.272718	9.23602e-05	0.887862	-0.073127	-0.093009	0.243286	0.046341	0.0965013	0.0725872	-0.100108	0.0788335	0.528269	-0.0405213	-0.236379	0.721857	-0.15507	0.108642	0.0431045	-0.154989	0.163768	0.316964	0.204893	-0.0574911	0.00954099	0.198733	0.697029	0.0428779	0.0340566	0.0239103	-0.284144	0.487167	-0.38485	0.522901	0.0373847	-0.204638	-0.288973	-0.100699	-0.198916	0.0987009	0.130382	0.0702194	-0.365922	-0.287536	-0.253545	-0.185088	-0.109818	-0.17103	-0.415182
	-0.169735	0.208327	0.0331685	-0.323033	-0.137854	-0.36909	-0.238144	-0.552073	-0.406444	-0.196236	-0.357434	-0.267645	-0.0413959	-0.178561	0.0112713	0.205317	-0.383258	-0.242385	-0.0928801	-0.194849	-0.222479	-0.106698	0.849558	0.172237	0.17514	0.235309	-0.1844	0.335123	0.0893643	0.116149	0.0791368	0.0758625	-0.355223	0.0847752	-0.15512	0.135564	0.0705511	-0.410765	-0.0819489	-0.416291	0.00190829	0.0630102	-0.263414	-0.0769521	-0.0377231	0.0904796	-0.121724	-0.229903	-0.226558
	-0.0192505	0.27322	-0.118874	-0.632949	0.21135	-0.0965499	0.103807	-0.053923	-0.315999	-0.417421	0.414491	0.126989	0.37426	-0.197503	0.048855	0.123002	-0.190516	0.381317	-0.148609	-0.0906894	0.0636577	0.480596	0.892787	0.351178	0.239685	-0.125443	-0.046699	-0.00255458	0.19463	0.128025	-0.159897	0.050736	-0.363379	-0.378297	0.11619	-0.448761	-0.0585328	0.0665309	-0.310289	0.267496	0.188816	0.481505	0.0379871	0.0634261	0.337515	-0.277841	-0.0157918	-0.0146013	0.160477
	0.539013	-0.21664	0.642227	-0.391195	0.486751	0.0390044	0.70588	-0.187171	-0.448153	-0.293838	-0.26437	-0.177602	0.119403	-0.237562	-0.231571	-0.278692	0.472768	0.0653552	-0.208585	-0.0720214	-0.183838	0.253461	0.0166326	0.0839052	-0.0739954	-0.184441	-0.478379	-0.145442	0.132689	-0.147192	-0.209186	-0.0187041	-0.141524	-0.172186	0.297516	-0.479365	-0.359055	0.00948889	-0.105698	0.30457	-0.231177	0.0440367	0.10325	-0.268573	0.32876	0.278324	-0.178862	0.0871697	0.715779
	0.0493346	-0.213043	0.729019	-0.189399	0.063978	-0.239196	0.187693	0.138279	-0.453294	-0.252162	-0.361292	-0.215344	0.107552	0.201807	0.0116987	-0.11247	0.325337	-0.248837	0.143584	-0.0119852	-0.0571274	0.045398	-0.103346	-0.0757664	0.106034	-0.0492195	-0.0351046	-0.056088	-0.068532	-0.120211	-0.166701	-0.0142919	-0.067922	-0.250013	-0.00625504	0.282589	-0.198349	0.0596441	0.0564085	-0.0397804	-0.122435	0.025912	-0.192649	0.0384946	0.124049	0.191515	-0.137608	-0.0719456	-0.126241
	0.619007	0.149763	0.660238	-0.397654	-0.0898079	-0.220848	-0.078765	-0.0561064	-0.400118	-0.370182	-0.204425	-0.245226	-0.0782779	-0.113409	-0.138322	0.30489	0.0460173	-0.178642	0.066309	-0.0376221	0.116283	0.0228928	0.650067	0.595113	0.0923692	0.0710323	0.10046	0.0334953	0.155985	0.0602816	0.0471289	0.115427	-0.333456	-0.171591	0.282936	-0.170468	-0.161486	0.00688056	0.010379	0.0344623	-0.082282	-0.0804481	-0.285021	0.185727	-0.0879998	-0.118121	-0.042516	0.0942866	0.433132
	0.180291	-0.0753196	0.51424	-0.22102	0.180672	0.0259008	-0.151783	-0.100505	-0.357299	-0.211499	-0.296832	-0.193836	-0.12596	-0.0712114	-0.193944	-0.00614836	0.0575993	0.0685231	0.0915058	0.139385	0.130658	0.0599632	0.330939	0.377995	0.124653	0.155705	0.16291	-0.00309396	0.0357867	-0.123861	-0.158912	-0.0836414	0.0103057	0.114088	0.29222	-0.164773	-0.136347	-0.0172173	0.0833836	0.186285	-0.257124	0.342454	0.152007	-0.186763	0.0708531	-0.0580228	-0.136486	-0.0335905	0.259491
	0.205129	-0.0553859	0.483199	-0.424557	0.134081	-0.153301	-0.204353	0.0523055	-0.511258	-0.394801	-0.370587	-0.281018	-0.0739774	-0.169551	-0.261071	-0.00031228	-0.049017	-0.100669	0.0421112	0.000173873	0.0583234	0.0868842	0.234661	0.203407	0.0170599	0.269393	0.21814	0.0412496	0.0389079	-0.0879125	-0.0932821	-0.110055	-0.406103	-0.226967	0.0289285	-0.188533	-0.263029	-0.0925081	-0.0442113	0.0406002	-0.156936	0.0418299	-0.322014	-0.0501021	0.0163401	-0.177398	-0.170658	-0.0750789	0.273843
	-0.189651	-0.108419	0.297578	-0.272349	0.176731	-0.139005	-0.231025	-0.0405958	-0.380789	-0.514865	-0.363105	-0.355892	-0.0787068	-0.231415	-0.268897	-0.0454581	0.00760965	-0.034047	-0.0848916	0.0440373	-0.0501403	0.0650206	-0.0063307	-0.143441	0.0144088	0.221274	0.165883	0.0302576	-0.131297	-0.156704	-0.100322	-0.145329	-0.263894	-0.331714	-0.0908822	-0.18884	-0.375807	-0.193013	0.17844	-0.00623545	-0.212528	-0.0535064	-0.413084	-0.118231	0.0976264	-0.280706	-0.185432	-0.379409	0.164245
	-0.152825	-0.118251	-0.0387552	-0.152369	0.0447657	-0.31067	0.177574	-0.0618036	0.253702	-0.281116	0.15413	-0.0110789	0.027188	0.178377	-0.601145	-0.253914	-0.144947	-0.458776	-0.17592	0.263032	0.0912928	0.590706	-0.178201	-0.144203	-0.0800965	0.170529	-0.268321	-0.0335033	-0.0122864	-0.0487094	-0.044345	0.0248786	0.671329	-0.341508	-0.1658	-0.116034	0.228008	-0.203592	0.261513	-0.0141988	-0.1317	0.0409099	-0.00184484	-0.26901	0.013583	-0.632179	0.138588	-0.136687	-0.0613425
	-0.223741	-0.0666315	0.0962819	0.0784195	0.359677	0.543595	-0.0992556	-0.226769	-0.209817	-0.15037	0.165253	-0.171154	-0.0905223	-0.0408182	-0.180947	-0.324604	-0.305921	-0.271131	-0.328495	0.135123	-0.0960709	-0.168931	-0.0170646	-0.202766	-0.127445	-0.241	-0.194022	-0.17058	-0.0743429	-0.124556	-0.0767425	-0.189546	-0.29981	-0.300947	-0.142067	0.0240482	-0.223513	-0.0398984	0.173761	0.239458	-0.101002	0.381089	0.514183	-0.225765	0.290114	-0.154256	-0.0341872	0.140595	-0.178316
	-0.443445	-0.240067	0.61422	-0.0626214	0.133275	-0.0137547	-0.263761	-0.0669895	-0.00799988	-0.24927	-0.186614	-0.230815	-0.202215	-0.116132	-0.067517	-0.318837	-0.242706	-0.152087	-0.301231	-0.054472	-0.124343	-0.0537929	0.0335399	-0.0729587	-0.0626759	-0.0857102	-0.000452623	-0.24197	-0.178386	-0.165261	-0.126008	-0.237351	-0.112551	-0.37254	-0.116629	-0.167661	-0.1479	-0.164427	-0.0807258	0.266659	-0.167253	0.362271	0.238798	-0.34138	0.113191	-0.0951515	-0.0563906	-0.0459138	-0.0197721
	-0.34562	-0.109431	0.0703764	0.310766	0.177433	0.38831	-0.0807106	-0.278268	-0.322312	-0.161225	-0.0348378	-0.157168	-0.171216	-0.143383	-0.0346452	-0.193477	-0.274831	-0.368475	-0.434136	0.224141	-0.0909264	-0.0457761	0.038304	0.145892	-0.124192	-0.227082	-0.126927	-0.176193	-0.0704824	-0.0666169	-0.0440291	-0.0829277	0.196572	-0.190133	-0.118748	-0.114074	-0.424201	0.056968	0.121689	0.116532	-0.23078	0.38367	0.431325	-0.333261	0.0970722	0.195859	-0.0930065	0.0694045	-0.231485
	-0.40282	-0.0771084	0.152556	0.320941	0.0900246	0.00647446	-0.072294	-0.254031	-0.232098	-0.314866	-0.0466761	-0.230385	-0.234044	-0.142101	-0.350763	-0.390316	-0.358728	-0.451416	-0.518179	0.0375895	-0.11342	-0.130258	-0.0404971	0.01377	-0.173654	-0.174276	-0.119139	-0.193112	-0.203804	-0.0805657	0.0022008	-0.121738	0.103014	-0.149263	-0.0855618	-0.169489	-0.294481	-0.0409723	-0.0780289	0.0237303	-0.154661	0.322784	0.124072	-0.345956	-0.00175809	0.133681	-0.0694927	0.0711276	-0.169947
	0.0753573	-0.24705	0.735524	-0.155616	0.164008	-0.237475	0.38147	-0.264264	-0.0834972	-0.205191	-0.196433	-0.133976	0.00745745	-0.0149411	-0.161999	-0.287818	-0.402147	-0.337176	-0.346156	-0.328969	-0.00951573	-0.0454607	0.442373	0.266199	-0.351475	-0.15782	-0.266019	-0.265613	-0.223518	-0.206495	-0.141107	-0.134728	-0.297151	-0.321608	0.264444	-0.43594	0.283376	0.089694	-0.495607	-0.00403159	-0.0260726	0.201756	-0.153906	-0.191114	-0.177384	0.0421235	0.12277	-0.200522	0.0323507
	-0.434613	0.0385196	0.366213	-0.0207367	-0.171813	-0.121173	-0.21422	-0.139043	-0.21813	-0.254169	-0.0335683	-0.12346	-0.0724702	-0.143053	-0.226395	-0.323412	-0.426762	-0.0010113	-0.173989	-0.0946726	0.0587732	-0.073755	0.311157	0.312105	0.00430759	-0.0760553	-0.10591	-0.060763	-0.173767	-0.038264	0.070787	0.0157627	-0.151102	-0.440934	0.281443	-0.208977	0.037882	-0.229734	-0.289485	-0.140762	-0.141095	0.269791	0.147662	-0.201314	-0.240518	-0.109172	-0.185312	-0.253146	-0.0849388
	-0.348448	-0.299502	0.351131	0.123985	-0.0156649	-0.223045	-0.373465	0.249393	-0.0380551	0.131159	0.0743423	0.0802732	-0.010368	-0.0680781	-0.171644	-0.330032	-0.386718	-0.463104	-0.0863743	-0.0964796	-0.0069038	0.398808	-0.352031	-0.310843	-0.319538	-0.177803	-0.062169	-0.30433	-0.396219	-0.283767	-0.197894	-0.215941	-0.0674523	-0.293277	0.10869	-0.273099	0.11373	-0.385829	-0.145733	-0.0902064	-0.0546548	0.384078	0.174502	-0.278061	-0.227054	-0.204123	-0.172507	-0.221936	-0.105132
	0.00770027	-0.0355682	0.0977228	-0.315528	-0.0249833	-0.259997	-0.255303	-0.0492872	0.131462	0.0826002	-0.00693089	0.00971952	-0.0267172	0.00599898	-0.0437354	0.0770775	-0.252271	-0.364965	-0.421111	0.115902	0.0906169	0.114731	-0.330439	-0.406528	-0.210789	-0.133427	-0.198741	-0.220455	-0.181979	-0.0855339	0.0410685	-0.117479	-0.314679	-0.26227	0.0265377	-0.112193	-0.0960032	-0.3409	-0.0471941	-0.172086	-0.0740576	0.0989374	-0.131755	-0.278535	-0.0742332	-0.222921	-0.0230058	-0.226309	-0.258522
	-0.420745	-0.0750876	0.328683	-0.447597	-0.161725	-0.221435	-0.15329	-0.197695	-0.306207	-0.434644	-0.374509	-0.392456	-0.0115542	-0.307388	-0.241236	-0.181575	-0.310906	-0.335203	0.0207474	-0.109302	0.0485595	-0.436234	-0.0254815	0.00512629	0.152233	0.227088	0.280185	-0.0499518	-0.17033	-0.112042	-0.0976188	-0.136304	-0.298894	-0.12829	0.219332	-0.0861082	0.270447	-0.344542	-0.153371	0.172492	-0.153063	0.351057	-0.00460028	-0.0652322	-0.265473	-0.128383	-0.0476528	-0.366846	-0.107918
	0.0705309	0.0726362	0.269595	-0.333947	-0.465403	-0.51639	0.233017	-0.174826	-0.147017	-0.219043	-0.561825	-0.455913	0.0315299	0.0770627	-0.24972	-0.567882	-0.567305	-0.448039	0.0528206	-0.324483	0.0209072	-0.194406	-0.383335	-0.178937	-0.161137	0.236674	-0.177339	-0.0845565	-0.141806	-0.437315	0.192966	0.0106941	-0.56021	-0.135132	0.311333	-0.220828	0.267301	-0.452761	-0.665621	-0.0915395	0.00692677	0.0490806	-0.386017	-0.199506	-0.395812	-0.423663	0.164372	-0.551071	-0.0827714
	0.1305	-0.0299382	-0.289857	-0.296968	-0.139869	-0.203125	-0.0885723	-0.0511577	-0.0187123	-0.00628144	0.484949	0.0499798	-0.0835913	0.18711	-0.182687	-0.210598	-0.38301	-0.408376	0.0137609	-0.0987619	-0.0384619	-0.144397	0.208639	0.323322	-0.0961795	0.0014115	-0.0572804	0.0119916	-0.103454	0.0123401	0.0704483	0.0219805	-0.205715	-0.228755	-0.23572	-0.0117469	-0.0482675	-0.117769	-0.222452	0.0226863	-0.0513609	-0.0512322	-0.126773	0.103706	-0.165928	0.0203356	-0.0796959	-0.180987	-0.0298812
	-0.0390096	-0.014769	0.00577421	-0.0579749	0.224231	-0.356213	-0.0446372	-0.258863	1.23744e-05	-0.172675	-0.0618236	-0.0756089	-0.0399641	0.138362	-0.434915	0.109105	-0.215005	-0.30285	0.11528	-0.16281	0.0534901	0.0620765	-0.093444	0.0439717	-0.124888	0.192653	0.149774	0.120602	-0.0624344	0.0947162	0.15606	0.111996	-0.243489	-0.212747	-0.187664	0.0544229	0.0440922	-0.124566	-0.0385198	-0.224554	0.176727	-0.0507301	-0.103443	0.103127	-0.06721	-0.219196	-0.0539585	-0.251208	-0.0132922
	-0.0978819	0.0786992	-0.0613978	0.0886548	-0.0853438	-0.0473922	0.00158763	-0.217818	-0.0438303	-0.269521	0.0949652	-0.129807	-0.219463	-0.158621	-0.332412	0.0911256	-0.227829	-0.223626	0.176865	-0.0262834	-0.128817	-0.307519	0.241925	0.323479	-0.0563717	-0.137354	-0.17744	-0.0584499	-0.127507	-0.0129594	0.0474016	-0.0327917	-0.266478	-0.196235	-0.198818	-0.194542	0.0486573	-0.211092	-0.143336	-0.0927309	0.460887	-0.0478698	0.0361145	0.179128	-0.158169	0.0775503	-0.0812868	-0.159763	0.07207
	-0.39627	0.144309	0.214947	0.420135	-0.0866835	-0.15159	-0.067378	-0.179481	-0.146838	-0.233682	0.127845	-0.0996453	-0.014719	0.00681702	-0.364772	-0.171635	-0.245783	-0.338317	-0.115489	-0.0833834	-0.139043	-0.123762	0.0986019	0.199068	0.0385566	-0.00853971	-0.0147891	-0.00408228	-0.0868321	-0.00183597	0.0613982	-0.0170892	0.0650468	-0.125996	0.0101309	-0.257718	0.0707522	-0.0921582	0.0321724	-0.17145	0.244287	0.1227	0.000893678	-0.24862	-0.0836406	0.123463	0.0115907	-0.00835837	-0.0196481
	-0.219323	0.00265144	0.163126	-0.0876796	-0.0458495	-0.195902	-0.0878005	-0.189492	-0.0426527	-0.175484	0.262899	-0.061637	-0.147781	-0.0704981	-0.282777	-0.0143818	-0.279829	-0.33498	-0.111693	-0.161144	-0.140808	-0.161278	-0.0495103	-0.0162408	-0.17672	-0.0621619	-0.1373	-0.123484	-0.171002	-0.0157539	0.0508236	-0.112973	-0.35532	-0.303291	-0.370766	-0.255922	0.00318271	-0.185146	-0.218721	-0.0113805	0.277528	0.0660652	0.0221368	-0.130142	-0.124176	-0.149149	-0.0760039	-0.238112	0.00430586
	-0.0465275	0.39637	-0.190055	0.52965	-0.13942	-0.329769	0.0692714	-0.146174	-0.210075	-0.352857	-0.0242647	-0.134785	-0.134495	-0.0995431	0.0422228	0.00397409	-0.195487	0.00955845	0.296393	-0.0818255	-0.076849	-0.360843	0.214603	0.17138	-0.0552541	0.00181694	-0.015549	0.0998007	-0.0357796	0.110856	0.132924	0.07082	0.00682691	-0.271998	-0.131168	-0.21944	-0.0758461	-0.226305	-0.123856	-0.105563	0.151265	-0.141515	-0.141141	0.270584	-0.195908	-0.0445505	-0.0553373	0.104242	0.15343
	-0.316957	-0.218225	-0.180033	-0.127106	-0.0191306	-0.140031	0.181747	-0.28508	0.227302	0.570905	0.228317	-0.0836699	-0.0369074	0.177422	-0.209121	-0.37378	0.139381	-0.0219673	-0.210288	0.11906	-0.1279	0.807738	-0.0739781	-0.517468	-0.133108	-0.328137	-0.271565	0.380965	-0.237182	-0.272754	0.489623	-0.453332	0.364463	0.191027	-0.628516	-0.229397	-0.000354555	-0.342331	-0.0285674	0.247203	-0.128975	0.226305	-0.405421	-0.242363	-0.177185	0.217668	0.612347	0.235184	-0.358274
	-0.554146	-0.342878	0.112239	-0.514455	-0.0926847	-0.442448	-0.22866	0.304848	-0.172383	-0.274462	-0.2839	-0.254712	-0.115838	-0.234776	0.245494	-0.236255	0.0249125	-0.407329	-0.302644	-0.0799027	-0.137974	0.177569	0.0624103	-0.0200344	-0.217319	0.0608139	-0.035647	-0.15686	-0.307028	-0.125173	-0.0277953	-0.0559079	-0.562067	-0.600816	-0.122137	-0.0159322	-0.304158	-0.296515	-0.295711	0.208988	-0.126815	0.148378	-0.261602	-0.0817841	-0.203339	-0.359365	-0.182629	-0.476144	-0.340964
	-0.490327	-0.240251	0.432221	-0.337271	-0.109953	-0.522595	-0.353317	0.251426	-0.20963	-0.0262258	-0.294585	-0.1116	-0.0708916	-0.199365	0.218878	-0.433287	-0.132393	-0.42582	-0.40283	-0.0185472	-0.0377234	0.425912	-0.257186	-0.258155	-0.233312	-0.0226774	-0.082666	-0.211538	-0.175665	-0.0831331	0.0334632	0.00424492	-0.362267	-0.439706	0.168746	-0.0735533	-0.141807	-0.0705962	-0.272313	0.191121	-0.0911827	0.121453	-0.197206	-0.0268186	-0.185707	-0.18521	-0.214825	-0.355337	-0.332153
	-0.662802	-0.31269	0.408652	-0.35437	-0.0165808	-0.212138	-0.268627	0.34185	-0.321694	-0.127596	-0.284863	-0.218918	-0.0260663	-0.185602	0.198711	-0.288371	-0.483973	-0.214613	-0.307276	-0.169579	-0.0287471	0.118312	0.0472916	-0.112649	-0.258564	-0.0357852	-0.128903	-0.242163	-0.200307	-0.0179483	0.00986633	-0.0119042	-0.303375	-0.23937	0.0784465	-0.0246539	-0.208622	-0.135371	-0.296962	0.262778	-0.124476	0.315101	0.0242707	-0.144785	-0.139438	-0.206599	-0.183783	-0.335536	-0.344744
	0.0436478	0.196459	0.634574	-0.151978	0.00442759	-0.239632	-0.142583	-0.236726	0.568397	0.539942	0.124888	0.276788	0.265854	0.0844676	-0.204503	-0.106601	-0.161962	-0.415941	-0.307038	-0.265176	0.0803868	0.36628	0.143706	0.106948	-0.213629	-0.0201784	-0.0920581	-0.0341643	0.0922606	0.0992885	0.0700251	-0.0640615	0.146634	-0.223679	0.197918	-0.211765	-0.0404545	0.000762384	-0.160988	0.182916	-0.1213	0.124344	-0.0511749	-0.160361	-0.00344705	0.167686	2.57109e-05	0.131908	0.0813184
	-0.334338	-0.0298872	0.749164	-0.23333	-0.121668	-0.0916175	-0.00406337	-0.188332	0.353283	0.265749	0.00632353	0.115511	0.143831	-0.00474185	-0.06268	-0.376315	-0.243792	-0.602143	-0.234674	-0.191939	0.147354	0.376065	0.278448	0.306548	-0.133587	-0.0556379	-0.014692	-0.100516	-0.0772545	0.00178988	0.0130229	-0.10236	-0.0955096	-0.290198	0.171541	-0.263724	-0.153748	-0.16681	-0.197052	0.132208	-0.250868	0.404191	0.185283	-0.279971	-0.140663	0.0446411	-0.0904304	-0.180764	-0.0298292
	-0.31954	-0.141681	0.633383	-0.228683	-0.163286	0.0538761	-0.248676	-0.0354299	0.428806	0.455748	0.0401747	0.180921	0.145603	0.0296052	-0.15869	-0.0244437	-0.21908	-0.610018	-0.217746	-0.136576	0.212967	0.348265	0.537455	0.513259	-0.176111	0.04211	0.0985719	-0.167935	-0.174974	-0.0520915	-0.0381755	-0.0509961	-0.170022	-0.226021	-0.00157546	-0.290021	0.125862	-0.110995	-0.211977	0.0769746	0.036833	0.146865	0.0579185	-0.255022	-0.195431	0.135016	0.00474622	-0.135402	-0.1311
	-0.209644	0.148165	0.340593	-0.30893	-0.170595	-0.224167	-0.022299	-0.0127883	0.311898	0.245518	0.134446	0.155702	0.214073	-0.0619436	-0.189614	-0.078536	0.150985	-0.53972	-0.0417126	-0.23221	0.18283	0.200318	-0.117341	-0.0112027	0.0879344	0.388625	0.280932	0.157241	0.00930404	0.0904369	0.127263	0.115805	-0.319462	-0.276042	0.273412	-0.223948	-0.153495	0.110565	-0.132576	0.204021	0.00316342	0.469004	0.169202	0.0499589	-0.132228	0.0338713	-0.0483868	-0.117985	-0.0143853
	0.123711	0.211063	0.509688	-0.0731081	-0.223226	-0.253722	0.418138	0.0654365	0.336783	0.196215	0.0349378	-0.0189445	-0.0125447	-0.0880611	-0.0867486	-0.2812	0.0206946	-0.23615	-0.175502	-0.0646002	0.0298393	0.0742902	0.0450873	0.225951	0.0807133	-0.0685106	-0.0907244	-0.0695397	0.0740304	-0.00205411	0.00267205	0.0271051	0.044724	0.0644912	0.405855	-0.268571	-0.115717	0.170146	0.0707717	-0.101277	0.012585	0.359399	-0.0613722	0.01831	-0.11734	0.150738	-0.0141866	0.239124	0.285783
	0.303227	-0.217995	0.406257	-0.375728	-0.123622	-0.272433	0.160235	-0.266149	-0.188887	0.282229	0.0922919	0.055567	0.00340975	0.119241	-0.216942	-0.250731	0.157103	-0.0451032	0.0110574	0.0671224	-0.0902137	0.362908	-0.071159	-0.16239	0.0124468	-0.110978	-0.22892	-0.0822193	0.0438308	0.00375531	-0.0280652	0.0405938	-0.336051	0.0890159	0.129897	0.0672577	-0.0160162	-0.00283159	-0.14899	0.156449	-0.124362	0.112759	-0.237076	0.0744652	-0.159707	-0.120011	-0.109933	-0.163268	-0.200767
	-0.137734	-0.28265	0.255586	-0.146499	0.115143	-0.105973	-0.0848644	-0.285349	0.190831	0.464365	0.35576	0.240834	0.149724	0.24806	-0.139586	-0.340128	-0.185135	-0.245889	-0.0986209	0.107515	-0.11637	0.369179	0.039884	-0.0791222	-0.0898667	-0.0731501	-0.204092	-0.14482	0.0235931	0.101917	0.00960737	-0.0108712	-0.084284	-0.141392	-0.289925	0.17888	-0.0531799	-0.203764	-0.0652503	0.24338	-0.124042	0.165731	-0.158935	-0.048724	0.0975134	-0.0159158	-0.0223919	0.0755565	-0.235764
	-0.390192	-0.0904691	0.557386	-0.385872	0.0189921	0.0175595	-0.351699	0.276006	0.325657	0.296593	-0.019341	0.0171859	0.109811	-0.0206886	-0.13685	-0.298708	-0.33096	-0.550298	-0.167289	-0.106019	0.0180288	0.241499	0.230917	0.23631	-0.379448	-0.112357	-0.20132	-0.172036	-0.228931	0.0645967	0.0626255	-0.028153	-0.376667	-0.25546	-0.0077012	-0.218957	0.0375445	-0.133503	-0.189764	0.161826	-0.0630777	0.301772	0.24362	-0.181006	-0.0458153	-0.0233553	-0.0857966	-0.303805	-0.203467
	-0.560019	-0.181994	0.335731	-0.421903	0.0937197	0.00533851	-0.288686	0.214395	0.0702739	0.0610155	-0.0559053	-0.131228	0.0862781	-0.0319677	-0.215266	-0.338656	-0.299426	-0.459921	-0.175452	-0.0314148	0.0436645	0.0924549	0.284149	0.270909	-0.342147	-0.199461	-0.273989	-0.261481	-0.278311	-0.0442438	-0.0122701	-0.0709203	-0.309549	-0.184625	-0.102359	-0.232313	-0.0191533	-0.127691	-0.13226	0.0863298	-0.135836	0.27018	0.136752	-0.14206	-0.00909068	-0.0326492	-0.0547649	-0.312578	-0.248547
	-0.387393	-0.0236768	0.462799	-0.340501	-0.121079	-0.0289219	-0.270322	-0.0490889	-0.000789994	0.129087	0.0284574	-0.0415803	-0.00243659	0.0398173	-0.0840926	-0.175051	-0.281708	-0.121935	-0.312322	-0.080606	-0.0531348	0.254651	0.0408281	0.160918	-0.0769754	-0.00633207	-0.0711353	-0.127544	-0.011862	0.116253	0.0784018	0.0785353	-0.205608	0.0697554	0.0609008	-0.134303	-0.104219	0.323366	-0.334859	0.262451	-0.197799	0.225567	0.020306	-0.224088	-0.0445193	0.0493163	0.0234285	-0.194909	-0.120361
	-0.255869	-0.209948	0.331017	-0.362168	-0.0470395	-0.410778	-0.227951	0.016807	0.499225	0.484964	0.267103	0.122187	0.0235329	0.107069	-0.0645676	-0.213508	-0.0859785	-0.354397	-0.13544	-0.267903	-0.0335789	0.250125	-0.217959	-0.285398	-0.237242	-0.0222844	-0.181125	-0.206391	-0.15458	0.00221616	0.0179179	-0.0867498	-0.34943	-0.200929	-0.139736	0.0337558	-0.10491	-0.290095	-0.359202	0.150394	-0.222897	0.0269532	-0.360135	-0.13488	-0.138192	-0.240626	-0.0850181	-0.259701	-0.117554
	-0.365763	-0.126595	-0.11559	-0.359867	-0.168701	-0.521577	-0.0224457	0.101764	0.138614	0.00976391	0.223481	-0.0387608	0.0191582	0.0806374	0.173823	-0.124545	-0.268238	-0.308098	0.00139958	-0.192161	-0.0759123	0.329924	0.109223	0.220546	-0.254885	0.0571186	-0.0552729	-0.155177	-0.128809	0.0900417	0.0801101	0.0534921	-0.293382	-0.120818	-0.0411012	-0.190292	0.198078	0.3005	-0.368741	-0.0248372	0.0262341	0.229405	-0.0732437	-0.245116	-0.174073	-0.161793	-0.0891346	-0.148102	-0.0736678
	-0.25475	-0.242152	0.145168	-0.33194	-0.264188	-0.414681	0.0189226	0.330681	0.0279625	0.191146	0.0641798	-0.0791909	-0.0832368	0.0698612	-0.225246	-0.293792	-0.0929778	-0.445943	-0.304394	0.021034	-0.163612	0.548327	-0.285095	-0.192312	-0.396714	-0.121514	-0.178551	-0.308411	-0.122993	-0.0776728	-0.0848901	-0.0753933	-0.295913	-0.239336	-0.122254	0.10023	-0.191089	-0.0790776	-0.392059	0.0706854	-0.132943	0.0808851	-0.153278	-0.186083	-0.229071	0.000207569	0.0353922	-0.215103	0.0408148
	-0.342994	-0.0956775	0.106384	-0.346785	-0.027422	-0.340018	-0.325866	-0.386855	0.176512	0.230405	0.167085	-0.0486892	0.0627437	0.156762	-0.325329	-0.346893	-0.272897	-0.292253	-0.420001	-0.113139	-0.0382414	0.405033	-0.0408209	-0.0802531	-0.247546	-0.0383746	-0.163415	-0.22764	-0.2043	0.085932	0.0849917	-0.0272324	-0.338945	-0.2514	-0.175554	-0.107149	0.013832	0.119565	-0.224395	0.276184	-0.186888	0.253944	0.0432772	-0.277002	-0.0528637	-0.156821	-0.119645	-0.203682	-0.109012
	-0.408432	-0.217924	0.324645	-0.432274	0.0699364	-0.267864	-0.329234	-0.0898916	-0.19887	0.12546	0.0681164	-0.0262434	-0.0692247	-0.0181269	-0.251451	-0.306393	-0.396311	-0.551116	-0.311671	-0.0574646	0.0868862	0.333287	-0.0814267	-0.119885	-0.154157	-0.0107198	-0.0711358	-0.256702	-0.166442	-0.113977	-0.0784139	-0.0705448	-0.393345	-0.221208	-0.318261	-0.208205	-0.201494	-0.216323	-0.280357	0.182002	-0.115799	0.088956	-0.221236	-0.220107	-0.00222955	-0.178686	-0.0442797	-0.29156	0.00580123
	-0.330268	-0.215884	-0.00607337	-0.355881	0.322953	0.0175278	-0.073855	0.272552	0.0298053	0.00722802	-0.153713	-0.133604	0.0511299	-0.0605898	0.216799	0.34115	0.074782	-0.195084	-0.0864083	-0.151087	-0.0132258	0.168733	0.0208094	-0.178151	-0.288977	-0.00101178	-0.0300289	-0.222925	-0.12234	-0.069687	-0.0192471	-0.141058	-0.295871	-0.288251	-0.168075	-0.0548691	-0.151429	-0.2475	-0.145395	0.243359	0.193844	0.0374771	0.0208546	-0.264894	0.173608	-0.140143	-0.0586455	-0.212216	-0.154441
	-0.639347	-0.17808	0.0134954	-0.524159	0.226334	0.16359	-0.317886	-0.313829	0.277602	0.217799	0.35022	0.186879	0.0156942	0.0228844	-0.211736	-0.0749483	-0.366719	-0.365636	-0.0151031	-0.0801134	-0.0904142	-0.0510594	-0.375259	-0.363345	-0.15094	-0.0166908	-0.0213996	-0.16643	-0.217226	-0.134512	-0.0514216	-0.135354	-0.525261	-0.242224	-0.060624	-0.205833	-0.275412	0.0532348	0.0188357	0.162664	-0.00648579	0.147228	0.253005	-0.0885004	0.10034	-0.343484	-0.160286	-0.470055	-0.321245
	-0.142359	-0.228119	0.113589	-0.0733249	-0.066958	0.0185789	-0.0936835	-0.0927238	-0.0956031	0.243497	0.118914	-0.0147558	0.164684	0.318084	0.16161	-0.229844	-0.429686	-0.186883	-0.107861	-0.284616	-0.146607	0.0694316	0.348921	0.214967	-0.224987	-0.201661	-0.24036	-0.240055	-0.00278475	-0.0756667	-0.0568477	-0.00500112	-0.0445656	-0.261873	-0.0389605	-0.224716	-0.190054	-0.0774234	-0.311522	0.22546	-0.258416	0.352716	0.140851	-0.088064	-0.0104866	-0.134947	-0.142173	-0.0403328	-0.221949
	-0.182164	-0.0794921	-0.0237374	-0.0298522	0.030713	-0.0650604	-0.202275	-0.140675	0.105967	0.208869	0.0751274	0.00413995	0.0681317	0.0264964	-0.28983	0.0200987	0.123398	-0.196121	-0.0885163	-0.128163	0.0472003	0.207729	0.440702	0.0868091	-0.149779	-0.0340369	0.0841252	-0.131911	0.154076	-0.059912	-0.0683255	-0.0915377	-0.103146	-0.167148	-0.0644052	-0.144333	-0.254718	0.0111113	-0.199735	-0.0972761	0.19794	-0.082207	-0.14214	-0.127889	-0.074468	0.0391748	0.0082511	0.225029	0.0346502
	-0.363512	-0.0173179	0.0596957	-0.151618	-0.180803	-0.275391	0.391415	-0.245212	0.0381518	0.00903576	0.0482708	-0.0690195	0.101583	0.0729947	-0.35276	-0.355657	-0.262328	-0.454483	-0.117664	-0.0279388	-0.0115265	0.133144	0.0731059	0.0406921	0.070785	0.0844241	0.184584	-0.0144687	-0.00260015	-0.00135295	0.027034	0.0104164	-0.29198	-0.30287	-0.385215	-0.11321	-0.269887	-0.219693	-0.178966	-0.069207	-0.114282	0.064788	-0.276137	-0.194118	-0.173094	-0.245648	0.195638	-0.0797949	-0.159609
	0.66282	0.372252	-0.192969	-0.246555	-0.188405	-0.350851	0.0556779	-0.355196	0.145646	0.000612071	0.396297	0.0319984	-0.110991	0.0025119	-0.3512	0.245462	0.0154352	-0.255604	0.0528352	0.146059	0.0145837	0.0118781	-0.135543	-0.198626	-0.0733392	-0.159596	-0.269156	-0.199838	-0.0487463	-0.0168133	-0.020679	-0.0184734	-0.189523	-0.00774328	-0.029021	-0.264661	-0.0866616	-0.000252282	-0.167504	0.0178922	0.211741	-0.0805219	-0.0870982	-0.0722397	-0.145356	0.15118	-0.00939519	0.197603	0.486596
	-0.325546	-0.187329	-0.205146	0.137894	-0.128983	-0.0500894	-0.0112314	-0.300128	0.4211	0.467063	0.243561	0.257097	0.156865	0.0667134	-0.226247	-0.0163061	-0.415382	-0.287089	-0.162673	-0.221284	0.105856	0.160891	-0.297268	-0.195295	-0.0688969	-0.118224	-0.014398	-0.2467	-0.210171	-0.179554	-0.0664944	-0.223609	0.22278	0.279287	-0.133502	-0.0164622	-0.143581	-0.33266	-0.0563055	-0.0834844	-0.0955818	-0.260941	0.261535	-0.317669	-0.1752	0.270973	-0.00969645	-0.0489432	-0.189166
[truncated: 475 more columns]

## Sheet: Legend
	Datasets EV 10: Global correlation map of serum proteins. The Pearson correlation coefficients are indicated as well as the cluster of co-regualted groups of proteins. Clinical chemistry parameter and day of sampling are highlighted in petrol.
