# Supplementary material for: High‐resolution serum proteome trajectories in COVID‐19 reveal patient‐specific seroconversion
Source: EMBO Mol Med. 2021 Jul 7;13(8):e14167. doi: 10.15252/emmm.202114167 (PMC8687121; doi:10.15252/emmm.202114167)
Supplement: Supplementary file 14 — Dataset EV11 [file EMMM-13-e14167-s010.xlsx]

## Sheet: Datasets EV 11
	Roche S-Ab
	Pearson correlation Corr.Coef.	Pearson correlation p-value (-log10)	Gene names	Majority protein IDs	Protein IDs	Protein names
	0.673356	52.6427		P04207	P04207	Ig kappa chain V-III region CLL
	0.562653	38.7879		P01776	P01776	Ig heavy chain V-III region WAS
	0.522003	30.4917	IGHV1-24	A0A0C4DH33	A0A0C4DH33
	0.490912	28.3656		P01598	P01598	Ig kappa chain V-I region EU
	0.466549	25.353	IGKV1-5	P01602	P01602	Ig kappa chain V-I region HK102
	0.475149	24.371	FCGBP	Q9Y6R7;A0A087WXI2	Q9Y6R7;A0A087WXI2;A0A087WUZ2	IgGFc-binding protein
	0.427732	21.0266	IGLV3-25;IGLV3-27	A0A075B6J4;A0A075B6J3	A0A075B6J4;A0A075B6J3
	0.418738	20.1012		P01717	P01717	Ig lambda chain V-IV region Hil
	0.386356	16.9565		P01780	P01780	Ig heavy chain V-III region JON
	0.376989	16.121		P80748	P80748	Ig lambda chain V-III region LOI
	0.430781	15.978	PROZ	P22891;P22891-2	P22891;P22891-2	Vitamin K-dependent protein Z
	0.363325	14.9809	IGHG1	A0A087WYE1	A0A087WYE1
	0.364436	14.9487	IGLV3-9	A0A075B6K5	A0A075B6K5
	-0.360593	14.753	SERPING1	P05155;P05155-2;P05155-3;E9PGN7;H9KV48	P05155;P05155-2;P05155-3;E9PGN7;H9KV48;H0YCA1;CON__P50448	Plasma protease C1 inhibitor
	0.511664	14.2135	IGLV9-49	A0A0B4J1Y8	A0A0B4J1Y8
	0.345252	13.5125		P04208	P04208	Ig lambda chain V-I region WAH
	0.335067	12.7257		P01620	P01620	Ig kappa chain V-III region SIE
	0.340887	12.7078	IGHG1	A0A087WYC5	A0A087WYC5;A0A087WSX2
	0.331264	12.4394	IGHV4-59;IGHV4-61	A0A0G2JPU1;A0A0C4DH40;A0A0C4DH41	A0A0G2JPU1;A0A0C4DH40;A0A0C4DH41
	0.3306	12.3898		P01610	P01610	Ig kappa chain V-I region WEA
	0.320802	11.6717	IGKC;IGKV1-8	A0A087WYL9;A0A087WWV8	A0A087WYL9;A0A087WWV8;A0A0C4DH67;A0A0C4DH69
	0.410946	11.0841	PSMC6	P62333;A0A087X2I1;H0YJC0	P62333;A0A087X2I1;H0YJC0;H0YJE9;H0YJT1;H0YJS8	26S protease regulatory subunit 10B
	0.30833	10.7948	C1QC	P02747	P02747	Complement C1q subcomponent subunit C
	0.310387	10.4198	IGHG1	A0A087X010	A0A087X010
	-0.302514	10.3997	SERPINF2	P08697;P08697-2;A0A0G2JPA8;C9JMH6	P08697;P08697-2;A0A0G2JPA8;C9JMH6;C9JPV4;CON__P28800	Alpha-2-antiplasmin
	0.291351	9.66578	IGLL5;IGLC1	A0A087WWC9;A0A087WXC3;A0A087WWU7;A0A087WYN7;A0A087WWT5;A0A087WX49;B9A064;A0A0B4J231;A0A087WU42;A0A087X2A1;A0A075B6K8;P0CG04	A0A087WWC9;A0A087WXC3;A0A087WWU7;A0A087WYN7;A0A087WWT5;A0A087WX49;B9A064;A0A0B4J231;A0A087WU42;A0A087X2A1;A0A075B6K8;P0CG04;A0A075B6K7	Immunoglobulin lambda-like polypeptide 5;Ig lambda-1 chain C regions
	0.28826	9.46813	IGJ;JCHAIN	P01591;D6RD17;D6RHJ6;C9JA05	P01591;D6RD17;D6RHJ6;C9JA05	Immunoglobulin J chain
	-0.281535	9.04629	SERPINA6	P08185	P08185;G3V4V7	Corticosteroid-binding globulin
	0.280888	9.0063	C7	P10643	P10643;CON__Q29RQ1	Complement component C7
	-0.278989	8.76317	HABP2	Q14520;Q14520-2	Q14520;Q14520-2	Hyaluronan-binding protein 2;Hyaluronan-binding protein 2 50 kDa heavy chain;Hyaluronan-binding protein 2 50 kDa heavy chain alternate form;Hyaluronan-binding protein 2 27 kDa light chain;Hyaluronan-binding protein 2 27 kDa light chain alternate form
	0.358141	8.49822	FCGR3A	P08637;H0Y755;M9MML0	P08637;H0Y755;M9MML0;C9JC71	Low affinity immunoglobulin gamma Fc region receptor III-A
	0.299153	8.21375		P01601	P01601	Ig kappa chain V-I region HK101
	0.264193	8.00973	PPBP	P02775	P02775	Platelet basic protein;Connective tissue-activating peptide III;TC-2;Connective tissue-activating peptide III(1-81);Beta-thromboglobulin;Neutrophil-activating peptide 2(74);Neutrophil-activating peptide 2(73);Neutrophil-activating peptide 2;TC-1;Neutrophil-activating peptide 2(1-66);Neutrophil-activating peptide 2(1-63)
	0.38424	7.99731	PRCC	Q92733	Q92733	Proline-rich protein PRCC
	-0.262864	7.93328	SERPINF1	P36955	P36955;I3L4N7;I3L107;I3L4F9;I3L4Z0;I3L2R7;I3L425;I3L3Z3;I3L1U4	Pigment epithelium-derived factor
	-0.263614	7.8959	TOR3A	Q9H497;Q9H497-3	Q9H497;Q9H497-3	Torsin-3A
	0.258406	7.67999	IGLV3-10	A0A075B6K4	A0A075B6K4
	-0.255654	7.52593	SERPINA3	P01011;G3V595	P01011;G3V595;P01011-2;P01011-3	Alpha-1-antichymotrypsin;Alpha-1-antichymotrypsin His-Pro-less
	-0.26995	7.17828	SHBG	P04278;I3L145;P04278-5;B4DYU0;P04278-3;P04278-2;I3L2X4;P04278-4;A0A0C4DGN2;I3L1J1;I3L2F1;B0FWH5	P04278;I3L145;P04278-5;B4DYU0;P04278-3;P04278-2;I3L2X4;P04278-4;A0A0C4DGN2;I3L1J1;I3L2F1;B0FWH5;B0FWH6;I3L4B9;I3L1C1;B0FWH7;I3L1G4;I3L0M1	Sex hormone-binding globulin
	0.248841	7.15221		P01714	P01714	Ig lambda chain V-III region SH
	0.247106	7.01636	IGHV1-18	A0A0C4DH31	A0A0C4DH31
	-0.249823	6.84401	CD14	P08571;D6RFL4	P08571;D6RFL4	Monocyte differentiation antigen CD14;Monocyte differentiation antigen CD14, urinary form;Monocyte differentiation antigen CD14, membrane-bound form
	-0.2419	6.78257	ALB	P02768;CON__P02768-1;A0A0C4DGB6;H0YA55;B7WNR0;D6RHD5;C9JKR2;P02768-2;A0A087WWT3;P02768-3	P02768;CON__P02768-1;A0A0C4DGB6;H0YA55;B7WNR0;D6RHD5;C9JKR2;P02768-2;A0A087WWT3;P02768-3;H7C013	Serum albumin
	0.239322	6.64813	IGKC	A0A087WTX5;A0A087X1V9;P01834;A0A075B6H6	A0A087WTX5;A0A087X1V9;P01834;A0A075B6H6;A0A0C4DH73;A0A0B4J2E7	Ig kappa chain C region
	-0.251345	6.57069		Q7Z736-3	Q7Z736-3
	0.237513	6.54162	GBA	P04062;A0A0G2JNZ5;A0A0G2JNZ0;A0A0G2JLB3;P04062-4;P04062-5;P04062-2;P04062-3	P04062;A0A0G2JNZ5;A0A0G2JNZ0;A0A0G2JLB3;P04062-4;P04062-5;P04062-2;P04062-3	Glucosylceramidase
	-0.234431	6.39724	A1BG	P04217	P04217	Alpha-1B-glycoprotein
	-0.233999	6.37531	APOM	O95445;Q5SRP5;O95445-2	O95445;Q5SRP5;O95445-2	Apolipoprotein M
	0.272077	6.33588	RBP1	A0A0A0MTB9;H0YAK8;P09455;P09455-3;A0A0A0MQT0;P09455-2	A0A0A0MTB9;H0YAK8;P09455;P09455-3;A0A0A0MQT0;P09455-2	Retinol-binding protein 1
	0.292064	6.26394	LPA	P08519	P08519;A0A087WWY0	Apolipoprotein(a)
	-0.227956	6.0734	F9	P00740;P00740-2	P00740;P00740-2	Coagulation factor IX;Coagulation factor IXa light chain;Coagulation factor IXa heavy chain
	-0.227154	6.03392	F2	P00734;E9PIT3	P00734;E9PIT3;C9JV37;CON__P00735	Prothrombin;Activation peptide fragment 1;Activation peptide fragment 2;Thrombin light chain;Thrombin heavy chain
	0.225477	5.95191	FBLN1	P23142;CON__ENSEMBL:ENSBTAP00000016046	P23142;CON__ENSEMBL:ENSBTAP00000016046;P23142-2;P23142-3;B1AHM7;H7C1M6;B1AHM9	Fibulin-1
	-0.311755	5.78016	COPE	O14579;O14579-2;A0A087X0I4;M0QXB4;M0R061;O14579-3	O14579;O14579-2;A0A087X0I4;M0QXB4;M0R061;O14579-3	Coatomer subunit epsilon
	-0.224254	5.75265	FCN3	O75636;O75636-2	O75636;O75636-2	Ficolin-3
	-0.221187	5.72221	CPN1	P15169	P15169;B1AP58;CON__Q2KJ83	Carboxypeptidase N catalytic chain
	0.217518	5.54917	UGT8	Q16880	Q16880	2-hydroxyacylsphingosine 1-beta-galactosyltransferase
	-0.21554	5.47869	AGT	P01019	P01019	Angiotensinogen;Angiotensin-1;Angiotensin-2;Angiotensin-3;Angiotensin-4;Angiotensin 1-9;Angiotensin 1-7;Angiotensin 1-5;Angiotensin 1-4
	-0.211457	5.29051	ORM1	P02763	P02763	Alpha-1-acid glycoprotein 1
	0.212816	5.28968	IGHV1-46	A0A0B4J1V4	A0A0B4J1V4
	0.305252	5.17824	LAMB2	P55268	P55268;F5H520	Laminin subunit beta-2
	0.207946	5.12164		P01621	P01621	Ig kappa chain V-III region NG9
	0.207597	5.11604	IGKV1D-33	A0A087WZH9;A0A0B4J1U0	A0A087WZH9;A0A0B4J1U0;P01593
	-0.207511	5.11217	VTN	P04004	P04004;CON__Q3ZBS7;F5GX75	Vitronectin;Vitronectin V65 subunit;Vitronectin V10 subunit;Somatomedin-B
	0.427485	5.08366	IGKV3-15	A0A0B4J1T9	A0A0B4J1T9
	-0.206323	5.05916	C4B	P0C0L5;F5GXS0	P0C0L5;F5GXS0	Complement C4-B;Complement C4 beta chain;Complement C4-B alpha chain;C4a anaphylatoxin;C4b-B;C4d-B;Complement C4 gamma chain
	0.286349	4.95024	NEO1	Q92859;Q92859-3;Q92859-2;Q92859-4	Q92859;Q92859-3;Q92859-2;Q92859-4;Q59FP8	Neogenin
	-0.203392	4.92961	ITIH4	B7ZKJ8;Q14624-2;Q14624-3;Q14624-4;H7C0L5	B7ZKJ8;Q14624-2;Q14624-3;Q14624-4;H7C0L5	Inter-alpha-trypsin inhibitor heavy chain H4;70 kDa inter-alpha-trypsin inhibitor heavy chain H4;35 kDa inter-alpha-trypsin inhibitor heavy chain H4
	-0.203536	4.9263	ZNF652	Q9Y2D9;D6RF85	Q9Y2D9;D6RF85	Zinc finger protein 652
	-0.206108	4.75324	PTPRF	P10586;P10586-2;H0Y4H1;H0Y6Z7	P10586;P10586-2;H0Y4H1;H0Y6Z7;A2A437;P23468;Q3KPI9;P23468-7;P23468-5;F5GWR7;P23468-3;P23468-4;P23468-6	Receptor-type tyrosine-protein phosphatase F
	-0.198711	4.7266	CPN2	P22792	P22792	Carboxypeptidase N subunit 2
	-0.204982	4.66731	APOC4	P55056	P55056	Apolipoprotein C-IV
	0.196855	4.64737	C1QB	P02746;D6R934;A0A0A0MSV6	P02746;D6R934;A0A0A0MSV6;D6RGJ1	Complement C1q subcomponent subunit B
	-0.196571	4.63535	F12	P00748	P00748	Coagulation factor XII;Coagulation factor XIIa heavy chain;Beta-factor XIIa part 1;Coagulation factor XIIa light chain
	0.196073	4.61424	IGLV3-19	A0A075B6J8	A0A075B6J8
	-0.195333	4.58297	ORM2	P19652	P19652	Alpha-1-acid glycoprotein 2
	-0.32215	4.56143	IGFBP6	P24592;F8VYK9	P24592;F8VYK9	Insulin-like growth factor-binding protein 6
	0.192686	4.43757	IGHA2	P01877;A0A0G2JMB2	P01877;A0A0G2JMB2	Ig alpha-2 chain C region
	0.190934	4.39964	A2M	P01023	P01023;H0YFH1;F8W7L3;F5H1E8	Alpha-2-macroglobulin
	0.237786	4.12626	GPRC5C	Q9NQ84;A8MXZ4;A0A0C4DFY5;Q9NQ84-2;J9JIE0	Q9NQ84;A8MXZ4;A0A0C4DFY5;Q9NQ84-2;J9JIE0	G-protein coupled receptor family C group 5 member C
	0.336429	4.01356	PSG1	P11464;P11464-4;P11464-3;P11464-2;M0R235;G5E9F7	P11464;P11464-4;P11464-3;P11464-2;M0R235;G5E9F7;M0R1G9;Q15238;M0R276;E7EQY3;M0QY31	Pregnancy-specific beta-1-glycoprotein 1
	Roche N-Ab
	Pearson correlation Corr.Coef.	Pearson correlation p-value (-log10)	Gene names	Majority protein IDs	Protein IDs	Protein names
	0.531848	29.4254		P04207	P04207	Ig kappa chain V-III region CLL
	0.426683	19.5936	IGHV1-24	A0A0C4DH33	A0A0C4DH33
	-0.404686	18.7101	A1BG	P04217	P04217	Alpha-1B-glycoprotein
	0.379395	16.3673	FN1	P02751;P02751-8;P02751-3;P02751-15;P02751-7;P02751-14;P02751-17;P02751-5;P02751-9;P02751-10;P02751-6;P02751-11;P02751-13;P02751-4;P02751-12;H0Y7Z1	P02751;P02751-8;P02751-3;P02751-15;P02751-7;P02751-14;P02751-17;P02751-5;P02751-9;P02751-10;P02751-6;P02751-11;P02751-13;P02751-4;P02751-12;H0Y7Z1;H0Y4K8;P02751-16;P02751-2	Fibronectin;Anastellin;Ugl-Y1;Ugl-Y2;Ugl-Y3
	-0.375393	16.0147	SERPING1	P05155;P05155-2;P05155-3;E9PGN7;H9KV48	P05155;P05155-2;P05155-3;E9PGN7;H9KV48;H0YCA1;CON__P50448	Plasma protease C1 inhibitor
	-0.356197	14.3906	SERPINA6	P08185	P08185;G3V4V7	Corticosteroid-binding globulin
	-0.342966	13.3334	SERPINF2	P08697;P08697-2;A0A0G2JPA8;C9JMH6	P08697;P08697-2;A0A0G2JPA8;C9JMH6;C9JPV4;CON__P28800	Alpha-2-antiplasmin
	0.340414	13.1352	IGLV3-25;IGLV3-27	A0A075B6J4;A0A075B6J3	A0A075B6J4;A0A075B6J3
	0.338427	12.8746	IGLV3-9	A0A075B6K5	A0A075B6K5
	-0.334768	12.7031	ORM1	P02763	P02763	Alpha-1-acid glycoprotein 1
	0.327259	12.1169		P01780	P01780	Ig heavy chain V-III region JON
	0.323753	11.8852		P01776	P01776	Ig heavy chain V-III region WAS
	0.335702	11.8219	FCGBP	Q9Y6R7;A0A087WXI2	Q9Y6R7;A0A087WXI2;A0A087WUZ2	IgGFc-binding protein
	0.370026	11.6809	PROZ	P22891;P22891-2	P22891;P22891-2	Vitamin K-dependent protein Z
	-0.299029	10.1672	ITIH3	Q06033;Q06033-2;A0A087WW43;E7ET33	Q06033;Q06033-2;A0A087WW43;E7ET33	Inter-alpha-trypsin inhibitor heavy chain H3
	-0.314666	10.1019		Q7Z736-3	Q7Z736-3
	0.411367	9.17255	PRCC	Q92733	Q92733	Proline-rich protein PRCC
	-0.27422	8.60018	CFB	B4E1Z4;E7ETN3;P00751;A0A0G2JH38	B4E1Z4;E7ETN3;P00751;A0A0G2JH38;H7C5H1;P00751-2;C9JRT3;A0A0G2JHM4;A0A0G2JJ82;H7C526;F8WCJ9;A0A0G2JJM0;Q5ST52;F2Z3N2	Complement factor B;Complement factor B Ba fragment;Complement factor B Bb fragment
	0.392297	8.40994	LAMB2	P55268	P55268;F5H520	Laminin subunit beta-2
	0.26919	8.30092	C1QC	P02747	P02747	Complement C1q subcomponent subunit C
	0.267697	8.19674	GPLD1	P80108	P80108;P80108-2	Phosphatidylinositol-glycan-specific phospholipase D
	-0.264158	8.00771	SERPINA1	P01009;P01009-2;P01009-3	P01009;P01009-2;P01009-3	Alpha-1-antitrypsin;Short peptide from AAT
	0.260888	7.82045	IGKV1-5	P01602	P01602	Ig kappa chain V-I region HK102
	0.259711	7.75362	HRG	P04196	P04196	Histidine-rich glycoprotein
	0.370446	7.27402	IGLV9-49	A0A0B4J1Y8	A0A0B4J1Y8
	-0.257305	7.23469	CD14	P08571;D6RFL4	P08571;D6RFL4	Monocyte differentiation antigen CD14;Monocyte differentiation antigen CD14, urinary form;Monocyte differentiation antigen CD14, membrane-bound form
	-0.2501	7.22048	C9	P02748	P02748	Complement component C9;Complement component C9a;Complement component C9b
	-0.24981	7.20471	C2	P06681;A0A0G2JL69;P06681-3;B4DQI1;P06681-2;A0A0G2JIE7;H0Y3H6;E9PDZ0;A0A0G2JK28	P06681;A0A0G2JL69;P06681-3;B4DQI1;P06681-2;A0A0G2JIE7;H0Y3H6;E9PDZ0;A0A0G2JK28;H0Y868;Q8N6L6	Complement C2;Complement C2b fragment;Complement C2a fragment
	0.248254	7.10626		P80748	P80748	Ig lambda chain V-III region LOI
	0.287624	7.03709	RBP1	A0A0A0MTB9;H0YAK8;P09455;P09455-3;A0A0A0MQT0;P09455-2	A0A0A0MTB9;H0YAK8;P09455;P09455-3;A0A0A0MQT0;P09455-2	Retinol-binding protein 1
	0.246412	7.02157	IGHV4-59;IGHV4-61	A0A0G2JPU1;A0A0C4DH40;A0A0C4DH41	A0A0G2JPU1;A0A0C4DH40;A0A0C4DH41
	0.244152	6.9013		P01598	P01598	Ig kappa chain V-I region EU
	-0.242291	6.80313	SERPINA3	P01011;G3V595	P01011;G3V595;P01011-2;P01011-3	Alpha-1-antichymotrypsin;Alpha-1-antichymotrypsin His-Pro-less
	0.24156	6.76478		P01717	P01717	Ig lambda chain V-IV region Hil
	-0.240171	6.69227	ITIH4	B7ZKJ8;Q14624-2;Q14624-3;Q14624-4;H7C0L5	B7ZKJ8;Q14624-2;Q14624-3;Q14624-4;H7C0L5	Inter-alpha-trypsin inhibitor heavy chain H4;70 kDa inter-alpha-trypsin inhibitor heavy chain H4;35 kDa inter-alpha-trypsin inhibitor heavy chain H4
	0.24015	6.69115		P04208	P04208	Ig lambda chain V-I region WAH
	-0.239372	6.65072	ORM2	P19652	P19652	Alpha-1-acid glycoprotein 2
	0.316719	6.62215	PSMC6	P62333;A0A087X2I1;H0YJC0	P62333;A0A087X2I1;H0YJC0;H0YJE9;H0YJT1;H0YJS8	26S protease regulatory subunit 10B
	0.238047	6.5822	C1QB	P02746;D6R934;A0A0A0MSV6	P02746;D6R934;A0A0A0MSV6;D6RGJ1	Complement C1q subcomponent subunit B
	0.234997	6.42596	IGJ;JCHAIN	P01591;D6RD17;D6RHJ6;C9JA05	P01591;D6RD17;D6RHJ6;C9JA05	Immunoglobulin J chain
	-0.233826	6.36654	SERPINF1	P36955	P36955;I3L4N7;I3L107;I3L4F9;I3L4Z0;I3L2R7;I3L425;I3L3Z3;I3L1U4	Pigment epithelium-derived factor
	0.232876	6.2558	FETUB	Q9UGM5;Q9UGM5-2;E9PG08	Q9UGM5;Q9UGM5-2;E9PG08;F8WAW1;F8WEP7	Fetuin-B
	-0.241192	5.81418	SHBG	P04278;I3L145;P04278-5;B4DYU0;P04278-3;P04278-2;I3L2X4;P04278-4;A0A0C4DGN2;I3L1J1;I3L2F1;B0FWH5	P04278;I3L145;P04278-5;B4DYU0;P04278-3;P04278-2;I3L2X4;P04278-4;A0A0C4DGN2;I3L1J1;I3L2F1;B0FWH5;B0FWH6;I3L4B9;I3L1C1;B0FWH7;I3L1G4;I3L0M1	Sex hormone-binding globulin
	-0.366014	5.80989	IGFBP6	P24592;F8VYK9	P24592;F8VYK9	Insulin-like growth factor-binding protein 6
	0.220392	5.70698	IGLV3-19	A0A075B6J8	A0A075B6J8
	0.36022	5.69689	ABCC2	Q92887	Q92887	Canalicular multispecific organic anion transporter 1
	0.23483	5.67547	IGHV1-69-2	A0A0B4J2H0	A0A0B4J2H0
	0.308311	5.63769		A0A0G2JRQ6	A0A0G2JRQ6
	0.681649	5.60958	IGHV3-13	A0A0A0MS11	A0A0A0MS11
	0.460941	5.58617		P01721	P01721;P06317	Ig lambda chain V-VI region AR
	0.21557	5.45849	UGT8	Q16880	Q16880	2-hydroxyacylsphingosine 1-beta-galactosyltransferase
	0.228976	5.4424	ITIH4	Q14624	Q14624	Inter-alpha-trypsin inhibitor heavy chain H4;70 kDa inter-alpha-trypsin inhibitor heavy chain H4;35 kDa inter-alpha-trypsin inhibitor heavy chain H4
	0.440961	5.406	IGKV3-15	A0A0B4J1T9	A0A0B4J1T9
	-0.211435	5.28952	HP	P00738;A0A0C4DGL8;J3QR68;H0Y300;P00738-2;J3QLC9;A0A087WU08;H3BS21	P00738;A0A0C4DGL8;J3QR68;H0Y300;P00738-2;J3QLC9;A0A087WU08;H3BS21;J3KRH2;J3KSV1;J3QQI8;H3BMJ7	Haptoglobin;Haptoglobin alpha chain;Haptoglobin beta chain
	-0.209741	5.21257	C4B	P0C0L5;F5GXS0	P0C0L5;F5GXS0	Complement C4-B;Complement C4 beta chain;Complement C4-B alpha chain;C4a anaphylatoxin;C4b-B;C4d-B;Complement C4 gamma chain
	0.544959	5.1717	MIA3	Q5JRA6;Q5JRA6-3;Q5JRA6-2	Q5JRA6;Q5JRA6-3;Q5JRA6-2	Melanoma inhibitory activity protein 3
	-0.213413	5.16877	CFD	P00746;K7ERG9	P00746;K7ERG9	Complement factor D
	-0.201887	4.86383	GC	D6RF35;D6RBJ7	D6RF35;D6RBJ7;D6RF20;CON__Q3MHN5;CON__ENSEMBL:ENSBTAP00000018229
	-0.203926	4.83709	FCN3	O75636;O75636-2	O75636;O75636-2	Ficolin-3
	-0.200826	4.81772	F12	P00748	P00748	Coagulation factor XII;Coagulation factor XIIa heavy chain;Beta-factor XIIa part 1;Coagulation factor XIIa light chain
	0.199366	4.69925	IGHV1-46	A0A0B4J1V4	A0A0B4J1V4
	0.254749	4.46029	FCGR3A	P08637;H0Y755;M9MML0	P08637;H0Y755;M9MML0;C9JC71	Low affinity immunoglobulin gamma Fc region receptor III-A
	0.236235	4.4203	SERPINA5	P05154;G3V5Q9	P05154;G3V5Q9;G3V264;G3V2M1;G3V482;G3V265;G3V4B4;G3V3F5;G3V5I3	Plasma serine protease inhibitor
	0.188727	4.3092	SERPINA4	P29622	P29622	Kallistatin
	-0.203454	4.28577	SELL	P14151;P14151-2	P14151;P14151-2	L-selectin
	-0.188928	4.27576	TOR3A	Q9H497;Q9H497-3	Q9H497;Q9H497-3	Torsin-3A
	-0.306834	4.21395	ICAM1	P05362;K7EKL8	P05362;K7EKL8;E7ESS4	Intercellular adhesion molecule 1
	0.184211	4.12731	A2M	P01023	P01023;H0YFH1;F8W7L3;F5H1E8	Alpha-2-macroglobulin
	-0.183695	4.10681	ALB	P02768;CON__P02768-1;A0A0C4DGB6;H0YA55;B7WNR0;D6RHD5;C9JKR2;P02768-2;A0A087WWT3;P02768-3	P02768;CON__P02768-1;A0A0C4DGB6;H0YA55;B7WNR0;D6RHD5;C9JKR2;P02768-2;A0A087WWT3;P02768-3;H7C013	Serum albumin
	-0.183191	4.07897	ZNF652	Q9Y2D9;D6RF85	Q9Y2D9;D6RF85	Zinc finger protein 652
	-0.181293	4.00438		P04430	P04430	Ig kappa chain V-I region BAN
	EUR N-IgG
	Pearson correlation Corr.Coef.	Pearson correlation p-value (-log10)	Gene names	Majority protein IDs	Protein IDs	Protein names
	0.391378	16.3546	IGHV1-24	A0A0C4DH33	A0A0C4DH33
	-0.367849	15.3634	HPX	P02790;Q9BS19	P02790;Q9BS19	Hemopexin
	-0.362574	14.856	IGFALS	P35858;P35858-2	P35858;P35858-2	Insulin-like growth factor-binding protein complex acid labile subunit
	0.366442	14.0992	FCGBP	Q9Y6R7;A0A087WXI2	Q9Y6R7;A0A087WXI2;A0A087WUZ2	IgGFc-binding protein
	-0.350264	13.9103	C4B	P0C0L5;F5GXS0	P0C0L5;F5GXS0	Complement C4-B;Complement C4 beta chain;Complement C4-B alpha chain;C4a anaphylatoxin;C4b-B;C4d-B;Complement C4 gamma chain
	0.388226	12.877	PROZ	P22891;P22891-2	P22891;P22891-2	Vitamin K-dependent protein Z
	0.316354	11.3543	IGLV3-25;IGLV3-27	A0A075B6J4;A0A075B6J3	A0A075B6J4;A0A075B6J3
	-0.309818	10.8972	SERPINF2	P08697;P08697-2;A0A0G2JPA8;C9JMH6	P08697;P08697-2;A0A0G2JPA8;C9JMH6;C9JPV4;CON__P28800	Alpha-2-antiplasmin
	-0.307709	10.7521	APOL1	O14791;O14791-2;O14791-3	O14791;O14791-2;O14791-3;B1AH96;B1AH94;B1AH95;F8WCH3	Apolipoprotein L1
	-0.307269	10.722	GSN	P06396;A0A0A0MS51;A0A0A0MT01;P06396-4;P06396-3;Q5T0H9;CON__Q3SX14	P06396;A0A0A0MS51;A0A0A0MT01;P06396-4;P06396-3;Q5T0H9;CON__Q3SX14;Q5T0H8;Q5T0I1	Gelsolin
	0.323541	10.4978	ITIH4	Q14624	Q14624	Inter-alpha-trypsin inhibitor heavy chain H4;70 kDa inter-alpha-trypsin inhibitor heavy chain H4;35 kDa inter-alpha-trypsin inhibitor heavy chain H4
	-0.303189	10.4451	C4A	P0C0L4;P0C0L4-2	P0C0L4;P0C0L4-2	Complement C4-A;Complement C4 beta chain;Complement C4-A alpha chain;C4a anaphylatoxin;C4b-A;C4d-A;Complement C4 gamma chain
	0.302277	10.3625		P80748	P80748	Ig lambda chain V-III region LOI
	-0.299402	10.1919	GC	D6RF35;D6RBJ7	D6RF35;D6RBJ7;D6RF20;CON__Q3MHN5;CON__ENSEMBL:ENSBTAP00000018229
	-0.333258	9.77147	HGFAC	Q04756;D6RAR4;CON__ENSEMBL:ENSBTAP00000023055	Q04756;D6RAR4;CON__ENSEMBL:ENSBTAP00000023055	Hepatocyte growth factor activator;Hepatocyte growth factor activator short chain;Hepatocyte growth factor activator long chain
	-0.295913	9.71751	FCN3	O75636;O75636-2	O75636;O75636-2	Ficolin-3
	-0.29011	9.58612	SERPINA7	P05543	P05543;CON__Q9TT36	Thyroxine-binding globulin
	-0.288438	9.47942	A1BG	P04217	P04217	Alpha-1B-glycoprotein
	0.27595	8.70451	IGJ;JCHAIN	P01591;D6RD17;D6RHJ6;C9JA05	P01591;D6RD17;D6RHJ6;C9JA05	Immunoglobulin J chain
	-0.276415	8.62638		P01622	P01622	Ig kappa chain V-III region Ti
	-0.295514	8.5325	SHBG	P04278;I3L145;P04278-5;B4DYU0;P04278-3;P04278-2;I3L2X4;P04278-4;A0A0C4DGN2;I3L1J1;I3L2F1;B0FWH5	P04278;I3L145;P04278-5;B4DYU0;P04278-3;P04278-2;I3L2X4;P04278-4;A0A0C4DGN2;I3L1J1;I3L2F1;B0FWH5;B0FWH6;I3L4B9;I3L1C1;B0FWH7;I3L1G4;I3L0M1	Sex hormone-binding globulin
	-0.271235	8.42187	SERPINA6	P08185	P08185;G3V4V7	Corticosteroid-binding globulin
	-0.362295	8.34894	SPTA1	P02549;A0A087WZE4;P02549-2	P02549;A0A087WZE4;P02549-2;V9GY79	Spectrin alpha chain, erythrocytic 1
	-0.265947	8.11128	F12	P00748	P00748	Coagulation factor XII;Coagulation factor XIIa heavy chain;Beta-factor XIIa part 1;Coagulation factor XIIa light chain
	0.255327	7.49267	CPB2	Q96IY4;A0A087WSY5;Q96IY4-2	Q96IY4;A0A087WSY5;Q96IY4-2;CON__Q2KIG3	Carboxypeptidase B2
	0.251542	7.29908	IGHA1	P01876	P01876	Ig alpha-1 chain C region
	-0.248941	7.15763	SERPING1	P05155;P05155-2;P05155-3;E9PGN7;H9KV48	P05155;P05155-2;P05155-3;E9PGN7;H9KV48;H0YCA1;CON__P50448	Plasma protease C1 inhibitor
	-0.246845	7.04476	CFB	B4E1Z4;E7ETN3;P00751;A0A0G2JH38	B4E1Z4;E7ETN3;P00751;A0A0G2JH38;H7C5H1;P00751-2;C9JRT3;A0A0G2JHM4;A0A0G2JJ82;H7C526;F8WCJ9;A0A0G2JJM0;Q5ST52;F2Z3N2	Complement factor B;Complement factor B Ba fragment;Complement factor B Bb fragment
	-0.48472	6.91391	IGFBP3	P17936;B3KWK7;A6XND1;A6XND0;P17936-2;H0Y5K2;C9JMX4;H0Y485	P17936;B3KWK7;A6XND1;A6XND0;P17936-2;H0Y5K2;C9JMX4;H0Y485	Insulin-like growth factor-binding protein 3
	-0.241703	6.77228	PGLYRP2	Q96PD5;Q96PD5-2	Q96PD5;Q96PD5-2;M0QYW3;M0R2W8	N-acetylmuramoyl-L-alanine amidase
	-0.626582	6.73283		P06889	P06889	Ig lambda chain V-IV region MOL
	-0.25991	6.71474	SELL	P14151;P14151-2	P14151;P14151-2	L-selectin
	0.332073	6.49246		A0A0G2JRQ6	A0A0G2JRQ6
	-0.234806	6.41625	F2	P00734;E9PIT3	P00734;E9PIT3;C9JV37;CON__P00735	Prothrombin;Activation peptide fragment 1;Activation peptide fragment 2;Thrombin light chain;Thrombin heavy chain
	0.252241	6.36325	PRG4	Q92954-6;Q92954;Q92954-5;Q92954-4;Q92954-3;Q92954-2	Q92954-6;Q92954;Q92954-5;Q92954-4;Q92954-3;Q92954-2	Proteoglycan 4;Proteoglycan 4 C-terminal part
	0.285492	6.26945	SERPINA5	P05154;G3V5Q9	P05154;G3V5Q9;G3V264;G3V2M1;G3V482;G3V265;G3V4B4;G3V3F5;G3V5I3	Plasma serine protease inhibitor
	-0.229389	6.14422	C2	P06681;A0A0G2JL69;P06681-3;B4DQI1;P06681-2;A0A0G2JIE7;H0Y3H6;E9PDZ0;A0A0G2JK28	P06681;A0A0G2JL69;P06681-3;B4DQI1;P06681-2;A0A0G2JIE7;H0Y3H6;E9PDZ0;A0A0G2JK28;H0Y868;Q8N6L6	Complement C2;Complement C2b fragment;Complement C2a fragment
	-0.227674	5.99949	TOR3A	Q9H497;Q9H497-3	Q9H497;Q9H497-3	Torsin-3A
	-0.224762	5.91712	CLEC3B	E9PHK0;P05452	E9PHK0;P05452;CON__Q2KIS7	Tetranectin
	0.224191	5.87779	GBA	P04062;A0A0G2JNZ5;A0A0G2JNZ0;A0A0G2JLB3;P04062-4;P04062-5;P04062-2;P04062-3	P04062;A0A0G2JNZ5;A0A0G2JNZ0;A0A0G2JLB3;P04062-4;P04062-5;P04062-2;P04062-3	Glucosylceramidase
	-0.481789	5.87588	IGHV3-21	A0A0B4J1V1	A0A0B4J1V1
	-0.228481	5.73624	PTPRF	P10586;P10586-2;H0Y4H1;H0Y6Z7	P10586;P10586-2;H0Y4H1;H0Y6Z7;A2A437;P23468;Q3KPI9;P23468-7;P23468-5;F5GWR7;P23468-3;P23468-4;P23468-6	Receptor-type tyrosine-protein phosphatase F
	-0.216088	5.5042	ALB	P02768;CON__P02768-1;A0A0C4DGB6;H0YA55;B7WNR0;D6RHD5;C9JKR2;P02768-2;A0A087WWT3;P02768-3	P02768;CON__P02768-1;A0A0C4DGB6;H0YA55;B7WNR0;D6RHD5;C9JKR2;P02768-2;A0A087WWT3;P02768-3;H7C013	Serum albumin
	-0.215859	5.49352	SERPINF1	P36955	P36955;I3L4N7;I3L107;I3L4F9;I3L4Z0;I3L2R7;I3L425;I3L3Z3;I3L1U4	Pigment epithelium-derived factor
	-0.215534	5.47837	HBA1	P69905	P69905	Hemoglobin subunit alpha
	-0.213182	5.36957	APOA2	P02652;V9GYM3;V9GYE3;V9GYG9	P02652;V9GYM3;V9GYE3;V9GYG9;V9GYC1;V9GYS1	Apolipoprotein A-II;Proapolipoprotein A-II;Truncated apolipoprotein A-II
	-0.212531	5.32919	ZNF652	Q9Y2D9;D6RF85	Q9Y2D9;D6RF85	Zinc finger protein 652
	-0.211722	5.30262	HBB	P68871;F8W6P5	P68871;F8W6P5	Hemoglobin subunit beta;LVV-hemorphin-7;Spinorphin
	-0.211203	5.27895	PON1	P27169	P27169;F8WF42	Serum paraoxonase/arylesterase 1
	-0.211308	5.26302	APOD	C9JF17;P05090;C9JX71	C9JF17;P05090;C9JX71;F8WBT9	Apolipoprotein D
	0.208791	5.12917	IGLV3-9	A0A075B6K5	A0A075B6K5
	-0.221377	5.10519	PZP	P20742;P20742-2	P20742;P20742-2;F5GXY0	Pregnancy zone protein
	-0.202623	4.89592	VTN	P04004	P04004;CON__Q3ZBS7;F5GX75	Vitronectin;Vitronectin V65 subunit;Vitronectin V10 subunit;Somatomedin-B
	-0.53557	4.83059	CUBN	O60494	O60494;B0YIZ6;H7C480	Cubilin
	0.200622	4.80889	IGKC;IGKV1-8	A0A087WYL9;A0A087WWV8	A0A087WYL9;A0A087WWV8;A0A0C4DH67;A0A0C4DH69
	0.200301	4.79502		P04208	P04208	Ig lambda chain V-I region WAH
	0.199699	4.76906	IGLV3-19	A0A075B6J8	A0A075B6J8
	-0.198312	4.7095	HP	P00738;A0A0C4DGL8;J3QR68;H0Y300;P00738-2;J3QLC9;A0A087WU08;H3BS21	P00738;A0A0C4DGL8;J3QR68;H0Y300;P00738-2;J3QLC9;A0A087WU08;H3BS21;J3KRH2;J3KSV1;J3QQI8;H3BMJ7	Haptoglobin;Haptoglobin alpha chain;Haptoglobin beta chain
	-0.213876	4.65654	IGLV2-18	A0A075B6J9	A0A075B6J9
	-0.433883	4.57046	HSPG2	P98160	P98160;Q5SZJ2	Basement membrane-specific heparan sulfate proteoglycan core protein;Endorepellin;LG3 peptide
	0.193685	4.47012	FETUB	Q9UGM5;Q9UGM5-2;E9PG08	Q9UGM5;Q9UGM5-2;E9PG08;F8WAW1;F8WEP7	Fetuin-B
	0.192059	4.44616	CFH	P08603;A0A0D9SG88;P08603-2	P08603;A0A0D9SG88;P08603-2;Q5TFM2	Complement factor H
	0.196407	4.42166	IGHG1	A0A087X010	A0A087X010
	-0.194817	4.38437	RNF111	Q6ZNA4;H0YKS2;Q6ZNA4-2;Q6ZNA4-4;Q6ZNA4-3	Q6ZNA4;H0YKS2;Q6ZNA4-2;Q6ZNA4-4;Q6ZNA4-3	E3 ubiquitin-protein ligase Arkadia
	0.189817	4.34532	VWF	P04275	P04275;P04275-2	von Willebrand factor;von Willebrand antigen 2
	-0.304619	4.29225	RAN	P62826;F5H018;B5MDF5;J3KQE5;H0YFC6	P62826;F5H018;B5MDF5;J3KQE5;H0YFC6;B4DV51	GTP-binding nuclear protein Ran
	-0.638735	4.19881	IGHV4-31	A0A087WSY4	A0A087WSY4
	0.388829	4.19447	PLS1	Q14651	Q14651;C9J359;C9J0F3;C9JAM3;C9JVY2;C9JU08	Plastin-1
	0.185564	4.18134	IGLL5;IGLC1	A0A087WWC9;A0A087WXC3;A0A087WWU7;A0A087WYN7;A0A087WWT5;A0A087WX49;B9A064;A0A0B4J231;A0A087WU42;A0A087X2A1;A0A075B6K8;P0CG04	A0A087WWC9;A0A087WXC3;A0A087WWU7;A0A087WYN7;A0A087WWT5;A0A087WX49;B9A064;A0A0B4J231;A0A087WU42;A0A087X2A1;A0A075B6K8;P0CG04;A0A075B6K7	Immunoglobulin lambda-like polypeptide 5;Ig lambda-1 chain C regions
	0.184187	4.12637	FN1	P02751;P02751-8;P02751-3;P02751-15;P02751-7;P02751-14;P02751-17;P02751-5;P02751-9;P02751-10;P02751-6;P02751-11;P02751-13;P02751-4;P02751-12;H0Y7Z1	P02751;P02751-8;P02751-3;P02751-15;P02751-7;P02751-14;P02751-17;P02751-5;P02751-9;P02751-10;P02751-6;P02751-11;P02751-13;P02751-4;P02751-12;H0Y7Z1;H0Y4K8;P02751-16;P02751-2	Fibronectin;Anastellin;Ugl-Y1;Ugl-Y2;Ugl-Y3
	-0.256791	4.04094	COPE	O14579;O14579-2;A0A087X0I4;M0QXB4;M0R061;O14579-3	O14579;O14579-2;A0A087X0I4;M0QXB4;M0R061;O14579-3	Coatomer subunit epsilon
	EUR S-IgG
	Pearson correlation Corr.Coef.	Pearson correlation p-value (-log10)	Gene names	Majority protein IDs	Protein IDs	Protein names
	0.512294	29.2186	IGHV1-24	A0A0C4DH33	A0A0C4DH33
	0.462957	24.929	IGLV3-25;IGLV3-27	A0A075B6J4;A0A075B6J3	A0A075B6J4;A0A075B6J3
	-0.452521	23.7251	HPX	P02790;Q9BS19	P02790;Q9BS19	Hemopexin
	0.450985	21.7562	FCGBP	Q9Y6R7;A0A087WXI2	Q9Y6R7;A0A087WXI2;A0A087WUZ2	IgGFc-binding protein
	0.431371	21.409	IGJ;JCHAIN	P01591;D6RD17;D6RHJ6;C9JA05	P01591;D6RD17;D6RHJ6;C9JA05	Immunoglobulin J chain
	-0.420357	20.2658	SERPINA6	P08185	P08185;G3V4V7	Corticosteroid-binding globulin
	-0.403119	18.559	F12	P00748	P00748	Coagulation factor XII;Coagulation factor XIIa heavy chain;Beta-factor XIIa part 1;Coagulation factor XIIa light chain
	-0.403071	18.0868	FCN3	O75636;O75636-2	O75636;O75636-2	Ficolin-3
	0.420898	15.2181	PROZ	P22891;P22891-2	P22891;P22891-2	Vitamin K-dependent protein Z
	-0.35813	14.5492	C4B	P0C0L5;F5GXS0	P0C0L5;F5GXS0	Complement C4-B;Complement C4 beta chain;Complement C4-B alpha chain;C4a anaphylatoxin;C4b-B;C4d-B;Complement C4 gamma chain
	-0.346861	13.6394	SERPINA7	P05543	P05543;CON__Q9TT36	Thyroxine-binding globulin
	0.343038	13.339	IGHA1	P01876	P01876	Ig alpha-1 chain C region
	-0.334953	12.7171	F2	P00734;E9PIT3	P00734;E9PIT3;C9JV37;CON__P00735	Prothrombin;Activation peptide fragment 1;Activation peptide fragment 2;Thrombin light chain;Thrombin heavy chain
	-0.333252	12.5885	SERPING1	P05155;P05155-2;P05155-3;E9PGN7;H9KV48	P05155;P05155-2;P05155-3;E9PGN7;H9KV48;H0YCA1;CON__P50448	Plasma protease C1 inhibitor
	-0.32972	12.3242	A1BG	P04217	P04217	Alpha-1B-glycoprotein
	-0.327349	12.0984	IGFALS	P35858;P35858-2	P35858;P35858-2	Insulin-like growth factor-binding protein complex acid labile subunit
	-0.324878	11.9672	HP	P00738;A0A0C4DGL8;J3QR68;H0Y300;P00738-2;J3QLC9;A0A087WU08;H3BS21	P00738;A0A0C4DGL8;J3QR68;H0Y300;P00738-2;J3QLC9;A0A087WU08;H3BS21;J3KRH2;J3KSV1;J3QQI8;H3BMJ7	Haptoglobin;Haptoglobin alpha chain;Haptoglobin beta chain
	-0.320364	11.6402	GC	D6RF35;D6RBJ7	D6RF35;D6RBJ7;D6RF20;CON__Q3MHN5;CON__ENSEMBL:ENSBTAP00000018229
	-0.319913	11.6079	VTN	P04004	P04004;CON__Q3ZBS7;F5GX75	Vitronectin;Vitronectin V65 subunit;Vitronectin V10 subunit;Somatomedin-B
	-0.362024	11.5205	HGFAC	Q04756;D6RAR4;CON__ENSEMBL:ENSBTAP00000023055	Q04756;D6RAR4;CON__ENSEMBL:ENSBTAP00000023055	Hepatocyte growth factor activator;Hepatocyte growth factor activator short chain;Hepatocyte growth factor activator long chain
	-0.31778	11.4554	SERPINF2	P08697;P08697-2;A0A0G2JPA8;C9JMH6	P08697;P08697-2;A0A0G2JPA8;C9JMH6;C9JPV4;CON__P28800	Alpha-2-antiplasmin
	0.318435	11.4074	IGLV3-9	A0A075B6K5	A0A075B6K5
	0.316349	11.3539	IGLL5;IGLC1	A0A087WWC9;A0A087WXC3;A0A087WWU7;A0A087WYN7;A0A087WWT5;A0A087WX49;B9A064;A0A0B4J231;A0A087WU42;A0A087X2A1;A0A075B6K8;P0CG04	A0A087WWC9;A0A087WXC3;A0A087WWU7;A0A087WYN7;A0A087WWT5;A0A087WX49;B9A064;A0A0B4J231;A0A087WU42;A0A087X2A1;A0A075B6K8;P0CG04;A0A075B6K7	Immunoglobulin lambda-like polypeptide 5;Ig lambda-1 chain C regions
	-0.312072	11.0535	C2	P06681;A0A0G2JL69;P06681-3;B4DQI1;P06681-2;A0A0G2JIE7;H0Y3H6;E9PDZ0;A0A0G2JK28	P06681;A0A0G2JL69;P06681-3;B4DQI1;P06681-2;A0A0G2JIE7;H0Y3H6;E9PDZ0;A0A0G2JK28;H0Y868;Q8N6L6	Complement C2;Complement C2b fragment;Complement C2a fragment
	-0.310507	10.9449	APOL1	O14791;O14791-2;O14791-3	O14791;O14791-2;O14791-3;B1AH96;B1AH94;B1AH95;F8WCH3	Apolipoprotein L1
	-0.306632	10.6785	CFB	B4E1Z4;E7ETN3;P00751;A0A0G2JH38	B4E1Z4;E7ETN3;P00751;A0A0G2JH38;H7C5H1;P00751-2;C9JRT3;A0A0G2JHM4;A0A0G2JJ82;H7C526;F8WCJ9;A0A0G2JJM0;Q5ST52;F2Z3N2	Complement factor B;Complement factor B Ba fragment;Complement factor B Bb fragment
	0.299604	10.2053	IGLV3-19	A0A075B6J8	A0A075B6J8
	0.297683	9.95454	IGHV1-46	A0A0B4J1V4	A0A0B4J1V4
	0.314486	9.92873	ITIH4	Q14624	Q14624	Inter-alpha-trypsin inhibitor heavy chain H4;70 kDa inter-alpha-trypsin inhibitor heavy chain H4;35 kDa inter-alpha-trypsin inhibitor heavy chain H4
	0.28954	9.54966	IGHV4-59;IGHV4-61	A0A0G2JPU1;A0A0C4DH40;A0A0C4DH41	A0A0G2JPU1;A0A0C4DH40;A0A0C4DH41
	-0.283786	9.18623	C4A	P0C0L4;P0C0L4-2	P0C0L4;P0C0L4-2	Complement C4-A;Complement C4 beta chain;Complement C4-A alpha chain;C4a anaphylatoxin;C4b-A;C4d-A;Complement C4 gamma chain
	-0.282951	9.09699	HPR	P00739;P00739-2;A0A0A0MRD9	P00739;P00739-2;A0A0A0MRD9;J3KTC3	Haptoglobin-related protein
	-0.299678	8.80814	SELL	P14151;P14151-2	P14151;P14151-2	L-selectin
	-0.295827	8.54996	SHBG	P04278;I3L145;P04278-5;B4DYU0;P04278-3;P04278-2;I3L2X4;P04278-4;A0A0C4DGN2;I3L1J1;I3L2F1;B0FWH5	P04278;I3L145;P04278-5;B4DYU0;P04278-3;P04278-2;I3L2X4;P04278-4;A0A0C4DGN2;I3L1J1;I3L2F1;B0FWH5;B0FWH6;I3L4B9;I3L1C1;B0FWH7;I3L1G4;I3L0M1	Sex hormone-binding globulin
	0.272962	8.52475		P01610	P01610	Ig kappa chain V-I region WEA
	0.381081	8.49782		A0A0G2JRQ6	A0A0G2JRQ6
	-0.271745	8.45219	ORM1	P02763	P02763	Alpha-1-acid glycoprotein 1
	0.271284	8.33949	FETUB	Q9UGM5;Q9UGM5-2;E9PG08	Q9UGM5;Q9UGM5-2;E9PG08;F8WAW1;F8WEP7	Fetuin-B
	0.267308	8.19058		P04208	P04208	Ig lambda chain V-I region WAH
	0.273894	8.1456	SEPP1	P49908;D6REX5	P49908;D6REX5;D6RIS9	Selenoprotein P
	-0.265016	8.05731	C9	P02748	P02748	Complement component C9;Complement component C9a;Complement component C9b
	0.283645	7.99921		P04207	P04207	Ig kappa chain V-III region CLL
	-0.262816	7.83457		P01622	P01622	Ig kappa chain V-III region Ti
	-0.260533	7.80027	APOM	O95445;Q5SRP5;O95445-2	O95445;Q5SRP5;O95445-2	Apolipoprotein M
	-0.256899	7.5954	GSN	P06396;A0A0A0MS51;A0A0A0MT01;P06396-4;P06396-3;Q5T0H9;CON__Q3SX14	P06396;A0A0A0MS51;A0A0A0MT01;P06396-4;P06396-3;Q5T0H9;CON__Q3SX14;Q5T0H8;Q5T0I1	Gelsolin
	0.250559	7.2309		P80748	P80748	Ig lambda chain V-III region LOI
	-0.330802	6.9916	SPTA1	P02549;A0A087WZE4;P02549-2	P02549;A0A087WZE4;P02549-2;V9GY79	Spectrin alpha chain, erythrocytic 1
	-0.239051	6.56797	TOR3A	Q9H497;Q9H497-3	Q9H497;Q9H497-3	Torsin-3A
	0.270011	6.53557	IGLV7-46	A0A075B6I9	A0A075B6I9
	-0.235442	6.44863	PGLYRP2	Q96PD5;Q96PD5-2	Q96PD5;Q96PD5-2;M0QYW3;M0R2W8	N-acetylmuramoyl-L-alanine amidase
	0.233142	6.33197	FN1	P02751;P02751-8;P02751-3;P02751-15;P02751-7;P02751-14;P02751-17;P02751-5;P02751-9;P02751-10;P02751-6;P02751-11;P02751-13;P02751-4;P02751-12;H0Y7Z1	P02751;P02751-8;P02751-3;P02751-15;P02751-7;P02751-14;P02751-17;P02751-5;P02751-9;P02751-10;P02751-6;P02751-11;P02751-13;P02751-4;P02751-12;H0Y7Z1;H0Y4K8;P02751-16;P02751-2	Fibronectin;Anastellin;Ugl-Y1;Ugl-Y2;Ugl-Y3
	-0.246078	6.3159		Q7Z736-3	Q7Z736-3
	-0.463629	6.30757	IGFBP3	P17936;B3KWK7;A6XND1;A6XND0;P17936-2;H0Y5K2;C9JMX4;H0Y485	P17936;B3KWK7;A6XND1;A6XND0;P17936-2;H0Y5K2;C9JMX4;H0Y485	Insulin-like growth factor-binding protein 3
	0.231814	6.26518		P01776	P01776	Ig heavy chain V-III region WAS
	0.229843	6.16678	IGKC;IGKV1-8	A0A087WYL9;A0A087WWV8	A0A087WYL9;A0A087WWV8;A0A0C4DH67;A0A0C4DH69
	0.228962	6.1231	IGKV1-5	P01602	P01602	Ig kappa chain V-I region HK102
	0.230289	6.11529	IGKV1-17	A0A0B4J1Z4	A0A0B4J1Z4
	0.228029	6.07696		P01598	P01598	Ig kappa chain V-I region EU
	-0.217322	5.56192	ORM2	P19652	P19652	Alpha-1-acid glycoprotein 2
	0.216285	5.51338		P01717	P01717	Ig lambda chain V-IV region Hil
	-0.367559	5.49639	HLA-C	P30508;Q29960-2;Q07000;Q95604;Q29960;Q29963;A0A0G2JH50;A0A0G2JIF0;P30510;Q9TNN7;P30505;A2BF26;P30501;Q29865;P04222	P30508;Q29960-2;Q07000;Q95604;Q29960;Q29963;A0A0G2JH50;A0A0G2JIF0;P30510;Q9TNN7;P30505;A2BF26;P30501;Q29865;P04222;P30499;Q31612	HLA class I histocompatibility antigen, Cw-12 alpha chain;HLA class I histocompatibility antigen, Cw-16 alpha chain;HLA class I histocompatibility antigen, Cw-15 alpha chain;HLA class I histocompatibility antigen, Cw-17 alpha chain;HLA class I histocompatibility antigen, Cw-6 alpha chain;HLA class I histocompatibility antigen, Cw-14 alpha chain;HLA class I histocompatibility antigen, Cw-5 alpha c…
	-0.210618	5.25235	HBB	P68871;F8W6P5	P68871;F8W6P5	Hemoglobin subunit beta;LVV-hemorphin-7;Spinorphin
	0.21018	5.23245	IGKV1D-33	A0A087WZH9;A0A0B4J1U0	A0A087WZH9;A0A0B4J1U0;P01593
	0.209598	5.2061	IGHG1	A0A087WYE1	A0A087WYE1
	0.20606	5.04744	IGKC	A0A087WTX5;A0A087X1V9;P01834;A0A075B6H6	A0A087WTX5;A0A087X1V9;P01834;A0A075B6H6;A0A0C4DH73;A0A0B4J2E7	Ig kappa chain C region
	-0.546527	5.04239	CUBN	O60494	O60494;B0YIZ6;H7C480	Cubilin
	0.205374	5.0072	VWF	P04275	P04275;P04275-2	von Willebrand factor;von Willebrand antigen 2
	0.203819	4.94838		P01620	P01620	Ig kappa chain V-III region SIE
	0.203916	4.94298	GBA	P04062;A0A0G2JNZ5;A0A0G2JNZ0;A0A0G2JLB3;P04062-4;P04062-5;P04062-2;P04062-3	P04062;A0A0G2JNZ5;A0A0G2JNZ0;A0A0G2JLB3;P04062-4;P04062-5;P04062-2;P04062-3	Glucosylceramidase
	0.204856	4.93557	APOH	P02749;J3QRN2	P02749;J3QRN2;J3KS17;J3QLI0	Beta-2-glycoprotein 1
	0.207053	4.92236	IGHG1	A0A087WYC5	A0A087WYC5;A0A087WSX2
	0.22635	4.87458		P01601	P01601	Ig kappa chain V-I region HK101
	-0.202284	4.86209	APOD	C9JF17;P05090;C9JX71	C9JF17;P05090;C9JX71;F8WBT9	Apolipoprotein D
	-0.537423	4.78828		P06889	P06889	Ig lambda chain V-IV region MOL
	-0.199128	4.7445	HBA1	P69905	P69905	Hemoglobin subunit alpha
	0.197548	4.66778	CPB2	Q96IY4;A0A087WSY5;Q96IY4-2	Q96IY4;A0A087WSY5;Q96IY4-2;CON__Q2KIG3	Carboxypeptidase B2
	0.375458	4.48394	REG1A	P05451	P05451	Lithostathine-1-alpha
	0.191718	4.43201	GPX3	P22352;A0A087X1J7;H0YBE4	P22352;A0A087X1J7;H0YBE4;E5RG32;H0YC19	Glutathione peroxidase 3;Glutathione peroxidase
	-0.187238	4.24876	SERPINA1	P01009;P01009-2;P01009-3	P01009;P01009-2;P01009-3	Alpha-1-antitrypsin;Short peptide from AAT
	-0.18682	4.23188	CLEC3B	E9PHK0;P05452	E9PHK0;P05452;CON__Q2KIS7	Tetranectin
	-0.185703	4.17889	ZNF652	Q9Y2D9;D6RF85	Q9Y2D9;D6RF85	Zinc finger protein 652
	0.185699	4.17873		P01621	P01621	Ig kappa chain V-III region NG9
	0.38795	4.17648	PLS1	Q14651	Q14651;C9J359;C9J0F3;C9JAM3;C9JVY2;C9JU08	Plastin-1
	-0.190709	4.13561	PTPRF	P10586;P10586-2;H0Y4H1;H0Y6Z7	P10586;P10586-2;H0Y4H1;H0Y6Z7;A2A437;P23468;Q3KPI9;P23468-7;P23468-5;F5GWR7;P23468-3;P23468-4;P23468-6	Receptor-type tyrosine-protein phosphatase F
	EUR S-IgA
	Pearson correlation Corr.Coef.	Pearson correlation p-value (-log10)	Gene names	Majority protein IDs	Protein IDs	Protein names
	-0.497628	29.2393	HPX	P02790;Q9BS19	P02790;Q9BS19	Hemopexin
	-0.493093	28.6472	F12	P00748	P00748	Coagulation factor XII;Coagulation factor XIIa heavy chain;Beta-factor XIIa part 1;Coagulation factor XIIa light chain
	0.484449	27.5427	IGJ;JCHAIN	P01591;D6RD17;D6RHJ6;C9JA05	P01591;D6RD17;D6RHJ6;C9JA05	Immunoglobulin J chain
	0.475481	24.7454	IGHV1-24	A0A0C4DH33	A0A0C4DH33
	0.46414	23.154	FCGBP	Q9Y6R7;A0A087WXI2	Q9Y6R7;A0A087WXI2;A0A087WUZ2	IgGFc-binding protein
	0.445212	22.9063	IGHA1	P01876	P01876	Ig alpha-1 chain C region
	-0.438645	21.6248	FCN3	O75636;O75636-2	O75636;O75636-2	Ficolin-3
	0.419314	20.1597	IGLV3-25;IGLV3-27	A0A075B6J4;A0A075B6J3	A0A075B6J4;A0A075B6J3
	-0.40602	18.8394	SERPINA6	P08185	P08185;G3V4V7	Corticosteroid-binding globulin
	-0.400495	18.3079	C4B	P0C0L5;F5GXS0	P0C0L5;F5GXS0	Complement C4-B;Complement C4 beta chain;Complement C4-B alpha chain;C4a anaphylatoxin;C4b-B;C4d-B;Complement C4 gamma chain
	-0.398782	18.145	F2	P00734;E9PIT3	P00734;E9PIT3;C9JV37;CON__P00735	Prothrombin;Activation peptide fragment 1;Activation peptide fragment 2;Thrombin light chain;Thrombin heavy chain
	-0.378302	16.2705	A1BG	P04217	P04217	Alpha-1B-glycoprotein
	-0.369456	15.5007	SERPINA7	P05543	P05543;CON__Q9TT36	Thyroxine-binding globulin
	-0.356962	14.4532	C4A	P0C0L4;P0C0L4-2	P0C0L4;P0C0L4-2	Complement C4-A;Complement C4 beta chain;Complement C4-A alpha chain;C4a anaphylatoxin;C4b-A;C4d-A;Complement C4 gamma chain
	-0.34345	13.3712	PGLYRP2	Q96PD5;Q96PD5-2	Q96PD5;Q96PD5-2;M0QYW3;M0R2W8	N-acetylmuramoyl-L-alanine amidase
	-0.336571	12.8401	VTN	P04004	P04004;CON__Q3ZBS7;F5GX75	Vitronectin;Vitronectin V65 subunit;Vitronectin V10 subunit;Somatomedin-B
	0.336226	12.8138	IGLL5;IGLC1	A0A087WWC9;A0A087WXC3;A0A087WWU7;A0A087WYN7;A0A087WWT5;A0A087WX49;B9A064;A0A0B4J231;A0A087WU42;A0A087X2A1;A0A075B6K8;P0CG04	A0A087WWC9;A0A087WXC3;A0A087WWU7;A0A087WYN7;A0A087WWT5;A0A087WX49;B9A064;A0A0B4J231;A0A087WU42;A0A087X2A1;A0A075B6K8;P0CG04;A0A075B6K7	Immunoglobulin lambda-like polypeptide 5;Ig lambda-1 chain C regions
	-0.371029	12.1054	HGFAC	Q04756;D6RAR4;CON__ENSEMBL:ENSBTAP00000023055	Q04756;D6RAR4;CON__ENSEMBL:ENSBTAP00000023055	Hepatocyte growth factor activator;Hepatocyte growth factor activator short chain;Hepatocyte growth factor activator long chain
	-0.325824	12.0365	GC	D6RF35;D6RBJ7	D6RF35;D6RBJ7;D6RF20;CON__Q3MHN5;CON__ENSEMBL:ENSBTAP00000018229
	-0.350717	11.9456	SHBG	P04278;I3L145;P04278-5;B4DYU0;P04278-3;P04278-2;I3L2X4;P04278-4;A0A0C4DGN2;I3L1J1;I3L2F1;B0FWH5	P04278;I3L145;P04278-5;B4DYU0;P04278-3;P04278-2;I3L2X4;P04278-4;A0A0C4DGN2;I3L1J1;I3L2F1;B0FWH5;B0FWH6;I3L4B9;I3L1C1;B0FWH7;I3L1G4;I3L0M1	Sex hormone-binding globulin
	0.324003	11.8052	IGLV3-9	A0A075B6K5	A0A075B6K5
	0.321336	11.7102	IGKC;IGKV1-8	A0A087WYL9;A0A087WWV8	A0A087WYL9;A0A087WWV8;A0A0C4DH67;A0A0C4DH69
	0.320317	11.6368		P04208	P04208	Ig lambda chain V-I region WAH
	0.318766	11.502		P80748	P80748	Ig lambda chain V-III region LOI
	-0.316553	11.3683	CFB	B4E1Z4;E7ETN3;P00751;A0A0G2JH38	B4E1Z4;E7ETN3;P00751;A0A0G2JH38;H7C5H1;P00751-2;C9JRT3;A0A0G2JHM4;A0A0G2JJ82;H7C526;F8WCJ9;A0A0G2JJM0;Q5ST52;F2Z3N2	Complement factor B;Complement factor B Ba fragment;Complement factor B Bb fragment
	0.315004	11.2589		P01610	P01610	Ig kappa chain V-I region WEA
	-0.311666	10.98	IGFALS	P35858;P35858-2	P35858;P35858-2	Insulin-like growth factor-binding protein complex acid labile subunit
	0.302132	10.3741	IGHG1	A0A087WYE1	A0A087WYE1
	-0.299744	10.2146	SERPING1	P05155;P05155-2;P05155-3;E9PGN7;H9KV48	P05155;P05155-2;P05155-3;E9PGN7;H9KV48;H0YCA1;CON__P50448	Plasma protease C1 inhibitor
	0.314249	9.91409	ITIH4	Q14624	Q14624	Inter-alpha-trypsin inhibitor heavy chain H4;70 kDa inter-alpha-trypsin inhibitor heavy chain H4;35 kDa inter-alpha-trypsin inhibitor heavy chain H4
	-0.293467	9.70239	TOR3A	Q9H497;Q9H497-3	Q9H497;Q9H497-3	Torsin-3A
	-0.389776	9.66002	SPTA1	P02549;A0A087WZE4;P02549-2	P02549;A0A087WZE4;P02549-2;V9GY79	Spectrin alpha chain, erythrocytic 1
	-0.288379	9.47565	ITIH1	P19827;P19827-2;P19827-3	P19827;P19827-2;P19827-3;H7C0N0;F8WAS2;H7C5I0;B5MCP1	Inter-alpha-trypsin inhibitor heavy chain H1
	-0.283867	9.19128	SERPINF2	P08697;P08697-2;A0A0G2JPA8;C9JMH6	P08697;P08697-2;A0A0G2JPA8;C9JMH6;C9JPV4;CON__P28800	Alpha-2-antiplasmin
	0.283249	9.07828	IGHA2	P01877;A0A0G2JMB2	P01877;A0A0G2JMB2	Ig alpha-2 chain C region
	-0.274144	8.59558	HP	P00738;A0A0C4DGL8;J3QR68;H0Y300;P00738-2;J3QLC9;A0A087WU08;H3BS21	P00738;A0A0C4DGL8;J3QR68;H0Y300;P00738-2;J3QLC9;A0A087WU08;H3BS21;J3KRH2;J3KSV1;J3QQI8;H3BMJ7	Haptoglobin;Haptoglobin alpha chain;Haptoglobin beta chain
	-0.28111	8.46962	PTPRF	P10586;P10586-2;H0Y4H1;H0Y6Z7	P10586;P10586-2;H0Y4H1;H0Y6Z7;A2A437;P23468;Q3KPI9;P23468-7;P23468-5;F5GWR7;P23468-3;P23468-4;P23468-6	Receptor-type tyrosine-protein phosphatase F
	0.268977	8.28839	FBLN1	P23142;CON__ENSEMBL:ENSBTAP00000016046	P23142;CON__ENSEMBL:ENSBTAP00000016046;P23142-2;P23142-3;B1AHM7;H7C1M6;B1AHM9	Fibulin-1
	0.268274	8.24714	IGLV3-19	A0A075B6J8	A0A075B6J8
	-0.282902	7.88461	SELL	P14151;P14151-2	P14151;P14151-2	L-selectin
	-0.256356	7.56503	APOM	O95445;Q5SRP5;O95445-2	O95445;Q5SRP5;O95445-2	Apolipoprotein M
	0.256858	7.50146	IGHV1-46	A0A0B4J1V4	A0A0B4J1V4
	-0.255132	7.49688	C3	P01024	P01024;M0QYC8;M0R0Q9;M0QXZ3;O95568	Complement C3;Complement C3 beta chain;C3-beta-c;Complement C3 alpha chain;C3a anaphylatoxin;Acylation stimulating protein;Complement C3b alpha chain;Complement C3c alpha chain fragment 1;Complement C3dg fragment;Complement C3g fragment;Complement C3d fragment;Complement C3f fragment;Complement C3c alpha chain fragment 2
	0.294601	7.46749	PROZ	P22891;P22891-2	P22891;P22891-2	Vitamin K-dependent protein Z
	-0.249905	7.12312		P01622	P01622	Ig kappa chain V-III region Ti
	0.261411	7.10545	MBL2	P11226	P11226	Mannose-binding protein C
	-0.247143	7.06077	ALB	P02768;CON__P02768-1;A0A0C4DGB6;H0YA55;B7WNR0;D6RHD5;C9JKR2;P02768-2;A0A087WWT3;P02768-3	P02768;CON__P02768-1;A0A0C4DGB6;H0YA55;B7WNR0;D6RHD5;C9JKR2;P02768-2;A0A087WWT3;P02768-3;H7C013	Serum albumin
	-0.243308	6.8567	PON1	P27169	P27169;F8WF42	Serum paraoxonase/arylesterase 1
	0.242574	6.80436	GBA	P04062;A0A0G2JNZ5;A0A0G2JNZ0;A0A0G2JLB3;P04062-4;P04062-5;P04062-2;P04062-3	P04062;A0A0G2JNZ5;A0A0G2JNZ0;A0A0G2JLB3;P04062-4;P04062-5;P04062-2;P04062-3	Glucosylceramidase
	0.259962	6.73295	PRG4	Q92954-6;Q92954;Q92954-5;Q92954-4;Q92954-3;Q92954-2	Q92954-6;Q92954;Q92954-5;Q92954-4;Q92954-3;Q92954-2	Proteoglycan 4;Proteoglycan 4 C-terminal part
	0.273777	6.7083	IGLV7-46	A0A075B6I9	A0A075B6I9
	-0.240019	6.68433	AHSG	P02765;C9JV77	P02765;C9JV77	Alpha-2-HS-glycoprotein;Alpha-2-HS-glycoprotein chain A;Alpha-2-HS-glycoprotein chain B
	-0.253394	6.67136		Q7Z736-3	Q7Z736-3
	0.237603	6.55934	IGHV4-59;IGHV4-61	A0A0G2JPU1;A0A0C4DH40;A0A0C4DH41	A0A0G2JPU1;A0A0C4DH40;A0A0C4DH41
	0.237147	6.45775	IGKV1-17	A0A0B4J1Z4	A0A0B4J1Z4
	0.234999	6.42606	IGKV1D-33	A0A087WZH9;A0A0B4J1U0	A0A087WZH9;A0A0B4J1U0;P01593
	-0.233276	6.32618	ZNF652	Q9Y2D9;D6RF85	Q9Y2D9;D6RF85	Zinc finger protein 652
	0.231627	6.25582		P01598	P01598	Ig kappa chain V-I region EU
	-0.228533	6.10186	C2	P06681;A0A0G2JL69;P06681-3;B4DQI1;P06681-2;A0A0G2JIE7;H0Y3H6;E9PDZ0;A0A0G2JK28	P06681;A0A0G2JL69;P06681-3;B4DQI1;P06681-2;A0A0G2JIE7;H0Y3H6;E9PDZ0;A0A0G2JK28;H0Y868;Q8N6L6	Complement C2;Complement C2b fragment;Complement C2a fragment
	0.227621	6.05687	IGKV1-5	P01602	P01602	Ig kappa chain V-I region HK102
	0.226802	6.01666		P01717	P01717	Ig lambda chain V-IV region Hil
	0.228527	5.82317	IGHG1	A0A087X010	A0A087X010
	-0.311308	5.76452	COPE	O14579;O14579-2;A0A087X0I4;M0QXB4;M0R061;O14579-3	O14579;O14579-2;A0A087X0I4;M0QXB4;M0R061;O14579-3	Coatomer subunit epsilon
	-0.220574	5.71564	APOA2	P02652;V9GYM3;V9GYE3;V9GYG9	P02652;V9GYM3;V9GYE3;V9GYG9;V9GYC1;V9GYS1	Apolipoprotein A-II;Proapolipoprotein A-II;Truncated apolipoprotein A-II
	-0.579706	5.63882		P06889	P06889	Ig lambda chain V-IV region MOL
	0.30262	5.44374		A0A0G2JRQ6	A0A0G2JRQ6
	-0.214493	5.43007	PLG	P00747	P00747;Q5TEH5;A6PVI2;Q15195;Q02325;CON__P06868	Plasminogen;Plasmin heavy chain A;Activation peptide;Angiostatin;Plasmin heavy chain A, short form;Plasmin light chain B
	-0.360681	5.42714	GCA	P28676;H7BXD5;H7C2Z6	P28676;H7BXD5;H7C2Z6;C9JIZ3;C9JV47;C9JWQ8	Grancalcin
	-0.42828	5.3781	IGFBP3	P17936;B3KWK7;A6XND1;A6XND0;P17936-2;H0Y5K2;C9JMX4;H0Y485	P17936;B3KWK7;A6XND1;A6XND0;P17936-2;H0Y5K2;C9JMX4;H0Y485	Insulin-like growth factor-binding protein 3
	0.215186	5.37629		P01767	P01767	Ig heavy chain V-III region BUT
	0.272683	5.29787	GPRC5C	Q9NQ84;A8MXZ4;A0A0C4DFY5;Q9NQ84-2;J9JIE0	Q9NQ84;A8MXZ4;A0A0C4DFY5;Q9NQ84-2;J9JIE0	G-protein coupled receptor family C group 5 member C
	0.209309	5.19302	IGHM	A0A087X2C0	A0A087X2C0;A0A0B4J1U9
	0.209245	5.19013		P01714	P01714	Ig lambda chain V-III region SH
	-0.208931	5.17598	APOL1	O14791;O14791-2;O14791-3	O14791;O14791-2;O14791-3;B1AH96;B1AH94;B1AH95;F8WCH3	Apolipoprotein L1
	0.208633	5.16254	IGHG3	A0A087WXL8	A0A087WXL8;A0A0C4DH29
	-0.321911	5.15294	SPTAN1	Q13813;Q13813-3;Q13813-2;A0A0D9SF54;A0A0D9SGF6	Q13813;Q13813-3;Q13813-2;A0A0D9SF54;A0A0D9SGF6;A0A0D9SFH4;A0A0D9SFF6	Spectrin alpha chain, non-erythrocytic 1
	0.208226	5.14426		P01613	P01613	Ig kappa chain V-I region Ni
	-0.206658	5.07405	GSN	P06396;A0A0A0MS51;A0A0A0MT01;P06396-4;P06396-3;Q5T0H9;CON__Q3SX14	P06396;A0A0A0MS51;A0A0A0MT01;P06396-4;P06396-3;Q5T0H9;CON__Q3SX14;Q5T0H8;Q5T0I1	Gelsolin
	-0.206368	5.06117	SERPINA1	A0A024R6I7;A0A0G2JRN3	A0A024R6I7;A0A0G2JRN3;G3V2B9;G3V544;G3V5R8;G3V387
	0.248402	4.92975	SDC1	P18827	P18827;E9PHH3;H7C1K4	Syndecan-1
	0.211923	4.89431	IGHD	A0A087WUS7;A0A0A0MS09	A0A087WUS7;A0A0A0MS09
	-0.202553	4.87383	APOD	C9JF17;P05090;C9JX71	C9JF17;P05090;C9JX71;F8WBT9	Apolipoprotein D
	-0.537693	4.87106	CUBN	O60494	O60494;B0YIZ6;H7C480	Cubilin
	0.201717	4.74289	IGKV2D-29	A0A087X0P6;A0A075B6S2	A0A087X0P6;A0A075B6S2;A0A0A0MRZ7
	-0.197217	4.66279	ITIH2	Q5T985	Q5T985
	-0.223832	4.65936	IGKV3D-15	A0A087WSY6	A0A087WSY6
	0.211524	4.63771		P04207	P04207	Ig kappa chain V-III region CLL
	0.194677	4.55538	IGKC	A0A087WTX5;A0A087X1V9;P01834;A0A075B6H6	A0A087WTX5;A0A087X1V9;P01834;A0A075B6H6;A0A0C4DH73;A0A0B4J2E7	Ig kappa chain C region
	0.19305	4.48733	FGA	P02671;P02671-2	P02671;P02671-2;A0A087WUA0;CON__P02672	Fibrinogen alpha chain;Fibrinopeptide A;Fibrinogen alpha chain
	0.208136	4.43386	FGG	P02679;C9JEU5;C9JC84;P02679-2	P02679;C9JEU5;C9JC84;P02679-2	Fibrinogen gamma chain
	0.191839	4.41129	IGHV1-18	A0A0C4DH31	A0A0C4DH31
	0.19074	4.34924	FETUB	Q9UGM5;Q9UGM5-2;E9PG08	Q9UGM5;Q9UGM5-2;E9PG08;F8WAW1;F8WEP7	Fetuin-B
	-0.192781	4.32015	CRYAB	P02511;E9PR44;E9PJL7;E9PRA8;E9PRS4;E9PS12;E9PNH7;A0A024R3B9	P02511;E9PR44;E9PJL7;E9PRA8;E9PRS4;E9PS12;E9PNH7;A0A024R3B9;H0YCW8	Alpha-crystallin B chain
	0.188799	4.31212	CFH	P08603;A0A0D9SG88;P08603-2	P08603;A0A0D9SG88;P08603-2;Q5TFM2	Complement factor H
	0.30962	4.28465	ABCC2	Q92887	Q92887	Canalicular multispecific organic anion transporter 1
	-0.224016	4.25427	CLTC	Q00610;A0A087WVQ6;Q00610-2	Q00610;A0A087WVQ6;Q00610-2;J3KS13;A0A087WX41;K7EJJ5;J3KSQ2;J3KRF5;F5H5N6	Clathrin heavy chain 1;Clathrin heavy chain
	-0.183421	4.09595	SERPIND1	P05546	P05546;CON__ENSEMBL:ENSBTAP00000018574	Heparin cofactor 2
	0.231194	4.04989	FGB	P02675;D6REL8	P02675;D6REL8;CON__P02676	Fibrinogen beta chain;Fibrinopeptide B;Fibrinogen beta chain

## Sheet: Legend
	Datasets EV 11: Proteins with positive and negative correlations to the indicated SARS-CoV-2 antibody immunoassays. The 458 proteomes of COVID-19 patients were used for the calculations. Pearson correlation coefficients and p-values are reported.
